# Supplementary material for: The draft genome of the pest tephritid fruit fly Bactrocera tryoni: resources for the genomic analysis of hybridising species
Source: BMC Genomics. 2014 Dec 20;15(1):1153. doi: 10.1186/1471-2164-15-1153 (PMC4367827; doi:10.1186/1471-2164-15-1153)
Supplement: Supplementary file 4 — Additional file 4: B. neohumeralis transcripts with novel stop codons. (DOC 359 KB) [file 12864_2014_6888_MOESM4_ESM.doc]

>snap_masked-Btry117.size321973-processed-gene-0.136-mRNA-1 transcript offset:0 AED:0.98 eAED:1.00 QI:0|0|0|0.33|1|1|3|0|86
ATGTTTCGCAATCAAGCTCAGGTTGTTTGCAAGCGCAGTGACTGGTCGAACATCGAAGCAGTGGTGGCAAATGGTGTTGGTCAATTGTGTGGCGAAGCATGGGATGTAAACCAAGTCGTCCGAATAGAAGGCGAGGTGGTAGTAGAGACCACTCCCAGTACTCAGGCTCTGAGTCGTGCGGTTGTTGTAATCCAGACTGCGAGTATTTTCCAAAAGGAAATGTCAAAGCATTATTTAGAATTTCAAAAGAAAGCTGGATAA
>maker-Btry1265.size75809-snap-gene-0.22-mRNA-1 transcript offset:0 AED:0.41 eAED:0.41 QI:0|0|0|1|0|0|3|0|106
ATGGAGGAGCAGGCACGCATACAAGGTGAGGAGTGGTACAGCACCGCCAAAGCTAACCTGAAACGCCTATGCGCAACTCAAAGGCAGCAGGCATTGCAAACTATCGTTATGCGTGTCATGTTGGACAGCCACATTAAAGCACTCATGGCAATTGGGAGTGCAACCAAGGATACTGCTAAGAGAATAAAGCAAGTGCTAAATTCCGAACATCAACACGTTGGTGCTCTACGTGCACTCGAAATACCTGTAGCACCCGAAACCCGCAAGCAATGGGAGTTATCGCTCGTCATGGACGATCTACCATCTTTCTCAGTTCTTTGA
>augustus_masked-Btry1328.size73281-processed-gene-0.4-mRNA-1 transcript offset:266 AED:0.02 eAED:0.02 QI:266|1|1|1|0.5|0.33|3|153|444
ATAAACCTTGACAGAGGAGGTTGGTATTTCATTGTGTTTCTGAATCGAACAATTGCAACGCCAAAAAACGCCATTAATCGGTATAGTAAAAGGTGTTCCTCTGAAAGGTTTAATGTGATACCAAACGTGTAAAAACGTTTTGGGGCGGTGGTGAAAAAAACAGTTTTCAAAGCGAGTTCAATGCACCCGACTGAATTAACGTTTTCTCAGCATTCTGAGTTGTGCTACGCAAATAACTTTAAGGTATAAAAGCTATATTTTCCATTTTGTCAACACCACAGTTCAATTCGACTGCTCCCGGCATACGACATAAACGGCAACGAAGAGCCATGAGTCCTTTAAGTATTTTTTGTTTGGTGGCCCTGTTGGCTACAGCAACAACAGTGTGCGCTAGAGGCAACTCAATACGTGATAACCTGAAACCCACTGAGTGGATTTCGCCGCGTGAATTGGAGAATGCGCCTTCAGTGGATGAGATCACTTTCGAAAAGTTGCAGGAAACGCCGGCTGAGGAGGCTGCCGAGTTGGTGAACCAGATTTACCACTTGTCGCAGTTGAGCCGGAAAATTGAGCCCAGTTATGCCCCCAGTCCCAGCGATATTCCTGTCTACACCTACACACCCACTGGTCAGCGCGTGAACACCAAATTGAATCAGCTGGTATCCACCGTCCAACAACAACCTCATTTCGGCCAACAAGAAGTCACCATTTTCATCACTGGTCTGCCACAACAGAAACTGCGTGACGCCGCACGCGCCAACCAGAAACTCATTCAGGCTTATTTGCAAGCCTACAACGGACGAGTGCAAGTAAAAGGTGGTCAAGACGCTGACTCTGAACAGGATACTTCATCGAGCGAGGAAACTTCTAACAGCAAACAGACCCAACCTAGTGGTAATTTGGTGGTTATTGATTTGGGCGCCGTCATACGCAATTTCGAAGAACTTGTTCTGCTCGATATCAACCGCGTCGGTGCTGCGATCGGTAACAGTTTGGTCCAACTTACGTCGCAAACTGATGTACCCCAGGAAGTGATCTATATTGTCGCACAAGGTATTGGCGCTCATGTTGCCGGTGCTGCTGCTCGCCAATACACACGTCAAACAGGCAACAAGTTGCGTCGTATCACTGCCATGGATCCCACAAAAATCTTTGCACGCAAACCCAACACTTTGGTCGGCTTGGCTCGCGGCAATGCTGATTTCGTTGATGCCATCCACACTTCTGCTTATGGCTTGGGTAGCGCTGCTCGTGCCGGTGATGTTGACTTCTATCCCAACGGTCCTTCTGTTGCCATGCCCGGAACTGATAACATAATCGAAGCTTCCTTACGTGCAACCCGTTACTTCGCCGAGACAGTGCGCCCAGGTAATGATCGCAACTTCCCAGCTGTCGCAGCCGAATCCCTACAACAGTATAAAAACAACAATGGCAACGGCAGACGCGCTTATATGGGTATTGCCGCTGACTACGATTTGGAAGGTGACTACATTCTGCAAGTGAACGCTAAAAGTCCATTCGGAAAGAGCGCACCCGCCAAGAAACAAAATTCCTACCATGGCATACATCAGACTTCCGGCCGCTCCTCTTCGAACAACTAAAGTGCAGTTGAAGACAAAAAAGTAAATAGCAGAGCTTTAAATATATTTCGTATTTAATTTCCCTTACATTAGAACTTTTTTATAATTATACCCTTAAATTCCGATATGATGCCGTAAAACTGTTTGTAAATAAAAGCAATTGGTATTAAACAA
>maker-Btry15163.size10262-snap-gene-0.4-mRNA-1 transcript offset:77 AED:0.14 eAED:0.38 QI:77|0|0|1|0|0|2|0|125
AAGTTGAGTTCCTTGCTAGCGGATTTGTGGCTAACTTCGTTTTAGTACACGCCGCGCGTACGGGCGAAACACATGTGTTGTACCATTCATCACCAATCGCTCCACGAGACCGACGCGAATTGCTGCTGGAAGAATTGAGTTCTAGCTCAAGCTATGAAGACGAAAATGACAGTGAGGTGGAAGATAACGTGGAGGTACAAGAAGAGACATACGATACCGAGCAAGACGATGACAATGATGAGATATCTGAGGAAGAACATAATGAACGATCCCATGATTTTTACTTAGGAAAAGATGGACAGACAAGGTGGAATAAATCTCCTGCCTCAAATCCAACAAGGCGAGGTGCTAGAAACATAGTTACTCAACTTCCAGGCGCTAGAGGAGAAGCTAGAAATTTGAAGGAACCAGCTGAGCGTGGCGGCTTTTTTTTTCAGAGGGCACTATCAACC
>maker-Btry10784.size16730-augustus-gene-0.9-mRNA-1 transcript offset:0 AED:0.38 eAED:0.38 QI:0|0.33|0.25|0.75|0.66|0.5|4|30|214
ATGTCGGACGAGGATATTGTTGCGGACGTATTGGCAGTCAATGAAAATTCTATTGAAGATGAGGAAGTGTTCGCGCAATCTGATGCTTGCATTAAACACCCCTCAACGAAAAAGGCCTTGCTAAGCTTAGATTCGCTGCGTGACTATTTTTTCCATAACAATCTACATAGGCCGAAATGCATCGATTGTGCTGATGATTGTGTACCTTTTCTTTTTGCACTGTTTCGCTATTCGGTTTACCGTTATCCACGTGGTGATGGAATTCTTAAGTCGTATTTCGATTTTTTCAAAGAGAGCTGCGGCAAAATGCTTACAGATGATGATATTTTGGCAGTGCTAGAGGCCTCAGACGCCCCCGATTTTAGCAGCGATGATGAAGAACGAGACAAAAATTATGAGCCAATGGACAGCACCGACAGTGAAGCTGAGGAAGAAGCAGACATTGAAGGAAACGTAGGTGCAGTGCTTCCGGAGTTAGGTCAGGAAGAAAATATTGAATCGAGTTCAAGTCGTCGACCGATTTGGAGAAGGAAACCTTTTTGCCAACCAATTATCGATATGTCTGTTGCAGAGGAAGTTGTAAGTTCGAAAAATTGTAGTAAGTTTTCTTCAAATACTATGAATTTCACTTTGGATACGATTTGATTTTGCAGGACTATGCAGTAGATACGCCCA
>snap_masked-Btry1203.size78166-processed-gene-0.16-mRNA-1 transcript offset:22 AED:0.09 eAED:0.09 QI:22|0.5|0.4|0.6|0.5|0.4|5|332|106
ATGACAGGCAAAAACGATCAACATGCGATGTCAATGGTTTTGGCAAATGGTCACAACTCCAATCCTTCACTCTCAAACCAAAAGAAGTCGCCAAATGGTAAACCGAAGGAAGCAAAAATCACACAGTGCTTGTATATATGGAAGTGCACGCGACTTAATGCTTTTAGAAATATACGAGAGAGAGATCGGCAGAAAAGAATGGAGGAAAAGATGGCAACGTGAATTACAAACTCAGCACAATGTTCTCTGTTCATTTGTAAAATATCAAAATAAATTAAGGACAATGATGAAGTTCATCAGCGGCGAAAAAATGGAGCCTATAACAACAGCAAACAGCCAATAATTTGACAGCGGCGCAGCGGCCCTCACCAAGGATCAGTGCAATAAAATGGTGGACATCTTCGAGGATGTCAACTCCCCGGAGGTGAATAGCCTAAATGTAGGCCGGCCGTTAACCTACTGGTACCGCTCCCGTACGCTGAAAGGTGCACCGCAGGACTTTGTGTTGCGGATGCGTTTTACAAAGTTTAAAGTTGGCACATTGCTGAATGCAACACACTGCAGGGGCGGCTAATTGCAGATTGCGGATGGCAATGTCTTCAATCGCCATGAGCCCGGCAAGTTTTGTGGCAAGGCCGAGCAGACGCAAAGTTTCATCAGTGAGACCAACTATGT
>maker-Btry948.size137059-snap-gene-0.38-mRNA-1 transcript offset:0 AED:0.24 eAED:0.24 QI:0|0.25|0|0.4|0.25|0.4|5|0|178
ATGCACAGCATTAAGAACGACACGACGAACACAAAGAAACACGCAAAGTATTTCTTCAATACAGGGTGTGGTGCTACAGGGAAACCAGGTGAACGCGGTGCCCCCGGTCCGAAAGGTGACCGCGGCGATAGGGGCGATCCTGGCTCCCGTGGACCCGAGGGTCTGCAAGGCCATAAAGGCGAGCCCGGCGTCGACGGCATGCCCGGCATGCAAGGGCCACATGGCCCGCCAGGACCGCCTGGCTTGCCCGAAAACTATGATGAATCCTTAATGGGCAATTCAATGCGTCCGATGCGCAGCTCTTCGCCGGGACCCAAGGGACCACCAGGTGATAAAGGTGATGCTGGTGCGGCGGGGGAACGTGGTCAGCAGGGTCAGAAAGGTGAACGTGGCGATCCGGGAATGACTGGCGAGAAAGGTGATAGGGGTGGGTCAAAAAAAAAAGAATATATATATTTTTTTAATTTCCTTTTATTATTATTTTTTTCGTTGATGTCTGATGATGTTTACGCTTTGTTTAATCGAAAAATTACTTAG
>maker-Btry6008.size29278-snap-gene-0.9-mRNA-1 transcript offset:0 AED:0.26 eAED:0.26 QI:0|0.33|0|1|1|0.75|4|0|149
CGGCAAGCGCATCAAGCGAATCCGACACTACCCGCCAGGGTGTCTTTCGAAGAATCGCCAGGAAAAACAAAAACGCCAAAACCCGTGACGAGGACGACTTTGCATTTACAACCTGTCCCTGAAAGATTACAGGAACGTCCACAAAAAAGATCAAATTTGGGAGGAGATTGGACACAATTTAAATTCAAGTTCAAATATTTGCAGAAGGCGATGAAATACCCTTCGAGACACCTATCAAACGACAAAGTGGACTTGGATGATTGCAAATATTCGACACCGACCGTCGGAAATGTTGGTATTGAAGAAGAATCACTTTTCGGGGAAAATCTAGAAGATTTTGAAAGCATGTCACAAATCAATTTCAATGCGATTAACCCCAATTCTCCACCTTCATGCTCTTCGTTCAAAAATAAATACACCCTCTGGTGGAAGGTCAACCAAGCGGCG
>genemark-Btry23088.size3699-processed-gene-0.1-mRNA-1 transcript offset:0 AED:0.19 eAED:0.26 QI:0|0.5|0.66|1|0.5|0.33|3|342|104
ATGGCCGCTTCCGGCCTGAACTCAGCACATCTACATGAGCGTGGCGAAATAGCGGAAGACAGAGTTTGTGACCTGGTGGAACTTGCATTTGCTATGAAACAAAAACTAAAAGAGATCAACAAGGAAGCATTCAACAAATTTCAGCTGCGCTTAGGCATCTGCAGTGGACCGCAGCTAAGCGTTGTGATTGATGCGCGCAAGCCTGTCTTAGATATATGTAGCTCGTCCAAAAACTCGATAGTAACACAGACCAGTAAGTCCTATGTATTGTCATTCCGACGCATCGATCAGATAGGCTTTATAGCCTACGCCTAATTGGGTCTAACCCACAATTTTAATTACTTAGTATTTAAATAACGAGATAATTTATTGTTAACATTAAGAAATTTCTAGTTTAGACTTATTTGAGAGTACATACATACATATACACAAACACTACGGCGAGGCACTGAATGTAAGCTAATTTCAATTAAGCGAAAAGTGCATTTATTTTTGGAGCATTTTTTAGGTTAGACTATTGATTAGATAAAAATATATGTATGTATAAGACGAATCATTTACTTACTAAATTCACACACATTTCAATTGTTTATGGCTTTCAAATGTATGAAAAAAACATTAAGAAATTTACAAAAAACAAAGAAAAAAGCAAAGTAA
>genemark-Btry1202.size95889-processed-gene-0.10-mRNA-1 transcript offset:0 AED:0.09 eAED:0.09 QI:0|0|0.5|0.5|1|1|2|236|146
ATGATACTACAAAATCAGCGTGACTTGACCAAAAAACTAATCATCCTCGCCTTCGCCATAATCGGTTGCGCCGCCGCCCAATTCGACTCGGCCACACAAGGTCCCAACCCACAGGACATCGCCACACCCGAACCCGAATATATTGACATCGACGAACCACTGCCCGCACCAGCCGCCGCGCCCATCCCAGTACAAGCTCGTTCCAGCTTCATTCCCGCACCACGTCCCGTTGCCCAACCCATCCCCATTGCGGCGCCATCCTTTGTCCGTGCACCCACCCAAGCCATTCCCATTGCGGCGCCATCTTTCGTACGCGCACCCACCCAAGCGTATCTGCCGCCCGGCAGCAGCCACGCACAAGGCGGACACGTCTTCAGCCCACAAGGCGGCTACCAATACAGACAAGTGCGCAGACGTTTCGTCTATCGTCGCCGTTATTAGAGCGCTGCGCACACTGTTGACTGTTAAAGCTCCAGCAAAAGCAGACACACACTAATTACAAAAACGAAGAGTTAATAGCTGTACATAGAACTGTATGTGTGGTTGTGTGTGCGGAAGCGCTTACACACATACACACACAACCACACGACTTTCATTAATTATTTAAAATATTATTAATTTGTAAGTTTAAATGTGAGTGAAAAAAAACTCGTTAAAATAATAAAAAATATAAAAAC
>augustus_masked-Btry3098.size44224-processed-gene-0.7-mRNA-1 transcript offset:0 AED:0.13 eAED:0.13 QI:0|0.57|0.62|0.87|0.85|0.87|8|493|312
ATGGCATTAGGTGTTGCCGTAATTTACTACACCATTATCATTGGCAGTAAGGCGGTGTGGCAAGGCAAATTCAAGGAGCAAGCGACCTCTAACTCTGCCTGGCTGCCAGTGCTGAACTCCAAAGTGCCGGAACCACGACCGGGCACATGCATCAACGATACGGCAGCGCTGCCAGATTCGGTGTTGAATTTCATACGCAAACATCCGCTAATGGACAAGGCGGTCGATCATGAAATTCGCATCGATAAACTAAATCAAGAGTATCTCGTATACTTCGTCGGCACCAGCACCGGACTCATTTACAAAATCGTTCAATTCATACGCTACGGTCAGCGCTTCTCGAACCTGCTCGACGTGCTGCAGGTGGCCGACAATGAGCCGATACGCGAGATGGGTTTGAGTCAGAAGACGGGCTCGCTGTACTTGGCGCTGGAGCACAGTGATGTTGCCAATGAGACTTCCGGTATTTGTGACACGAGCGTTTTGAAAAAACGCATCACCGCATCCTACGGCCAGACGCTGCATCTGTCGTGTTTCGTCAAAATCCCCGAGGTGCTGAGGCAGAAGTCGGTGCGCTGGTATCACCACTCAACGGAGCGAGGACGCTACGAAATAAACTACAGTCCCGCCAAGTACATTGAAACCTCAGAGGGTGGCTTGGTGATTATATCGGTGAATGAAGGTGATGGCGGACGATATGACAGTTACCTGGATGGAACGCTGCTCTGCAGTTACAGTGTCAATGTGGATGCGCACAGATGTACGCCGCCTAACAAGAAGAACGATTACCAGAAAATCTACTCGCATTGGTGCAATGAGTTCGAGAAATACAAATCGGCCATGAAGCAGTGGCAGGCCAAACAAGATCAATGCAATATGAAGGAGAAGGCGAGCGCAAAGCATACGAATGATGTCTATAGTAATGAACCTGTGGTCTGACCGCCAGGTAGCGCGACAAACCACTAAAGACTGAACTTTTTAAACTTTTGAAAGACAATATTTTCGTATTTTAACAGTTTTAATTTGCTAAAAATTCTTGTAACTAAAATGTTCTACGGTTAAAAAATATATAAAACAACATAAAAATTAAATAGAAAATCACACGGAAATTGTACAGCAACAAAAAAAGAAAATAATATCTAGAAACGAACGGTTAAAGAAAGTGAAACATCAAAGACCTACCAGAAAGCAGATCACAAGCTTAAAAAAATACAGCAAATGGATGACAGTGGGTCAAGTGGTGAAGAGCATGAACACATGCAGCAGCCAGAACACACACAGACACACCCACACATACCGCAGCACACGAGAGACAGTTTGAGTCGAAGGAGGACGACAACAGTAAAGTTACTAACAAAGAGATCCTGCCAGCAATAAATATACGACATATAAGCAACAAATAAATAAGCGAAACAAAAAAAAAACAAAAAAA
>maker-Btry3.size1550466-augustus-gene-2.47-mRNA-1 transcript offset:0 AED:0.21 eAED:0.21 QI:0|0.70|0.72|0.88|0.70|0.72|18|1009|1475
ATGCACGAACGCATTGCCGTTATGGCGCCTTCACCCCCTCCAAACTATTGTGGACTCATATCTCAAATTTGGATTACAAATTTAGCTTCGAACGAAGTCAATAAAATTACGCAGCACAGTGTGATAAAACTTATAGATAACGGTTCGGCTTGTGTTTGGTCCACTGGCGAGCATTGCCCAGTAGCACAAGGCCCCACCATACAAAGACACTCATACACCTACCAGCAGCAACATCCGTTTGCTAAATGCTTCGTTTGCACGATTCCAAACGCGCGCGTCGCTGAAAGTTGCACATTTCGCCGAATGTGCAGGCCAATTCCATCAATTAATTACAATAATAACAAGCTTGTAATGGACTGGTTATTGGCAACGCCACAGATACACAGCGCTTTCTCATCATTGGGTTCCCTCGAGGGGGATACCTACGTTGTTGGTCCCAATGCGTTATCAATCCTGGATGAAATAAACTATAAGCTCACCTATGAAGATCAAACGTTGCGCACATTCCGCCGTGCCATCGGTTTCGGTCAAAATGTGCGTTCCGATTTGATACCGCTACTAGAGAATACAAAGGATGATGCTGTGCTCGACTCGGTCATACGCATTTTGGTTAATTTGACAGTGCCTGTAGAGTGCCTTTTCTCCGTAGATGTTATGTATCGCACCGAAGTCGGTCGCCATACCATCTTCGAATTGAACAAGTTGCTCTATACGAGTAAGGAGGCTTTCACGGATCCGAAGAGCACCAAATCGGTTGTAGAGTATATGAAATATTTGTTGGAGTCCGATCCGAAATTGTCATTACAAAAATGTGACAAAATCAATAATTGCCTGCTATTGCTGCGCAATGTGTTGCACATACCAGAGACGAATGTGAACTTCGTAATGCCGTTGGCGCATTCCCAACAAGGTGGTTCACATCCGGTGTCGATGCAAAATGCGATACTTTGGAATCTCTTCATACAGAGTATTGACAAGCTCTTGCTTTACCTGATGACTTGTCCGCATCGCGCTTTTTGGGGTGTAACTATGGTGCAGCTGATCGCTTTGATGTACAAAGATCAACATGTCAGCACGTTGCAGAAACTTTTGAATTTGTGGTTTGAGGCTTCACTATCGGAGAGTTCGGAGGATAATGAGAGCAATACCTCACCGCCGAAACAGGGTAGTGGCGATTCGAGTCCGATGTTAACGTCGGATCCCACATCAGATTCATCGGACAATGGTAAGTCCTACCACACGGTAACTATTGAAAAAGTCACGGCAGAGTTTGCATTGCTGCTGCCGCCGGCAAGATTGAAAACCGATTTACGTACACGCATAGGTGCACTAAAAAGTCACATTTGTGTCCCTACAGGTAGTAACGGTTGTAAGAATGAGTGTGCCGAAGAGCGACGTCAGGCATTGCGCGAGGAGGCAACCGAAGCCACACTGCAGGAGGTCAGCCGCAAGGGTCACGAATATCAAAACTCGATGATGTGTGATACGCATGTGAAGAAGGAGGTCGACGACGTGGACTCGGGCAGCACGGACAATAACGGCGAGAGTGAACAGATGTGCACGTCCATGTTGACTACAACACGTAGTACTAATACTTCACCGACATCCATTAAAGTGGAAGCCATGGATGAGATGGCCGATGGCGAGAGCGAAGCTGGTTGCTCGGGCAAAACTAACGGTGACTCACCACAATCTTGTGATATGATTGGTGAGAGCAGCAACCAACAACAACAACAACATAACCAACAACCAACTGAACCCAAACAAAGCACTACCACTGCAGAGGCGAAAAAAGCTGACGCTGATGCGGTTAAATTTAAGGCGCCCACAGGTATTATAAAACCCAAGCCACTCTCGCAAATGTTGGCCGATATGCACGAAGAGGAAAACGATCCGCCACCACAGAAAATTTTCCAGAAAGTGCCACACTCGGGCCAATTGAATTTGACTAAGGGTAAGAGTTGTCCGCAAAAGCGTGAGTGTCCCTCTTCACAATCGGAGCTCTCGGACTGCGGTTATGGCACGCAAGTAGAGAATCAAGAATCCATATCCACGTCAAGCAATGATGACGACGGTCCACAGGGTAAACCGCAACATCAGAAGCCACCGTGTAACAGTAAGCAACGCAGCAAGCAACGTATTGTGATGGCGATGGTGGACAAGAAGGAATTGCGCCGCAAGAAGCTCGTCAAGCGCAGCAAGAGCAGTCTCATCAACATGAAAGGTCTGGTCCAGCACACACCCACCGATGAGGACATCTCTAATTTGTTAAAAGAGTTCACCGTCGACTTTCTACTAAAAGGTTATGGTTGTCTAGTAGGCGAGTTACACTCGCAGCTACTTACCAATATTAAAATACCCATCGATACATCGCACTTCTTCTGGCTGGTTACGTATTTTCTGAAATTTGCCGCCCAGCTGGAACTCGATATGGAACATATAAATGCGGTGCTCACCTTCGATGTCATCAGTTATCTAACCTATGAGGGTGTTTCTTTGTGCGAACAGTTGGAATTGAATTCCCGTCAAGAGGGTAGTGATTTGAAACCATACTTGAGACGCATGCATTTGGTCGATGATCGCTTACATTTGCGCCGTCTACAGACACAAATCAGTTCCACCGAAGATTTGCGTTGTCTATTTGTTTTGCTTTTACGACGATTCAACCCAAATCTACACACCAAACAGTATCTACAAGATTTGGTTGTAACCAATCATCTGCTACTGCTAATACTGGATTTTATAACACAAACCGAAGGCGATACCAGCATCAAGATGACAGAGCACATTTCACAATTCGCCACGCTCGAGGTGATGAACTATTATGGCATGCTGCTGGAGGACTTCAACAATAATGGCGAGTTTGTTAATGATTGTATATTCACGATGATGCATCATGTGGGCGGTGATCTTGGACAGATCGGCACATTATTCCAACCGATTATATTGAAGACCTTCTCACGCATTTGGGAGGCTGATTATGAGCTTTGCGATGACTGGTCTGATCTAATTGAGTATGTCATACATAAATTCATAAACACACCACAAAAGAGTCCCTTGTCTTTGCCAAAAACTTCACTGACCGAGCTAACCAAAGAACACAACCTCGAAAACACAGTGTGCGCTTGGACACAGGAGGAAATGGACACCCTATATTGGTATTATGTGCAGAGTAAGAAGAACAATGATGTGGTTGGCAAGATCGTGAAACTATTCAGTAATAACGGCAATAAGCAAAAATCACGTATCTCGATTATACAACAACTGCTGCAACAGGACATTATAACCTTAGTGGAGTACGATGACCTTATGAAATTCGAAGATGCCGAATATCAACGCGCTTTACTAACCACACCAACTTCGACTTCAACAGAATCTGGTATTGAGCTGAAGAACTCTTCCACTTTTGCCAAGCCCTCCGATGATATACAGATTTTACGTGATCTTATTGTTAAGGAGAATAAGGAGAAACATTTAGTTTGGTTGCAAAAGATATTGCTGGAATGTTGCTACATCAAATTAATTTTGAAGAATTGCTTACAACGTGAAGATCGTCAGAATTTGCAATACGTTATGGAACCGGTAGCTTATCATTATATATTGAAGAACAAATCCATACCGGTTGTGCAGTGGAACAGCGATCAGGCGACAACGATGCTCTATCAACCGTTCGTATTGCTGCTACACAAGCTGGGCTTCCAGTTACCGGCGGATGCCGGTTCGATATTCGCACGCATACCGGACTTCTGGACCGCTGAAATGATGTTTAGCTTGGCGCGCAAGTTGGGACCCCTAGACAAATTGTTGATCAAGTTCGATATGAGTCAGTTTGAGGAAGCAAATGCAATAGAGTTGCAGCGTTGCCATCATGCAACAGCGGCCCGTGGTTCGCTCAGCTCAATGTCCAGCCTGGAGATGGATACCGGCGGCAGCGATGAGTACACGACATTGGTAACAAGCGCAATGGAAAATGCCAACGTGAATGGAAATGGTAGCGGAACTGGAACCGGAACAAGCACTATAACAGGCAGAGTAAGCAGTAATAGACGTTCCAGCAGCGGCAGTGGCAGCATGTTGGCGCCAGTACCCGAGGTCGATGCGAAATTGGAGAAGGCAAGCGCGGCTAGCGATGTATTTGCTGTGCCAAAATCGAAGCACTGCAATCCGATTATAAGATTTACACCCGATCCGGCACCATTGCCGCCAGTGCCAAATTGGCTGCAATTGGTGATGCGAAGCAAAATAAATACGAATGTCCCAGCGCCAACGGATACCGCCCACAATAATATTAATAATAATAATAACGCAGTAACAGCAACAACAACAAGTGAAAGCAGTGACTGCGCATCTGTGGCCTCGGACTTAACTCGCATGTACGTCAGCGATGAGGAGGACAAAAATGAGTTTCCTGTCACGCATTTCACTTGAAAACGTTAACGAAACACTTCCACTACACATACACATACAAAAAACAAAAACATATACATATGACTTAATGTAAAGAAATGGCCTTTACAGAGCAAAGAATGTGATTTTGCTAAGGGAAATGCTTTATAACTACAATTGCATATTGAAATGTTAAGTGAAAAAGAAAAAGTAGAACTAATACTAAACTGGTTTCTATAACGCTGGCCTAGCTAATTAATTCTACCTATCAAATATATCTCTCACATATACATAAATACAAAAACAAGTACTTGCTGCCGGCCTCGGATGCAAAATGCTATTACTTTCCTAATTTTCCATTTTCTAAACTATATTAAATCTAATAGTGGGAAGTACTGTTATGATATAAAATTTTTGTTATCTGATGCCCGGAAGCGGAAATTCAAAGTTTTCAAAAAATAGTTTCGGAATAATTAAATTTTGAAAACAATTTCATGGCGTTAAAAAAGAATATGAAACTTTGTCAGATTTATTAAAAACATTTTGGGATTTTGCAATTTTCCTATTTAATCCCGAAATTTCCGAGAAAAAATATTTCGGCATTTTGCAAATTTTTTTTGTAATCCCGAAATTTTGGAATTTTTTTTAAATAAATTTTTTTGATTTGTTCAATAAATTTTTGATCCAAAACTGTTGAAATTGCTTTCAAATAAAATTAAATTGGTATTTTTTTAAAACATTGAATTACAAAAAAAAAATTTCGTCAACTTAAAAAATAAAATAAAATTTGACAGATTTAGTATAAATGCGAATTTGTGGATTTTTTTCTATGCAATCTCGAAATTTCGGGATTTGTGCGCATTGACATTTTTCTATTTATCCCGGAAAATATTTAACAAAATTGAAATTGCTTTCAAATAAAACTATTTTATTACTTTTTAATAACAAAACTGAATTTGTCAACTTTATTATAACGAACTTGGGGATTCAAATAAAATTATCTTGGTATTTTTTTTATCATTAAATTACTAAAAAAGATAAAAAAGAAATT
>genemark-Btry1322.size73397-processed-gene-0.10-mRNA-1 transcript offset:472 AED:0.07 eAED:0.07 QI:472|0.75|0.8|1|1|1|5|780|823
AAATCTTACACAAAACGGTCAGTTTGGGCGGTGTATTCATAATAAGGTTAACGAAGGATCCACCATCCATAAGATTTAAAACTGTGCATGTGTATTTGCATATATTTTTGTAACTTGTTTCTTATACTCCTTGTTTTCTTGTATTTGGTTGACTTATTAAACTTGCTTAAAAAAACGATAACTTATTAAACTCACAACCCGTCGTATAAATTATTCATGCGAAATACAATTCGTATAAGTATTAGGTGGCAGCATTTACTGCCCTTTTGACTTTGACAGTTCGTTGAATCAGTCGTTTTTGACATTTCATTTTACTATTCCACAGAAAGTGGAAAATTGTTTTTCTTAGCTTTTTTTCCTGAATACCTAAACCAAAAATAATATTTATCATAATAAAGCAATAGCTAAAGTAGATTATTATTATTAAATAAAAAAATATGCAGTAAATAAAGGCGAATCATAAGAATACAATTTGACAAGAATGGCGACTCTAACATTGACTGAAACAGGTAGCACTACAACAATGCATATGCAAGCCCATCAGGATGGACATTCTCCAACTTTGGAGGAGCAGGCAAATCAATTGAATGAACAGCAGCAGCAATTAATAAATATAGATAACATGGGAAGTATTAACCACGGATTAAACGAAGATGTTGTATCTATACCCAAAGAAGTTATGCTAATATCGCTGGTATCGCAAGAGCAAGCTCTTTATAATCCAAAGCATGAGTTCTATCGTAATACACATCGAAAAGATTCTAAGTGGTTAGAGATTGCTGACAATGTCGGTTGGACTGAGGCACAATGTAAATCAAAATGGAAAGCTATGCGTGACCAATATTGTCGTGAACTGAAACGCAGCAAATTTAATATCAAAGCTAATGTAAAATGGAAATATTTCAAGGAATTGGAATTTTTACGACCTTTTGCTTTGTCGAGGAATGAAACTAACTGTTACAAGATTAGTGTTATAAAAATATTAGAAATAAACGTTAAACTTGTCCAATTTTGTGAAATTAGCTATCGACCGCGTGCCACAAATAAAAACGAAAATTTAACTGGGTCGAACGGAAAAAATACTTGTAACAAATTACCAAGTATTAAAATGGAACATGGTCAATTTAGCGCGTCTGATTTTACCGCTGATAACATTTTGAGTGCAGAAGATAAGCTTGACTCAACAACTTCAGGTCTTCTAAACTCATTAAGCGATGAGCAATTGCACTCAGTGATGCAGCAACACAGTGGAAGTTGGAATTATCTCACAACGACAACGACCACAAGCGATGTTCACACTTTGGAAGGAAATGAGCACAGCCCTAATGAACTGGACGACACTAATTTACTGCAACATACACACCCGAGCTCAGAAGCTGATGATATGCTGTGCGCTTTGGTAGAAAGTGTACCGTCTACAAGTGTGCAAATGCAACAAACACAATCACACAATGAGGAAGAAGACGACGATCCCATACACACGTTCCTCAATATAGAAAGTTTCTTCGAAAAAGACCTCATTAACTTGATTCAACAGGAAGATATTATATATAATAATTTTCATCCAAATTATCGCAATGCCAAAATGAAACTTGAAGTTTGGGATGAAATTGCACGCAAACTAAAAAAGCCAGTTGGCCGCTGTCGTTTGAAATGGAAAGCACTGCGGGATCAATATATCAGAGAACATAAACGACTGAAAGACCGTGAACATTCTGAATTATTGCCGCGTTGGAAGCACTATGATGCGCTTACATTCTTGCAAAAGTTTATAAAGCATAAAACAAGCGAGAGTGATGTTAAAAACGCAGTAAGATTACCTAAAAGTGAATTAGAGCTTGATGTAGATGAACATATCATCGACAGTCCGCCATTGCCATCGCCAATAGAAGTAGTACAACACGATTTGGATCAGCAAACATTACCAACATTGTCAGGTCCACATACGCAACATGACCTGCATACAGCAACACATGATATGTGCGTTGTTAGTGGCAGCAGTGCTAGCGGCTACGATGAAATGGATATCGATCACTACATTATCGGACATACAAGCGATACAGGCGTCAATGATGATGGGATAGACATTAATGCTGGCGATGACGAGGATGATCGGAAATCACATCAACATTTTACAGAGTATCCGCCAAGTTCAACAAACAACATGACTGCCAATAATAGCATAAATCCGCAGGATACCGGTAGTGACGTAAAAACGGAGATGAATGAATTCAAAGATATAAAAGAAAGTAACATAATGATACAACAAGATAATGTATCATTACAAAAACAACTACATCAACATCAACAGCAATCATCACATCAGCTGCAGCAGTCACAGACACAATTGGTGCTATCACAACAACATCATCAGCCACCGTTAATGAAGTTAACGTCGCAAAGCACCACGCACCACCAACATTTACTCTCTTTAGATGTTGGTGATGAAACAAGAACTGCCACACTTACCACTAGGGATAAATCCCTCATGCAACTGCATCACCAACAGCAGCCGCAGCAACAAATAAATGATTTCAGTAACGAAATGAAGCATCAACAGCCCCAACAAGCGCTTACAAGTGGTTTAGTGAAGAGCAGTAGTGCGAATTTGACTTCCAACAACAACTGTGGCATGTCAATATTAAACCCTAGCACCTCACTCAGCATGGAGGCCATCAATTTACAATCTTTGGCGAGTAGTTCGCATAATAGCTCGACGACAACAGCGATCACAACGCATGCCCCGTCCACCACCATCACTGCCGCCTCTCTTCCAATAGCTGATAATCAAAGAGCGACCGACACTTTTGGAGACGATGAGGTCGGCGCTTTCTTCAAAGCAGTTGCCATGAAAATACGCAATGCCAATATGTCGCCGGTGTCTTTTACCGACCTACAAATCGATATTTTACGCGTGATAAACAGTACATTGCGCCACAATTAGTTAGAAGCTCTTACAGCTCATCGCGCGTGTAAAATTTTGTATTCTCTTATATAATGTAAGCTTAGTCTTTTATTATAAATGTTTTTCATTTCCTCAATGTACTTTCTTTTCAGAAATTTTTCATATTTTACTAAGTTTATTCTTTGACCGTCTTACAAACAAGATATCTGTTGTTGCAGATATGTTTTATTGGTACGTGTTGGTTTGTGTAAATAGGCTTGTTTAGTTCTTCAGTACGTCTTGAAGTTAAATTAAATCTCAACACTATTACTATTTTTTTAATGTTTTAAAAGTTATTAAAAGTAAATTTCACGCGCAGATAGCTGAAATGTTTTAAAAATTTATTCAAAATTAATGTTTTTAACTTAAATATTCTTTAAATTAACTAAACCTCAATAATTCATGTCGTTTATAAATTATGTTAAAGGAAATGGCTAGATTTGTGTCAAAGTAGATTATTTATTTAAAAAAAGTAGACTTGAACTTGAGCAAAGTGTGCAAAAAAGTCCAACAGTGGCTGCGAATTAGATATAGATTTTATTTTGTCTGCGTTTAGTGCTATTCTCAATTGGTTATATGTAAGTGGTATTATTATATTCGTTAACTTTGCACAGTTTTTTAAATGAAATGAAATCATTTTATATTGGTATTGTGCTCATTAATATAAGAATAATTTCGAACGAAAACTTTGTGCATCTGCAAATACATATGCTTTTATGCATATATGGTATATACGTATATATAAATTATTTGTAAATAAAAATTTTAGCTAAACCAAAT
>maker-Btry660.size193073-snap-gene-0.54-mRNA-1 transcript offset:0 AED:0.05 eAED:0.05 QI:0|0.42|0.25|0.62|0.85|0.75|8|0|1278
ATGTTAGCTCGGAAAATAGCACTATCATCTTCGATGATTCTAAAAACCGATCAGGAGGAGTTTAAAAGCTTCCTTCTTAAGCTTAAAGGTTATAAAAACACCTCTTTAGAGCCCATAATTCTTAAAAAGTTAACATCTGGAACACCTCCGGCCATATTCTTTAATGATTATGATAACTATAACCCGTACGTTCCTTTTCTCTCTTTACAGTCCAACGATTACACCTACCAAAACACATTGGGACGTCGCTCGACACTTGGGGCCTACTACCATATGAACAAACAACCTTCGTACACGAACGAACACAGTCTAAATAGTCAATACAGTTATAATGCGTGGGGCATATGGCGTGATGGACGCAATATAGCGCCCTCAACATTCTCCGCCAAAACGCATACACACTACCAGAAGCCGCGTTCATTCTCCATCATACTCACGACCGCAGTGTTTATTGTGCTACTCGCCGTGATCTCAATAGCCGGACTGGCGTTCTACTTTAGTTCGGTGAAAGCGAATATGGAGGATCCTGTGTTGGGTTTCGAGGGTTCGTTTCGCATAGCGAAGGGTGACCTCTTCTCGACGGGTTTAAAGTATAATCATACGACGACTTATAAGCAGAAAATCGAATTTTATAAACGTTTCATTGAACGTTCGCTGATGGATAACGGTTTGCAGCCGTTGCGTGTGGACACGTGGGGCTTTGGTGAGGGACCGCTGATAAAGGTGTCTTTTCGCACATTTTTGGATGTGAGAAAATTGCCACAAAATATACATAGCGTTGAGGACTACATCAAGGAATCACTCTTTCTGGAAACCACCGCAGCTAAGTCGCTTTATCGCTCGCTGCGTATAGATGCCGAGTCTGTGGAAATCAAACGTATACTGGATGAGTCAGTTGTGCGTGCTGCGTCGCTCTTCAAGGATGCTGTGCAGCAGCCCACTAGTCAGTCACAGCTGGAGAAGCGTCTAATGAAGAAACCCAATGCGCCAACTCTACTCTCGAAGCCAGCTACCACCGTTAAACCACGTACTACACATCGTCCACACTCAGTCGATGATGAACCCGATGTCGATGTCGAGAATGCGCCAGTTATACAAGGTTCCTTCGAGGGTTCATTCGAAATTACTAAAACCGATGCCGATATCTCACGCAAGAAGGTGACGCCGACCAAGGCATACACCAGCTTACCACCGAAGGCGGTTACACCATTTGCATTGCGCGTCAAGCCGAAGAAACCATCGATAGAAAAACTTACGACCATCATACCACAGAATCAGCCTTCACCAACGACTTCTGCCGCAACATCGACAAGTACTACGCGTGGCACTAGCACTGTTAAAACTACACGCACCACTTCGACCACGACCACTAGTACGACTACCACAACAACAACTACGACACGAAAACCGACTACAACAAGCACCAGCAGCACCACGACTACCACAACTACAACTACACCACCACCAACTCCACCACCCACTACAACTACTACGTCTACCACAACAACAACAAGTACAACCGCAAAACCCGCAACCATTCTACCGCTAACATATCCACCTCCTACCGCTTTTTCGCCGAAACAACAATTCAGTTTGCCACCGATGACTACACCGTCCATTACTTTGAGTGTGCCGAAGTTGGATGCTAACCTCTTTGCTTCCGTGCCTGTGCTCGATACACAACCTTGGCGTCCGATACATCGTGAAGTGCCTGAACTGTTGCCTGGACCCCCGCCGGCCTTTCCCACAAAAACACTTGCTAATGTAGACAAGCCAATGCCCGTGGCACCACTCGCACCGGCCTACAGACCTGATCTACCAATGCGACGAAATGATGAAATGGAGTTGCCGTTTATACCGGACAACCCCTCACCGCCGACACCGTCCGCCTTCAATCCATACGCTTCCGGTTACTTTGGTACCGCTGTGCGAAAACCGGAAATCAGCGCAGAAGCTACGAATCCACAAGATATGTTATTCTATCACAGTTTCGGTAATCCGGTGTTCATGCCTGGCACTGAAGATATAGAACGTTTAGGTGCAGGCGCACATGTGAAGCCACATCCATTGCCGGTGCCACTAATCGACGATGTTCTCATACCACCATTTAAACCGCTCATACCGGGCATGGATAAAGTGCCGATTGAGAGCAATGAGAAGTTTGAGCACCTCGGCGGCGGTGTGATCGTTAAGAAGCACGAGTTGGAGTTGGCCACTGGTCAAGAGAAGTCGAAACCTAACACCGAGTTCGTGGCTAGTGATGCCGATAATGAGAGTGAGACCGAAATTCCAACGTTGCTGCAGCAATTCGCCTTGGAGGGTGTCACAACCTCGACATTCAGACCGAAAGTCAGCACACCGAACATTAATCGCATCGAGTCGAGTGCTAATTCCGAGTTGGCCGACACAATTGGTGAATTCTTTATGGGTTTGTTGAACTTACCAAAAGAAAGTGCACGCAACACGACGAAACCAGCAGTAGAGCCAATCGAGTCGCGTATTGAACCAGAGGAAAATGTGGAAGAGATGGAGACCGAGCCTGAATCTAAAGTGGTGCCGAATGAGGAGGTGCAGGAGGAGGAAGTACAAGAAACCACCATACCAGTTACGGCAGTGGCGGGTGAACCAGCCTCGGTTGAAACTGATAGTGTTGAAAAACCAGGGGTGGACGTTATTGAGGAAATTGCAACAACAGCAAAACCCACTTTCTTAAATATTAAAGAACTCATACTGAAGCGCAATCAGGCAAAAAATCAAACGCGTAATATCGACAGCATAACTGGGCGTCCTACACCCACAACAACACCAACAACTACAACGCCAACCACACCACCAACACTCTTTAGCCCCACACTCAAGCCGCCAGTGACAAATTGGAATCGCCCTAGACCCACATACAACCAGAAACCACCGACCATACTTGATGACTCCAATCTCTTTCCTTCACAATCGAAATGGGAATTCGTGAATAGTTCAGCGACCAATAGCTTCGGCCATACGGGCAACATGCGTAAAGTATTCAATAAGACGCTGCAGGCGTGGATTTCCGAGGATGTGGGCGGTAATACGGAGGATAACTTCACGCTTAATGACATTAAGACACGCATAAATAATGCGACCAACATACAAGATATTTCGCTTATCTTCGATACGCTCGCATCCAAGCCAGCCATAACTACAACAACAACAATTGCGACGCCGACAACAACAAAAGCACCAACAGTTATGCCAACAGCAACAACCGACGAACATTTCATTGAACTTCCGCTACGACGACAAGAGCCATTCATCAAGCCCATGTCCAGTTTCATGGAAGACACATCCTCTGAGGGCATCGGTGCGGCCATACCAGTTGTGGGTGAGGCCGAGGTGGAGGTCATCGACCCAAATAAATACGAGGAAATGTTGAAGTCATCACAGTTTGCGGCGGATACCACAACGGAAACGGCACCACAATTGGTCACATTGCTGCCCGTACGTTCCAACTCGGGCATACGCACATACCGTCCGGCCATGGATGAGGAAGCTGAAGCGCGTAGTAGCAGCGGCAATGATCAATTGCCGTTGGCTGAGGGCACCGGTCAGGTGGAAGTTGTGCCAGAAGTGCTGCATGGTACGGCTGGTGTGGCCGGCGTGGCAGAGGTTGTGGAGGATGCCGTAAGCGACCCGGTGGTGCCGACAACATCCATGCGTCCGAGTGTTGTTACGGCGCCACGACGTGGTGGCGGCTTTTTCGCTGGCATACGTAGAAAGAGCGACATTAGTCAGGCGCGAAGGTTTCCGCCAGCCGAAGCGGTCGTCAAAGGTGGTCTACATGTGAAAGTCAATTTCGAATAA
>maker-Btry7524.size33243-snap-gene-0.13-mRNA-1 transcript offset:45 AED:0.21 eAED:0.29 QI:45|0|0.5|1|1|1|2|472|91
CGTATTTACAGATTATTTTCACTTTTTCACAAAAATTATTTATTTTTGTTGCCTTTAGTCACACAATCGCTGAGGTTTTCATTAATGGATTCGGCCGGTGAAGGCAACTCTCCATTTCAGCAAAATCTTGTTATTTTTATTGAAACTCCTTCGAACGCGGTATTCATACGTACACACATACACATCGTACACTGCTTTGCTTTGGACTTTTGTTGTCACCCACGAAAGGATGCTGGTGATTATCGAAAAGATACACACACACACCGACGGAGAAAGAGCTTTTCTTTAAAAAAAAAGATCCACCAGAATGAAACTGTTTAAAATCACTTGAGAAATAACGGTAAAACAATTTAAATGCACCGTGGACGCGTTCACGTTACACCGCTGCTGAAATCGAGTTCTGCGCGATTTGTGAACGGACGGACGTACATTGGCGAACTGTCGACTGCGTCCGGCGACCAGCTGCCAAGCAATGGCTGTCGGACCAGCACTCAGCCTTGTAGCGGGAGATGAGAGCACAACAACAACGATCGCCAGACTTACAATTGAATGAATAAAGTGAATTAAAATGACACTGAAGCCGAAATCGAATTCGAAATCACAACGAGCAGCAAACAACAAACGGTTCCACACGGCATATGGGACAAACGAAGTGTCCGGTTTCTTGGAAGAGCGCCAACGCACCCACACACACGCCATACACACACATAAGAAAAACACTTGTCTTCGAGTAGAGGACGACTGCGACTCCGAAGGGGGAACTACTTTTATTTTTGTGCAGTCGTATGGTTAA
>maker-Btry220.size279989-augustus-gene-0.156-mRNA-1 transcript offset:723 AED:0.18 eAED:0.18 QI:723|0.83|0.76|1|0.75|0.61|13|651|1555
CTCGTATCCCGACGCGTCGATTGCTTGTGCCTCGGCGCCGTGTTTTCACTTAGAATTCTAAATTTCAAAACTACAAAAACAAAGTAAATAATAAAAAAAACACCAATCAAAAGCACAAAGTAAACTAAGCAGTTCTTTTGGCTGACCTGAACACAGAGCAGTGCAGAGTAGCGCAACGAGCCGCCCTCGCCCGCTTTACCGCCAGTTGATGGTGCTCGCCCACATTAACGTAATTCAAATATTGTATTCCTTTGCCGCGATTTGTTGGTGAAACAAATTTTTTAATTAAAAATAGAATTCAAACATCGTCTTTGTACGAGCACAACTCTTGGCTAGTCTGTGTTCTGTCTTTGAACGCTGTGCACGCGTCTCTAGTTGTCGTAAACGGCGAGGTGGAAGTAGCGCAGAACGCAGCACAGCACGCCGAGGCAAGTCGAACCAGTGAAGTGCCACTGAATCCGCGCATTCGGAAAGAAGAAAGATACATACATGCATATAGATTTGAAGGAAGCCCAGTGAGTTCCGCTGATCAGGCTACCGAAAGTGATCAAAACGATTGAAGCGATCGATCGGCCGAGTATTTACAGCTGACATTAGTTCAACGGTACTTGTACCAAGCCTGTGCAATCGACGAAGCGTAGTGGAGTAGTGTTGTCACAGCAGCCATAGTATTGGTGTCATTCCGCCGTACCATAGAGCTTCAAAACGTCTCACAAAAAGCGCATGAAGATGGAGAAGACTCCCCGCTACACGCAACGGGAGCGCAACATGGTGCTGGGCTTCGCCGCTCAATACAAGGATGTCATCGAGAATAAGCGCACCGACGCCGAGTCGAATCGGAAGAAGGACGAAGTGTGGCGCCAAATAGCAAAGGAGTTCAATGCGCGCGTCTATCATCAGCGTTCCTCCAAGCAATTACGTCAGCTCTATAAAAACATGAAATTGCTGCTGAAGAAGGATCTCTGTGGCGAAGGCAAAGGCAATCGTACATTCATGGATCTGCTGAATACGCTATCACAACAGGAGTCCGTCGCACAATACATATCCGAACAGATGTCGCCGAACGGCGGCAGCGGCATAGGGAATGGCGGCTACGGCAGTAATCGACAGCACAAATACGACGATGACTACGATGACTCAAAGAATCCGTTCCCACAACTAGCCTCGCTCGGCTACGATGGCATGGACCCCGATGTAATTGTCATTAAATCGGAGGACATCAGCGATAATGATCAATCACAGGCGCCTGAGGATATGGACGATGACGATGGTGACTGTCTGAGTTCCAAAGATATACCCGAGGTTTGTTTAGAGGAAGAAGATGATGAGATCTTCGCTACTGATTTGCGTCATTCTACGCCTGTACAATCGGCGCATGCGTCACAACGCGCCTCCTTCAACTCAAATGGACCGCATCAGCAGCAAAATTCCTCACAACAACCTGAAGTGACAATACAAAATGTTGGCGGCATACGCGTCGGCAGCATTGGCAGTTTGGCGAATCTCAAGGCTCTGCAGAATGGCGGCAGTAATTCTGCGCTGAATATACCAAACAGCAGTAATAACGGTAATAACAACAGCGGAAATGGTCATGGCGCACATAACGGTGATCGCCATGCACCCAGCACGCGCCACCAGGTGAGCCCCGAGCAGCAAGCAGCACAGCAGTTGTTACTCAACGGCCTTGGCTTGAGTGCGGTGCATCCGGCAGAGCCGCCATTACCGCAACTGCAACGCGCCACGCACGCCGCTAATAGCAATAGCAACAACAATCTTATCAATAGTACAAATCAGCTGTTAATGAGCTTGAACGCGAACGCTGGCTTCGCCGGCCTCCAGAAGAGCAGCCACGGCCACGGCCACGGCCACGGTCACAATCATCACCATCACAATGGGCATGGTCATGGCGGCAACGGTGGTGGCGGCTTGCACAATCACAGCAACAGCAGCAGTGGTAGCAGCAGCGGCATCGGTGGCACACACAACGCAAACAATCGCAACAATGACTACCTCATGTCGCTGGCGATAAAGGAGCGCGAAAGGAAGATTGACCTGTTGAATGCGCAGATAGATTATTGGAAGACGTTAACGAAGAAGTTGGACTCAAACGCTGCGCATAATCCGACGCCGGCCTGCATGTGCCACTTTCCCGGCAAAGTGAATGGGGAAGAAGAGCAAGCGGACGGTGTGTGCGGTATGATTGAAAATGATGCGGCCGCTTTGGTGCTTGGCGCGCAAGCATTGCGGAGAGACGACATTGTGCCTGACAAAGTTGCTGGTGGTGGTGCGCAAGAATGCCGCGCTGCTGGCAACGCAGAGCTGGAGGAGTGTACTGCTGGCAACTCGGTGGCGTCTTCGGCAAGTGGTGCGACATTGAGCGAGGCTTTCAAATTGGCAGCGGAGAACTTCGAGATACTCGAGTTGGACGCCTATGCTGAGGAGATGGAGTTCGACGAGAGCGATGTAGCGTCCAAAAAGCAAATAACAAATATTTACTTAATCCGCTTTGGCCTACAAACTATGGCTGATTTAATACGTCTAGGGAATGTGGATGCTGCCATACATAAGGATAAACTTGGTTCACCGACTGGGGGCTTAGATGATGGTAATTTAGCAGCTTTTGGTATAAACGCACTAATGGCCACAGGAGGTATCGACATGGGTGACTTGGCCCAGGAATTAGATCAGGATGAGTTTGATGGTCCAAATATGTTGAATGGTGAACGACCAGCCATAATTGCACCACCGGAGAGTGAATGGTATCATGGGCGTTTGGATCGTTATTCAGCTGAATCGCGACTACGCGGAACTGGCAAATTAGGCAGTTATTTGGTTCGTGAAAGCGATCGCAAGCCGGGTTCATATGTATTAAGCTATTTAGGACGTACTGGCATTAATCATTTTCGCATTACTGCCGTGTGTGGTGATTTCTATATTGGTGGACGTCAATTCGTGTCGTTGAGCGATCTCATTGGCTATTACACCTCATGCAGTGATTTGTTGAAACGTGAGCGCCTGGTGCTACCAGTGCCACCGCCAGAGCCGGTGAACGATAAGAAGCGTGTTGTGGCACATTTACCCTATACCAAAATGGCTGACACAGATGAGTTAAGCTTTCAAAAGGGTGATATATTTTTTGTGCATAATGATATGGGCGACGGTTGGTTGTGGGTGACAGCTCATCGCACTGGTGAGCAGGGCATGATCTTCCGTGAACTAGTCGAGGATTTGGATCCGGCAATCGACCCAAATACAGTTTTCCCTTGGTTCCATCCGAATTGCACTAAGAATGAAGCAGTTGACATGCTGGTGAAAGCCGGCCCAGGCAGTTTTTTGGTGCGACCAAGCGATAATTCGCCTGGCGATTATTCGCTCTTCTTTCATATTAATAATCAAATCCAGCGTTTTCGCATTGAAAAGAAAGGCGTACGTTATCTGATGGGTGGGCGCACTTTCGAGTGCTTGGATGCGGTGATCAATCGCTATCGCAAAGAGCAAATCGTCGAGGGTCACTCGCTCAGTCATCCAGTGGTTAATGGTTCACAGCCTGAATTCAATCAACAGTTTGTGGTGGAGAAGGCAGCCGAAAAAATTTATGCCACTCTACGCGAATGTCGCGATCAAATAGGTTTGAAGAAGTTAAACGGCATCAAACATCACGGCCCTTTGTTCAAGAAGTCTGATAAGACAGCCAAATGGAAACAATTGTACTTTGCGCTTATCAGCGAGGGCAGCGAAACACATCTCTGCTTCTATGATAATCCGAAAAAGACTAAACCGAAGGGTCTCATCGATCTATCGTGTGCGTATTTATATCAGTGCCATGAATCGCTATGGGAGCGGCCATATTGTTTTCAAATAGTTGAGCGCGCACTGCCATGCTTGGCTAACAATACGTATCTATGCGCGACGCAAGAGACGTACGTAAAATGGATCAATGCGCTAAAAGCGCAATGCAGTTCACAATTCAGTCGGGCGCAAATCAAAGTGCCGTGTTTGCGCGAGTTGCGCTGCCTGAATTTACATGTGCTCGAGGCGCATAAACTGCCATTCAAATTGGTGCCGCATCCGTACTGCAGCATCTCGCTGAATCAAGTGAAGGTGGGTAAGACACGTGTGAAGATCGCGCCCGATCCAGTGTGGGAGGAGGAATTCGTTTTGGATGATGTGCCTCCGGATGTAGTCTCGCTAACAATTACGCTAATATCGCGTGGCAAACGCGGCAAAGATTCGGAAGTCGCTGAGCTCACCATCGATTTGGCCAGTCTGAAGAACGGTCAAGAGACGGAGGGCTGGCATCAGCTCACCGGCATGACACCCATGGGCGAGTGGGGTTCACTACGTTTGCGCATGCGCTATTTGGATGACTTGATTATGCCCTGCGAAGAGTACAGCCCATTGCAGGAGTTGCTGCTCAAGCCCGAGTTATGCGTTGTTAAAGCTTTGGCTGAACTTTGTCATAATGATCGTGTGCCGCTCGCTACGGCACTTCTACGTGTATTCCGTCACGAGAAACGCGAGACGGAATTGATACGCGTACTTTGCCAAGCGGAAATCGCACGTGAAAACGAAACAACTACACTGTTTCGCGGCGCTTCACTGGCCACTACACTAATGGATTTGCACATGCGCACTGAGTGCTCGCGTTTCTTGCACGCAGCCGTTTCGGAGACGGTGCAGCGCATACTCGACAGCAAGCAATCGGCTGAACTCAATCCCACCAAGATGGATGTGAACGATGATGCTTGCTCGAATGCCGAGTTTTTGTTGCAGATACTCGATTCGGTGACGCATTCGATATTCACCTCGCCCGAGGCGTGCCCACGCAGTGTGCGCTACATATGTAATTGCCTGCAAAAGGCCGTCGTTGCCAAGTGGCCAACTGAACGTTTGGTACGCACTCGCGTCGTCTCCGGTTTCATATTTCTACGCCTCCTATGCCCGGCACTGCTGAATCCGCGCCAGTTTGGCCTGGTGAGCGAAACGCCACCAACCATGGCCACGCGTTCTTTAATTATGGTAGCCAAATGCTTGCAGAATCTAGCAAATCTAATTGAGTTTGGCGGAAAGGAACAATACATGGAGGTGGTCAATCCGTTTATATTGAAGAATAAGGAACGCATGATTGTCTTTCTCGATCAATTATCACTCGTTACGGATCCAAATCCACCGCCAGGCATGTTCAACGAACAAAACTCCAATCATACTGTGCAGGATGTGCAGGACACAGTGCAGGATACTGGTCGCGAACTGGCCACACTCCATCACATTTGCGTCTCTTACTTGCCGGAGTTGCAAGGTCTTTCGAACATACTCTCCATTAAGAAGTTGGTCACCGTCACTGACATGCTGACAAAGCACAAGCTTAACTATCGCGAAAAGATTAGCTAAGATGAAAATACCGATGCAATCAACAGCTCCTGGAGGTTAATAGCCAAACAGTAACAACTATAACAACAGCAGTTACCAAAAGTCAGAAGTTACGTATGAATAGTGAGCAGTTGAAGCAAATTAATGAGAACACCAAACAAAATCTATTTATACAATAGCAAGAACAATTGATAACTTAATGAAATGCGCGTGTGAACGCTGCAACACAAGACATAATACATAAGTAGAAGCTAGGAAAAAGCAGTATGCTAGCCGAAACAGTGAGCAAAATGCTGGTCACAAAAACAAAATATTTCATTTATTCACGTTCTACGCTGTTAAGGCATTCGAAGTGTCAACTAACTGTATTTTTTGCATTTCAGCCTGAACATTTGCGTGCTTGCGGCTCACAGTCCACTTGCTTAGCATTTTAAATATGTTACTGAAATTTTATTTTTACTTGAGAAATATCTAGTTCCCGTGCTGCAATGCCGTTGCATTTTTCTATCAAATATTTGTAGAAATAACGAACAGCAAACTATAAACGCCATTTTTAGCTCATTTTTGCTTTGAAAAATTCAAGTTCAGCTTATTTATGTGTTTTTATTTTTTTGGTATTTTTTTATATTTATTTTATTATTATTTTTTAATATTTATTTTATTATTATTTTT
>maker-Btry1317.size73553-snap-gene-0.30-mRNA-1 transcript offset:255 AED:0.10 eAED:0.10 QI:255|0.57|0.62|1|0.42|0.62|8|890|311
AGCCAAACAGGTTCATTAGTTGAAATAATGCTTGATGTTAATTGCTAAGTGCGAACGTGTTTACCTGCCTGCTGTCTGTCTCAAACTCTTTATCACAACACTTAAGTGCCAAACTGTGATAGAAACACAATAAAAAAACAAAGTTGTTAGAAAGTAAAAACAAAAAGGCCATAAATAATTAAAAACATTAACACTTCAGAATATCGGATTGATAGTTAAATTGAAAAGGCGTAGTGACAATTAAACGCAACGAAAATGCATATGAAACACGGGTGCACGTCGACGCCCTTACTGCTGTGGCTGACCGTCATCACATTTTCCGTGCTGTACAACAACATTGCATGCATAGAAATTCCAACACGTTTCCTATACAAGCGCAGCACTGACACTGCGGCGACTGGCGATGCAGGTGAGCGGGCGCGAACGGACGGCACAAGTGATGAGAATATGTTAACCTTTTACAAAGAGCTGGCCAATGTGACAGATGTAGAGGACTTAATAGAACGCTTCGTCGATAAGGATAGCATTGATCCCCAGCTAGGCTTGCAAGACACCTTCAGACGCAGTGTGGAGCGCGCTAATGTAGTGCAAGCTAAGTCGGCTGCTTGCATGCCCGAGAGCACCGTTGTGCCGCTCATACCGCTGGAGTCCTCGAATGATCCAAAAATCGACTATTTTCCCAAGTGTACGCGTGTGAAGCGCTGCGGCGGCTGCTGTGGCTCGCAACTGATGTCGTGTCAACCTGCCGAGACGGAGACAATCAACTTTGAGGTGATTCCTTTTGAAGTGGTCGGCGGCAGAAAAATGCGCCTTCGTGGCAAGGATATTGTCGTAGTCGAACAGCACACGAAATGCAAATGCGACTGTCGCATTAAGGCGGAGGACTGCAAGCAATATCAGAGATATCGGCCGGACAAGTGCAGCTATAAACCAGATAGAATACGCGGTGTAAAATTAGTTGAAATAGCACAGACTAAGAATAAAACCAAAAAAAAAAACAAATTTAAAAAAAAAATTAGAAACACATACACACAATTACAAAATACTATTATGAATGTAATCACTGACGATGGCAGCAACACTAAAAGTGCAAGTTCTAGTTCACCGACACTGCTCGATCGCCGGCGTTTCATAGTCAAGGCCATACCCGTTGAGGTGAAACCGGATGATAGCACACGTTATTCTGTCTAAAACCGCAAAGAAAGGGGAAAACTAAGAAAGTTAAGGAAAGAAAGAAATAAATAAAAGGAAAGCAAGAAAGAAATGGAAATAAAGAAAGTAAATTAAATATAGGAAGAAAGCTAAGAGAAAACAAAGGAGACAAAAAAAGTGAAGAAAAAACAAAATTTGGAAGAAAGCAATATGTGCGTGGCAGTAGTATGGATTTAATGCATGTTTTATTGTAAATAAAATAAAAATAATTTAATTTTCAGTATTCGTTAATTGCAAGTTTTTTAGGTTTAAAATTACTATTCGTATGTCTTTACCACCTACTTACATTTGTTACGTCCAGATGTGTAAACACATATAAGTATATATACAGTATTGTGCAAGTTATAAGCAACTGGTAAGGTCATAATTAATTTGTGGCTTCATTTTTGGAAGAAATATAAATAAATTAATTAATATTTACTAAATTCATTAATATAAATTAAATTTATAATTTTTTCTTTTAAATAATTTTCAAAAAATCTAAAAATTTTAATATTTTGGATAGCACCATAACATTTTTAAGGGGTTATATACAGTCAAAAGGCCGCAAAAGCCAATTTTCCATAACTTTTTTCTTTCTTTTTCTGAGAAAACATTTTAATTTAATTTTCAAAAGTTTTTACACATATTACGGTATCTTTTAACTGTATTTTCAGACTTAATATTAGTAAAAATATTTATTTGGAAAGGAACTACAGATGATCTCCGGGAGCTTCTCTCAAAAAAGACGTTTTGCGGTCTCTGAACTGAATCCTCTGAAATTAAAAAAACCAAACAGATTTCGTTAAAGTAATATTAAATCTAGTAAAGCAAATCAAGGGAATATGAAAAATATATTTTTTTTTTTTGACAAAAAAGCGGTTTCTAAA
>maker-Btry118.size476210-augustus-gene-1.139-mRNA-1 transcript offset:430 AED:0.02 eAED:0.02 QI:430|1|1|1|0.5|0.33|3|560|369
AAAATGTTGAGTGCTATGAAATATGACGTCACGTTAATAGCATTCTCTCTGAGAAATTAAACGACATGCAAGAATAAGAAAGCATTTGAACATGTGAAGAAGCGAAGAAGCGAAGAGCAGCTTATAAAGCTTCTTCAAATGTGCGCATAAGACATTTCCATGGCAAATTACAACCGGTATTTTACACTGTTACCCTATGCCAGCAGCAGCGCTTGGTGAAGAAGCAAACAAACCGCATAAACAATTGGGGAAACAGTCACGATTCAACATTGTACCGTGTCTCGCGCAGAGCGCGCACCGCAGTGAACCAATACGCGCAACAAACGGCAAAACTTCGAAAACAAAAAGTTAGCAGGAATTATTAAAGTCACCCAGAAAAAATAATAAAAAAAACGAAAGAATTTATAGAAACAAAAAAATAAAAAAGAAATTGTGCTACAAACAACAAGAACAACAACAAAAGCAGTGGTTCTGCATCCTGCGCTTCAAAATGCCCCAAACCAACTCCCACAATGCCGCCGAGAGCATTGAGCAAAAGTTGCTCGGAATTCTCGCTGCTCAAGATCTGGGCGATATAACGCAGGAGCTATGCGATTTCTCACTCGAAGAACAGAATGCCACAGCCGAGGCGCAGGGCATACAACCAAGCGCCTCCGCAGATTACATACCTGTGCTAGGAAAATCGGTGACATACATAGTCGCTAGCGTATTGTTCAACGAGAGGGATGAGGTGCTTATGATGCAAGAAGCTAAGCAATCATGCGCCGGCAAATGGTATCTACCAGCTGGGCGGATGGAAAAGGGCGAGACCATTTGCGAGGCTGCTGTGCGTGAGGTTTATGAGGAAACTGGTCTAAATGTGGATATCACAACTCTACTGGCCATCGAAGTGGCGGGCGGCTCATGGTTCCGTTTTGTGCTCACCGGTCGCGTCACAGGCGGTCAGTTGAAGACACCCGCTCAGGCGGATAACGAGTCATTGCAGGCGAAATGGATCGGCCGACTATCAGAGTTGCCGTTACGCGCTAATGACATTATAAATTTAATCGACATTGGCCGCTCGTACAACGAACGCAACTCGTCACCGCAAGCGCCACCCTATCACCCAGATGTTTTGCCAACAAAGTACTCACATCACAAAAATTATTTGCGTGTCGTCGCGGTGATACGCAAACGTGCCACCAATTCGTTGAATGTGCTTGTTAGTGAAAAGAATGTGCACCATTTCCCCACGGTCGAGGTGCATCCACAGCGCAGTCTTCACTCGACGCTACGCAAATTTATGATCGAGCTATTCGGCGCGGAGTTGCCACAACATCGGCCACACGGCATACTCAGTGTCGAACATTGTCCCTCGCCAATGCCATACACGAGCGATGGTATTTGCCTGAATGTGTTGGTAGTATTTCGACCGCCTCTAGAGGAAGTGGCGCTTATTGGCAAATGTACGTGGCATGAGTTGAGTCGTCCGCTCGAGGAGAAATTGGGGCGCATACTGTCGAGCAAACATTCCACAATCCCCTTGAATGTCATACGGTAAACAGGTGTGTTGGTGCACTTGGGGTTGCGTTTTGGGTCTGGATTCGGGAAGTGCAAGAGAGCAGGATTCAACAAAGAATAAAATAAATAATTAGGTGTAATATTTGCGCACATAATTAAAGTGAGCTAAATTACAAACAAACGTGTTTAGTGGAATCTACGGAGCTGCAGTGCTGCGCTACAACTTTTACTACTTATTTGCAATAATATTTATTTTTTAAATATTTTGATTTTATATACACCAATCATTGTTTATTAAGTTGCTGTTATACAAATTTTTATGTTATAAATAAAAATTTCATGTTAACTACCTACTCAATTCGCTAACTAAGTAAAGATATAAAGAGAGAAAATACGATAAAATTAATATCTTCAGGGGCCGTTCAGTATAACGAACTATCGCAATAACGAATTGTAGGTTTAATGAACAATTAGAATTATCTTATTGATGTTCCCATATTACGAACGCTAATGCCCGATTTCACAGTCCATACTTAAGTTCTGCCCCAATAAAATCTTAGCTTAGCATTGCTGCAGACTGAGTAGTCGTTTGCGTTTCAC
>maker-Btry10010.size19866-snap-gene-0.6-mRNA-1 transcript offset:36 AED:0.05 eAED:0.05 QI:36|1|0.5|1|0|0|2|0|117
CGATGTATCGTCAGCTTCTTCCATGTGTCTGAAGGTTTGTTCTGGCTGAGGTTCAGGTTGTTAGTGTGTGTTGATCTTTTGCAGAATGATGTTTCTGTTAAAGTGAGTTCGTTTGTAGCCACTGTTTCTTTGAGATTCGTCAACATCCATGCGTTCTTGTGGAGGTTGGTATGTATTAAATACTCATTGAGGTTGTGCATAATTGTAATTGTTCCTCGTTTGTTGCCTTGGTTGAAATTGATTTTGCCTGAAGTTGTTATTATGATGATTAGGTTGATTATATTGTGTCAATGTGTATTGGAAATAAGTGTCCAAGTCTTCTGTTGGTGGTTGTGCCAAGTTCTTCATGTGTTCATGTATTTCATACAGTGCGTTTGGGTCGTGATA
>maker-Btry567.size119080-snap-gene-0.55-mRNA-1 transcript offset:0 AED:0.27 eAED:0.35 QI:0|0.37|0.33|1|0.37|0.33|9|1262|578
ATGGATATATATTATGAAAGATTGGAAGATGATACATATGTAAAGGAGAATTTCAACTCAGTCGCAAAAAACTCGGAAACTTTAACGGAAATCTTGCCTTGCAGTGGTATCAATAAATTCAACGAATTTATGGTTGAAATTCGCTTAAAATACGTGAAGAGCGTTTGCGGAATTACACAAACAAAGAAAAAACTAATTCGAACAGACGGAAGCGCGAGAAACCCAAAAGGATGGAGAATAGCTAATGATTTAGAACAACCAAACGATTGGCAAATCATGTACAATAAAAATAGTTCACAGCACCTAAATTTAACAAGTTTGCCAGGTGTTCAAATGTCCAGAAATACATTGCCTCCTTGTATGCTTATGCATGCTAATTCGCCTACTAGCCGAAATCGTAAGCAACAACAACATCAAACACAAAATGCAGACAGTGTAAAACAAAAAGCAAATGCCTCAGGCAACCAATTAACTGCCAATAGAAAGTCGAATGGCGGTGTACCTTGGTCCAGTAACAGCTCCTCCACGCCTAGTGGTAGCATCACGTCATCCGTTTCGGCACCCGCGCTTATGCGTAAAAAATCACAAACCAAACTGCAAAAGGAGAAGGAACGCGCGGAACGTGAGACGCTAGTGCTATGGCGTCGACCAGTTCAGACAGTGAGGTATTGTGGCCTGGAGTTAGTGACGCTAGCCCAGACTTCGGGCAAGCGTTTACTACAACAACGTGGTTTGCTTGCGGCACTCCTAGTTTTAGGTACTATATTTAGTTTTATTTATTATTTACCGGGTCCACATCAGCTGGTTTTGGATGTGGTACGCCGCAATACTTGGTTTTTCATCTACTGGACCGGTTTGGGTGTACTCTCCTCGGTGGGTCTGGGAACGGGACTGCACACATTTTTGTTGTATCTGGGACCACATATAGCTAGTGTAACGCTAGCTGCATATGAATGCAATTCGTTAAATTTTCCGCGACCACCATATCCCGATGATATTATCTGCCCGGAGGAGCCATATGCAAAGAAAGTGCCAAATCTTTGGATGATTATGAGTAAAGTGCGCATGGAAGCTTTCCTTTGGGGTGCGGGCACCGCTTTGGGCGAACTGCCACCTTATTTCATGGCAAAGGCAGCACGCCTTTCTGGCTATGATCCCGACGATGCCGAGGAGTTGGCTGAATTCGAGGCGTTGAAAGCCAAACGTAATCAAAAGAATTTGAGTTTAATGGATAAGGGCAAATTATTTATGGAACGTGTTGTAGAACGTGTTGGCTTTCTGGGCATTTTAGCATGTGCAAGTATTCCCAATCCGTTATTTGACTTAGCCGGCATTACATGCGGTCACTTTTTGGTGCCATTCTGGACTTTCTTCGGTGCTACGCTTATTGGCAAGGCCATTATCAAAATGCACATACAAAAAGTTTTTGTTATTATTGCTTTCAATGAGGCGCTTATTGAACGTGCTGTTGATGTGCTCGGCAAGTTACCCATATTGGGTAAAAAACTTCAGGAACCGTTTAAAGGCTTCCTTAACAATCAGAAAAAGCACTTGCACCGCGAACGTCAACCGGCGGCTGAGTCTGGTAACTTATTGTCAAAGGTGTTTGAGACGTTTGTCATCTGTATGGTTTGCTACTTCATAATCTCGATTGTTAACTCATTGGCGCAAAGTTACCACAAGCGTTTGCATAAGAAACATGTCAAAAAAGTGAAGAAACCGATAGCAAGGGATTAGGTGGTAGCAAAGTAGATGTAAGAACAGGCTGCAGTTTGAGGGCGGTGGTTGTAGTGTCGTTTGGAAGATCATTGAAAGCGTAAAAAATAAAAGGAGTAGTGAAAATGACTGAATTATTTTGGCATTGTGTTGTTGCATTGAAAGCGGTGGGTGCGGCGCCTATCACTTGCATTAACAATACAATATTCTATACAAATTGACTATATGCCCACTAATGTTGTGTTTAGCTAAATTCCTAATTAAGATAAGATGAGCAATCATCGTTATGAATTGAATTATAACAAAAAAATAATATAAGACATCATCAGCGCAAATGACTGCCGACAGTCAAGATGGTGCCGTTGATGAATTAGTTAATTTTTTTATGTGAATGCTGTTTTACTATAAATTTTACAATGTGGTTTAAGTTTATCGCAATAACAGTAGAATTTCAGCAGTTATGCAGCCTTATGCTAATTAAGTCATAAGCAGCTAGTCCTAATTTGTATGTGTGCGTGTACAAAAAATATAGGAAAAGTGCGTCTCATAATGAAATTCAATTAATTTTACATCAAATTACACATATGTATAGGTATGTATAAGAATATATGAGTGTGTATTGTGTGCATTTATTTTAGTGTAAATGAAATTTATTTTCGTGTACCAAAATATAGCGGAGCAAGTACGAATAGAAATTAGTATAGAAAAGCAAGTAGTGTGGAGAAATAAAAGAAAGGAGTAAATAAAAATTACAGTTATATGTAGTCGCGTTGCAGTTGTATTCTAGCATTAGTTGCGTGATAAAAAATTTTAATTAATAAAAACTAAATTAAATTAAAGTAATACTAAGCGTTAAGTAAAGTAATCGGCCAAAATGCAAATGGAAAATAACAACAAGCATTAAATATTATAAAAATATAAATTTAATAAAAATCCATTATGATAAGCTTAAAACATTCATTGAAGTGAAAATGAAAAGACATTTGTGTAAAAAAACGGTTTTGAAAGAAGATTTCGAAACAGACCGTTGTGCGCCATTAATGGCTTTACCAAAAATTCTATGAACAAAAAAATTAACAATACGAAATATTTAACATTAAAAATTTAAATTGAGCATTTGCATACGACAAAAATACAATATAATAAATAAGTTTAAAAAAAGTATGTGGTTTTATTGTACTGTCGCTAAGGGGTTACATTCACTTGTGATTTTCAAAAATCCGAATTTTTTTTTCTATACTAACATATACCAGTATCGAATAAACATATGTATGTATGTATAT
>maker-Btry2133.size81523-snap-gene-0.45-mRNA-1 transcript offset:0 AED:0.53 eAED:0.72 QI:0|0.2|0.16|0.83|0.2|0.33|6|0|153
ATGATTCCGGATTTGCAGCACATTATTTCTGAAAATCTTTTTTTAACTGAATATCCCTTAATATTTTTGTTTTTTTGTTTTAGTTTGAGTACTAAAATTTTATGCTACTTTTTCCATACTCAAAATAAACAGAAAAACTATTTCTTGTTCTTTTTTCAAAACATTATTATCGTCGTCGAAATTCCTAAAGAAGCACAAAATCCTAAAGCCCAAATGTTAACAACCTTTGTTCTTAGTGCCCGAGATACTATACACGATGTGTTTCGGCCCAAACCATTACCACCCGTGAAAGTGCCCTGTCTGACCATGTCGAACAAGGAGATGTTCTGCAACTTCGTCTTCTTCAGTGCGGCTATTTTAGCACCCCTCTACTATACCGTCTTGCGTGACGCTCTGCGCAAGATTCGTAATTGTGAATCAACTAATAAGCTTCATATTAAAATATCGATTATATTTATCTAA
>maker-Btry10694.size16946-snap-gene-0.6-mRNA-1 transcript offset:0 AED:0.12 eAED:0.12 QI:0|0|0|0.66|0|0.66|3|0|280
TTGTTCATGATGAGTTCAAATTCATCAGATTGTGTCGGAGCGTGGTATCGTAAAGCGAACCAATGTGCTTCAAGCGTCCGAAGAAAAGTAATGTGGAATATTGGAAAAATAATCCAAACATTTGACTCTAAAGAGAAGTGTATTTCCTTTGCCGAAGAACAAGGATTGATTCTAAAAGGTAAAATTTGCCGGACGCATAAAGTGTCAATGACGCTGTCGTTATATAAAAGTAGCACTGTTGGGGTGTTTCGATGCCGGAAAGGGGTTTGTCGGAACAGAACTGCGTTAGCAAGGTCGAGCGATACTTGGTTCGACAACGTGAAAATCCCACTTCCGCAGATATTTTATCTAATGTATGCGTATGCATCTCATTGGTCGCATGCGGAAGTGAGGAAAAACAGGCGGAGAGTCGAGGGCCACTGGGTTATTGGAATGGTTGAGGATGGGAGTGACGACCTTAGGCTGGAGGCAAGTCCCGGCAATGTCAGGTCTTCTGAGGTGCTCATACCTTTGATAGAGAAGCACGTGGCAAAAGGCAGTATTATATGTACTGATTGCTGGAAGACATATGACTGTCTGGCCAGTCACGGGTATGAGCACCGACGGGTTAATCATAGCGACCCCGATAATCCGTTCGTCGCCGAGGACGGGACCCATACTCAACGCATCGAGTCCCAGTGGCGCGTAATTAAACGTTTTTTCATAAAGGACAATTACAATAATAGCGAAGATTTTTCTAATTTAATATTTGAATATATTTGGAGAAAAAATATTGCAAATAGTCATGATGATCCTTTTGTTAAATTATTAGATGCAATTAAATACACATACTATAAGCCTTAA
>maker-Btry3448.size41483-snap-gene-0.23-mRNA-1 transcript offset:338 AED:0.00 eAED:0.00 QI:338|1|1|1|0|0|2|115|60
AGTTACTGATTCTTCTTATTAGCGCTGTTATAGTTGGGTGGCAGAGCCTAAATGAAAAATTAAATGTTTTAATAACTTTTAAAAAAACAGATAATTAGTGCATACATCATAGGCTGGTGGCAAGTCGCTCGGCGCAGCATTATTGGAATATTGGTTATTAATTGTCAATTTGGCAACAGCCAAGAATTTTGTAAACAATATGGTAAAGGATATGTACCAAAACTATTAGCTGAAAAGGTGCGCACAAAGCAACAGCTGAAAGGCGTCAACAGGCAACTGTCAGATTGCGCAGGAGTTTAGTTTCTATTGCGATAAAAATGGCAGACTAAGACAGGAAAATGGTTGCATGTTATTATTTGCTTAAAATTGCTAACATTTTTTCATCAAAATTATTGATTAAACGAAAAGTTTCAATATTTTTTTTAAATGAAATCAGATATTTTAAACGTAGATTCTTTATAAGACTGATATCATTGGCAAATGTAAGAAAAACTAAGTTTTATAGTTGTGCCTATTTTTAAGAATGGTAAAATAATGAATTTTCACCACTACACATTTTAGTAGAAAATAAGCAACCATGTCCAGGAATTGTGTGATAAAGGAAACTGAATAAAAGTTTTATAATTTGCAGAAATG
>maker-Btry1075.size83038-snap-gene-0.54-mRNA-1 transcript offset:0 AED:0.11 eAED:0.11 QI:0|0|0|0.4|0.5|0.6|5|0|845
ATGAATTTAACTTTTATCAAAATAAACGTTTTGCTAAATAGTAAGTCGATTTGTAACATCACTAGTCAGCCCTCCCTGTCATCTGTCATATCCTTAACGATCAAGTGCGGCCGCAGCAACGAACCCACCACCACCACCACCACCATCAACAATCACACTGGTCTTCATAAATTCAATCACACAGACAGACCCGCACCCCTGCCACACCCACTTACACTTGAATCGCCTAACAACACCATCACCACCACCAGCACACTGGGCTATTTAGCACATCACGGCCATCATTCCACTATTCTACCGAACGCCACAACGGTATCGGCCGCCAACGCATTATCGCCAACCATCTGCTCGACGTCGCTATCGACGTTCCAACCGGTGGCACCGCATCACTTCAATTCGCTGGACTATCGCGAACGCAATCAAACGCACTATAAGCATGGCCAGGGCGGCCATCAGCCGCACTATCGTGAGCCCACGCATGCAACACAACGCACCAACACATTGGATCGACGCAGCGCCGGTGCGACCACATCGAATGCGTCCGCTTGTATGGCCACATTCGATGGCGAACTGCTTTGGCAACAAGAAGCGACTGAATTTATAGAACGTTTTCCGCAGCGTCGTCGCCAACATGACGCGCTACGTCCCAGCGTCTCAGCCGGGGCGCTTTATAAAAATGCCACCGGTATAACGACGCTCAATAAGCGCGCTAGCGGTGGTGAGCTGCTCACAGCGCAACAACGGCATCAACGTGATCTTTTCAGCGGCGATTTAGGTATACCAGAGGTGCGTTCACATGTGGGCAGTATGGTGCATACATTCGAAACGCTTGCTATGCAACGCAAACTTGCCGATCAAGAGCGCGCCAAGGAACGCGCTTGGGCGTTGCAACAGCAGCAACAGTGGGAGCGCGAACAGTTGGCAGAGAGAAGTTGTAAGTATACGCCAACACTTAAGAGCGCCATACACACAACCACATACACATATGATACGCCCACACACACGTCACGCCATTCTCAGCACGGCACTAGCAATAGTAAATATCATCAACTAAAGCGCAAATCACACGAATCACGTCAGCGCCTCATAAAACTCAGTAAACAGCAGCTGCTGGCTGCTTTCAATAACAGCGCTAAGCGTGCGCCGTCAAAAACAGCACACACTAAACTCGAAAGTAGCTTAAGCGCTCAGTCGCTACCTGGCGCCGACAATAATAATGTATTGTCGCCGAGTAGTAGCCCCCTTAAGCGGCACAGCACTTTAAGTTTGCACTGCGCTGAAGTTGCGCGCGCTGCAAAAGCGAACGATGATCACTTGATCCAGAAGTATTGCCATCTGGATGACGATTATCGTAAAAATCTGTTTGGCACCATATCAAGTCGTTTAACAGCTGTTAATAAAGGTTGTGAAGATATTAATAGTTATGACTATAGTGGCGCACGCCACAATAGTAAGCGTGTCAGCCACGAAGAAGAAGAAGATATGGATGTTGGCGCGCACATAAATGTTGAACATGATGAAGCGCTCATTGTGAGCGCCGCCTTCGATGAAATATTCGCCAGTTACAGTGGCATTGATGACGACGAAGAAGATGAGAAAAAATTCAGCGCGCCGGCAATGTTAAGCCGTGCTACCACATATTCTACGGGTTTTGAAGAGCAAATGGTAAGTTTAAGTGAACTGGACGATGATGTTTTTAAGTCGCTTAGCTCGAGTCGCATCAATAATATTGGTTGCCCAGGCAACACGCCAATGAAACTGCCGCCTTTAGCGACGAGCACACACAAAAAGCCGGCAACGCCAGCAACAAACGCTTGGCCAACAAATGGCGCCGTTGCCGATGCAGCACAAACGCCTAAGCGCAAACGCACCATAATGCCATTGGCAAAACAAAAGCAACGCGCCACAACACTACATAATCTCTTCGACCGCCTCAAAGCAACACAAACGAAAGTAAAGCGCCCATTTGTTAAAATGCCCTCCGACAGTCTGCTAAAGCAGGATCAACTAAGTATTGAGCAAATGACGCACGCGCTGCACAAATACTCACCACAATTAAATTTATATCGCGAGATAGGCGAAGGCGAAGCGGCCGGCGAACGTAGTGATGCTGATGGTGATTTTCTACGCGGTTCTACATTGAGTCAATCATTTGTACGCCAACAGCCGAATACGCGTGAGAATAAGGACGAGCCTAAGCGCAAAAAGTCGGCGCCGCCACCGCCACCAATCAACCATACAAAATCAAATAGCGGTATCAGTGGTGTAAACGCTGTAAATGGCGCGCCACGACCGAGCTTCGCGTCACAGCGCGCTAAGTCCACAAACGAACTGCTGCTCGATGATTTGGCCGTGCAAGCGCGTCGCTATCAACGTGCCGCTAGTCGCAAGTATGCGGCGCCGCCAACGCCCAGAAAACAACAGCAACCTGTAGAAGAGGGAAGTGAAGTAACGCAACGCTCCAAACCGAACCGTGCCATTAGTCGTGGCAACGGCGTTGGCGCTGACATCTTTTTACGTGGCAGCGCAGAAATCTAA
>maker-Btry2874.size46390-augustus-gene-0.21-mRNA-1 transcript offset:25 AED:0.00 eAED:0.00 QI:25|1|1|1|1|1|2|133|143
GTTTGGAAGCGTTGATTGCTGAAAAATGCTCTCGAAAACCAAATTCGTGTCGCTGGTTTTGTGCGCCTTATTTATCAATGGCGAAATACAAAGCGTCAGCGCTAGACCTTTCATACGAAAACAATACGAAGGTATTATCGAATCAGCGACAGACACAATAACAAGTATTGTGGAGTCAATTCATGCAACTGTGATGGATAAAGTGTCCACCTTGGTCTCCAATGTAGCCACACAAGTTGCCAAAGATCTTTTGCCTGCAAAATGTGAAGACGGCGTCGACTGCGATCGGTCCTTCCTTGAAACCGTAATCAGCAAAACTGCTATAAATCTAATTACTGATAGATTAAACCCACTGACAACAAAAACAACTGGGGCAACAACAACTGTTCAACCAGTGACTGATGCAGCAACTACTGATGCGCCAACCACTGATGAACCAACAACTGATGCACCATAAAGCAAGCAATGCGGCTTCATGCTACGACCAAATTAAAATATCATAGAGTAGATTTGCTTGCATATACTAGTATAATGTCAGTATATTAAAAAAAAGTATACGAAATAAAATATTCTAACTACAAACCTTCAAA
>maker-Btry2028.size57007-snap-gene-0.23-mRNA-1 transcript offset:0 AED:0.30 eAED:0.30 QI:0|0.71|0.75|1|0.71|0.75|8|1070|282
ATGAACCATGGAATTAGACAGAAAACTGCTTTTCAAGCAGCAAATGTAATTTGCTGTGTGCAGCCAGCTCGCAAGAATAACAACAACAACAAGGGGGCACCACTGTATCAGCTTCAGTTGGAAGCTAGAAACATGATGTTTCAGAGCGACTTCCATAGAAAGAAAAATTTCGCTAATCCTAATTTGTTCAATAATTCCAATGCTGCGGAAAAGCCAACATCTCCTCAGCAACCAACACCTGCAAGCGGCCGTCCTGATGCCAAAGAGGAAACCAAGGAACAAGAAGAAGTGCGTACAGAGCATCTTTTTAAGCACCCGCTGCAGAATACCTGGACTCTTTGGTACTTGGAGAACGACCGCTCCAAATCATGGGAAGACATGCAAAACGAAATAACCAGCTTTGACACAGTTGAAGACTTCTGGAGCCTCTACAACCACATCAAGCCGCCATCTGATATCAAATTGGGCAGTGATTACTCGTTATTCAAGAAAGGAATCAGACCGATGTGGGAAGATGCTGGCAACAAACAAGGCGGTCGTTGGGTGATTACACTAAATAAGACTTCCAAGGCAGATTTGGATAATTTGTGGCTTGATGTTCTCCTTTGCCTAATTGGTGAAGCGTTTGAGCATTCAGATGAGGTTTGCGGTGCTGTGGTCAACATTCGTGGAAAGAACAATAAAATTTCTATTTGGACAGCTAATGGCAATAATGAGGAAGCAGCACTAGAAATCGGAAATAAACTGAGAGAAGCCCTGCGTTTGGGTCGTCAAAATTTGCATTATCAGCTGCACAAGGACACAATGGTTAAAACGGGTTCGAATGTCAAATCGGTTTATACTCTCTAAAAAGTTTACGTACGCGCTTGTGTAGATTTAGCTAACCACACCTCGATACATTTACATACACACGCGCTGACAACATCGTTTGATCGAGTTAAGAAATTTATATTGTACTAAGCCTACATTTCTAAAAAGTGAATTCAGAAAATCGAAGACTACCAAAAAAAAATTACATTACTAAAACCAACCCACACATTAATCGTTGCATATGAGCGTCGCTAACGCTTACTTACCGGATTTCATGAACATGACAATTCGAATTTGTAGCCGTTCCGACGCCGTTAAAAGAATTTATTCAATTGTAGCTGCATATGCAAGAAAGGAGTAAATGGAATTAAAACCCACACATCGTAAAGCAAACTTCAAAATAATACATATGCAACATAAATTATACAAGAAATCATTGTTAAATGAAGATACAAATTTGTTTTACTGTAGGAAAGATCGCAGCAGAAATATATACGAGACTGCAAATGACTGCTTGCTCCAGGCAAATTAATGACGAAAAATTGTAGACGACTGTTAATAGAATTAGTTCGAATTTAAAAAAAAAAATAAGAAGTGTTGAGACTGCAAAGCAGGTCTTTCAGCTAAATGTGCATCAAACATGAAACTTTTAAGAAACGAAAACGTCTATCGTCATTATTTACTGAAAACGGCCTGGTTCGCATACAATTGTAGTCAGTATCGAATCCTATGCGTGTTATAATGTAAACGATATGGAATTAAACTAATAAATTTGATAAAACATATCTATTTTTTGTTTCAATTTCTCGATTTATCTTAAGGTTCGTCAAATGATTTTGAGACACAGTCAATTACACAACGCAACGGGAAGATATTGAATAATCCACGCTTTTTCAGGTTTTGGGAGATGGACAATGAACTATCTCTGAACCGTCGTAAATCATCCGTACTATTTTGTGGTCTAAATTTCAAACAAAGGAAGTTTAGACAAAAGGTTCCGCAGAGCGGTGTAATCTCCCGCTACTGTTTGTTTCCTAAATCTTAGAAAAACCTACCACTGGAGGGAATTTCCATTCGCTCATACTTTAATGACTGTCTGAAGTTGCCAC
>maker-Btry17849.size9823-augustus-gene-0.4-mRNA-1 transcript offset:12 AED:0.05 eAED:0.05 QI:12|0.75|0.6|1|1|1|5|62|225
ATATTTCTACAATTGGATAAGTTTATACGAGATATGTGTGAGAATCATAGGCTGAGTTTTAATACCTTGGAATCTGAATCGGAGAGAAGTCCTACCTTAGAAGATATAGAATTTGAGGAACCATGGGAAAATCCTATTGAGGTAAACGATAACAAAAGCTGTATATTAAATGGATTTGAGAGAGTTGAAATAGAACTGGATTCAGTTGGAATGGATACTGCGTTACATATGAAGGAAGAAGACATTTCAAGCGAATTTATAAGTGAAGACAACGAGGTTAACAATCGCGAGAACAATAGTCCCGAGAAGACAGTTGATTACAATTCTAAAAATTTAACTGATTCAAAAATAGTAGGAGACGACAAAGCTATGGGTGAAGAAGAGTTCACTCTTGAGCTAATAGATTTGTACCGAAATTTACCATCACTATGGAACAATAAACATAAACATTATATGAACAAAAACAAAAGAACAGTTGTTATAAAGAAAATTAAAAATCTCCGATCAGCATATCGTCGCGAATTAAAAAGATGTCCTCCAAATGTAATATCCCGTCTGTATTATTTTGAATCCATGGATTTCTTGAAGAACAATTATTTAGCTGAAAAACAAAGATATCTTTTAAACTCTAATATTTCTACCTCAGATCCTAATGGAACCCAGTATAAAAATACTGTTAAAGAAGAATAAGACGGCCTTAACTCTGAGCAAAAATTCTTATTGAGCTTATTGAATTGTACCACACTTTACCG
>maker-Btry9935.size18379-snap-gene-0.7-mRNA-1 transcript offset:0 AED:0.51 eAED:0.51 QI:0|0.25|0|0.4|0.75|1|5|0|180
ATGCTTAGTAAAACAGACAAGAAGAGAAAGAAGATTATAGAACGCGCCAACGTAACCCTCAATCCTCCCTATACAATCTTCCTGCGAAGTGCAACTCACACTCTCTCTTATGTCTTCCGCTTTCGTTTCTTTACAGCACGTGGCTTTGGTATGCGTGTCGTTGGCGGCAAAACCGGCGCGGATGGCCGACTCTTCGCTTACATTGTGTGGACGGTGCCAGGCGGACCGGCCGAGAAGAACGGGCTACAGCAAGGCGATAAGATACTCGAGTGGAATAGCATGTCGCTCATTGATCGCAGCTTCGAAGAGGTCTGCGCTATAATGGACCGTACCGGTGACATTGTCGAACTGCTCGTCGAGCACGCCACTGACTTTCGTATGTGCGATTTATTCGATGAGAACCTACCACCAGGCAATAGCGGCAATCAAAGTGGTCCACGACGCTCAGGTGACGGTCCAGTTGGACTGGGCTTAATCGCGGCTAGCGTTTTTCAATGTGTAAAACAATTGATAATTATGATTTCCCTTAGTAGTGCTTATTAA
>genemark-Btry198.size224652-processed-gene-0.30-mRNA-1 transcript offset:412 AED:0.03 eAED:0.03 QI:412|1|1|1|1|1|5|631|1282
GGCAGCTCTGATTTCGTTGAATTTTTCGTTGCGTCGTCTCCATTTTGCAGTGCAGCAGGCCGCATTGAAAAATTTTTAATGTGCGAAAAAAGTTTATTACTGATATAATAAAGTAAAAATATGTGGAGTTTTAGAATAAACGTTGTGGAAATATATTAAATAAGTTTATTATACTGAGTTGATAACGTTTGAGGTTAGTTTGTGTGCTAAAATAACGAATGTGGTTACTTACCCCCGCCTCCTGTTTTTTCTGTTCAAAACGCTGAATTTTACGCTTGCCGCCGTGTGCGTATCTGAAGCCCCAGTTGCCGGGCGCAACTTTTTCCGTGTGGCAGAAACAACTAATTGAGAGTAATTAAGAACAAGGTATATAACTACTATAACTGAACCAAATCCATTAAAGGAAGATTTTTTGAAACACTGTCATGACGTGAAGGTGCTCATTTGTGGATATCTAAAAAATTGTAAGCCACTCGCAACTGTTAAAAAAAACTGCTTGAAAATGATGTTCACGGGCACCACCCAACAGCAAGACACTCGCTTCAGCGACAAGGAGAAGAAATTAATGAAGCAAATGAAGTTTGGAGACTGCTTAAATAAACGTGTGGATATGTCAAAGGTGAAACTAGATGTGTTGCGCCCATGGATTAGCAAAAAAATCACGGATATTTTACACATCGAAGACGATGTTGTGGTTGAATTTGTTTACAATCAGTTGGAGGAAGAAAAATTTCCTTGCCCAAAGAAGATGCAAATAAATATGACAGGATTTCTAAATGGAAAAAATGCACGACAGTTTATGGGTGAATTATGGTCTTTGTTACTATCTGCACAAGAGAGCGAAAGTGGAATCCCTGCCGAGTTTATTCAGCAAAAGAAAGATGAGATACTTAAGAGGGAAGAGCAACAACGTCAAAATGATCGTTCGCGTTCACGAGATAGGGATAGAGACAGGGATCGCGATAGGGATAATGAACGCGATCGGGATCGCGATCGTGACAGGCGCACCGGTAGAGATCGCTCTAACGATGGACAACGTGATGAAATGAGTCAACGTGAGCAGCAGTTACCACCAAGTACATTGAGCGCTATCGAGCAGGTTAGGTCACAATTATCAGCTAAATCTAGATCGAATTCGGCTGAAGAAACTAATTTAGGTAATGTTTCCCAAAGCAAGCAATTTGAGGGGGGTAATTCAGCCGGTGTGAATGCTGCGGCAGCAGCAGCTGCAGCTTTACTGCGTGATCGTTCCAGGTCACCAAATGCTAGTGCAAGATCTGCAGCAGCAGAAGCGGCCGCATCAAAAATACGCAATCGATCACCACGAAAACGCTCCAGAGATAGATCAGTGGTGCGAAAATCATCTCGTGAGCGCAATTCGTCACCGCAAAGACGCCGCAATTCTCCAAGAGATAGAAGGCGACTATCGCGTTCACCGAGGCGAAGATCATCTGGCGGAGATCGTCGTCGTCGTCGCAGCACTCGTAGTCGTTCCAGGGATCGTAGTGTTAGACGGCCACCAAGTAAGAAACGTCAGATTTCACGTTCTAATTCGCCTCAAAAACGTCAAAGTCCGAAATCGAAAAGTCGTCGTTCGAAAGATAGACGATCGAGATCAAGATCACGTTCAAAATCACCTGTAAAGCGAAAGTCATCCCCAGCGGCAGTAAGAAATTCCAAAAACACAACTTCATCTCCCTATCGGAAGCGTTCAAGCTCGCGACACTCTAATCCACATACACCTGTCAATGGGCATGAAGACAATGGACCTGCTAAAAAGCGCGACACTAAAAAGCGTACTCCCTCCCCGAATCATAGTGAAAGCTCTCGTGTATCTGATGGTGACAAAAAGTCCACGGCACGCAAATCATCTAAAGACCGTTCTCGTTCAAGGTCCGCCAGTAAAAGATCAGTAAGAGGTGCTGTGTCTTCACGTTCACGTTCACGTTCAAGATCTTCTTCCCGTTCGTCAAGAGCTTCTGAACGTTTAAACAAAAAAGCCGTACGTCGATCTAGCTCACGAAACACCAGTCTTTCGCCATCGCCTGAGCGAAAAGAGGACTTCGAGATACGACGCAACAAGAACAGCGTTCAAAAGAAGCGACATTACCGGCATAATCGTGATTCTTCAGCGAGCTCCATGGATAGGGAACGTGACCGTGAGCGCGATCGAGACGGTGGGCGAAGAATGATGGCGGACAATAGAGGCAGACGAGGAGACATGCCTGGTCGACGATTCTCACCACATAACCGAAGTCCGCGAAATGATGGTGGTGGCGGCGGTGGACGCAATCAACGTTCTCGATCTCGTCGCCGTTCAAAATCTCGTAATCGTTCTAGATCACGAAATCGATCACGTTCTCCTATGCGACGTTCGCGTTCACCCCGACGTTTTAATCGACGCCGCTCTCCAATGATGCACTTTCGTGGTCGAGGTGGAGGAAATAACCGTGGTCGTATGAACTTCTGGCGCCGCAGTCCGAGCAGAGGTCGCGGGGGCGGAGGAGGAGGTATAGGTGGTCCTGGAGGACGCTTTGATCGTCGTTTCTCACCACAGCGCAGATACTCGCGCGAACGTGATCGCGATCGCCGTATGTCACCGATGCAAAATCAATTCCGCAAATTTTCTCCGCAGCGGCGATTCTCTCCTCCCCAAAATATGCAGTACCAAAGAAGGTCAAGAGAACGAAGATTTAGTCCAGCTCCACGTGATCGCCGACCATCCTCTCCAATGCGTGACAACTCTCGTGATCGAGGTGGAGGAAACAATTTCGGTCGGTGGGATCAAAATAACCGCAATGTTCAAAAACCAAAAGCCAGAGCCTCATCAGAGAGTTCGAATTGGGAGGTAGACGATGAACCTGTCAAAGAATCAGCGAATCGTCAGCCCAGCACAACTAAACAAACTAGTCCAATTAAAAACAACGGAGACCGTTCAAGAAGTCTCATACGGTCCCGCGATAGAAGCGGTCGGGACTCCAGTCAGTCTTCGGAAAAAACTTCAAAAGCTCGTGAAAATTCAGGACGACGATCATCTGTTGAATATGCAGGTCCCTCGGTCAAAACCATTGACTTATCCAAAGAAGAACGTGGTGAAAATCGTAAAGCAAAGGTGGATTCAAATCAAAGTGAATCTCACCAAGTAAAGAAGCAAGCTCCGCTGGCTGTAGCCGCTGTCGCTACTACTGGTTCAACTTTACGCAACGAGAAGTTACGTGATCGATACAGTTCGAGTTTGTCTCGCACACCGTCACCATTTTTGAAGCCTCACGAACGTGAAAAACTTCAGAAAAATGCGCTAAAGAAATCGCAAGAGAAGAAGCCACAAAAGAACCGTAAAGAAAGTTATTCCTCGTCTTCAGATAGCTCCGGCGATAGTGATGACAGTGAAGATGACGAGGAGCGTAATGCAGTTGAAAAAACAAGAGTGTCAAGGATGAAAAATTCTGAATTGCGTACCAAATCTAAAAGACGAAAGTCAGTAACAAGTGACGACGAATCTGACGATGATAGTGACGATGAACAAGCTAAGAAAAAGTCGAATTCTAAAGGATCAAGCAAAGGTCAGATATCGGCAGAATTACCATCAAGTGGCAAGGCTGGGCGCAAAGAAAAGAATACACACACAGAAGAAAATCGAGAAGAGCGGAATTCTGTTGATGTGCAAAGCAACCGCGGTAAAGGCAAATATCTAAACGAAGTACCAGAAGTAGCGGTTCAAAGTAGTTCGAAAGCACATAAAAAGATAGTAGTCGAGAAACATGCTCCAAGGGATAACGATTCATCCAATTCAAGCGATGATTCTGAGAAAGAACAGTCAGAAAGCAAAACAGCTAGCTCGAAATCGAAACAAACCGCTTCTCGGAAACGTGCAGTTTCTATTTCTGGTTTGAAAAAATCCAAGCGCGAGTCATCGGATTCAGATGATGAACAAGTTTCAAAGAAGAAACGAAAGAAGGCAAAGAAAACATCAAAACGTAATTCAGACGATGATAGTTCTTCGGATTCCGAAGCTGAGGCAATGTCGAAAAAGAAAAAGCATAAGAAGCATAAAAAACACACCAAGAAGAGTAAGAAACACAAGAAACATAAGAAGAAGAACAAAAAGGCTGATAGCTCTTCAAGCAGTGACGAGGAGGATGAAGTCCGCGAACGTACCGGCAAGTCTACATCAGCATCTTTACTTCTAGGAGGAGTAAATGAAGACTTAGAGAAGCAGTTGCGTGAAAGGGCTTTAAAATCAATGAAAAAGAACGAGTAAAGACCTGAATTAACAATGGTAGACAGACATGTGCAGAAACGACTGGATAATGTGTATGCTCCACATTTTATCATTTCCCCTGAATTATTTTTTTGTACTCCACAAAATAATTTAGTTTGTAACCCACACAATTATTAATACTATAACTTTAGGTAAGTAGGACTTTTGGAGACACCACCCCCAATGAGATCTAATTTTCAAAACGAATCCTACTTGCGTTAAACATCTTGAAATTTGTTTTGAAAATATTTATCATCGCATGCTAAGAAATTTGTAACATACATACATGCCTACTTTTAAAATAGCTGCAGAATGAGCAATTGGAAAAGATTTGGGTATAATTGCTGAACAGAAACAGCAAACAATACAATATTTAATTGCTACATACAAGATTCTACATTCTGTTGAGAGTTGTCAACATTTAATTGATTGATTTGAAGTTTAGGTTCTATTATTTAAGTAGATTATATATTATATAATGCATTCACGTTTGTCAACTCAAAGAAACAAACAAATAAACATAACTACTACGGAAAAATTTGTATACATTATATTTTCCTTAATGGAGCAAAAAGGGGAGTCAACAATTTGGCAAAATTGTAATTATTCATCAGGTTGATCGGAGATGGAG
>snap_masked-Btry6920.size24695-processed-gene-0.7-mRNA-1 transcript offset:0 AED:0.36 eAED:0.36 QI:0|0|0|0.33|1|1|3|0|100
ATGCAGCAATACTTTAGAAATTCCGCTTCAGAAAATCTAAAACAACATATAAAATTTCTGCATTTATCAAAAAAGGTACTTCTCACACCACCCGATGAGGGGCCGCGCGTCAAGGGTCAGCGCATCAAACTGCAAGACATCGTGGATGGACTCTTTATGCCGCAGCGTGCCAACGGTACTTGGATAAATGGCGAGGAATTTCTTTATCAAGATCACTGGGGCAGAATCGTGTTGTTAAATGCATCTAATCTAAATGAGCGAGTGCTCATGTCAAATGTGACATATGTAAGTATGAAGGTGTGA
>genemark-Btry5067.size33536-processed-gene-0.14-mRNA-1 transcript offset:0 AED:0.00 eAED:0.00 QI:0|-1|0|1|-1|1|1|0|343
ATGGAGCAACAATTGCGCGCTTGGTTACGTTATTCGCTCGTCTTCGGACTCTACATAAGTCCAACACCGAATACGCAGTACACAAACGATAGATCAACCGCGCGCAGCAAGCGTCTGGTTTGGCTTGAGCGCAAACAAATCTTAACAAAAAAAGGTTTGAAAGAAATTTACCTACACCTGCTATTAGTTGCACTCTGCGTGGCCTATGTGAGATCACTAGCTGCGCGTAAGCCCATACCAGGCTTGGCCAGCGAAGCAGCGTGCACTCTTATCTACAGTGTACAAGCGTTATCTAGTATGGTCATTGTAGCCGAGGGCTTATGGCGTCAACGGCAGCAGGAAGCATTCTTACGACTGCTGCACGAAATTGAATTCTCACTGAAGCTACGGCTGCGAGAGGACATTAAATTGGCTTGTTGGCCGTCGCGTGCACGTTGGCACCTGAAATATTTGCTTTGGCTATCGCTCATCTGCTTCGGCCTTGCGGTGTATACTTTTATGGAATTACAACATTTGGGTTACTTTTGGCACGCCATTTGGTATAACATAATCATTCGTTTACGTATCGTACAGTTGTGTATTTACGTGTTTGCTTTGCGAAATTATTTGGAATGTCTTTGCATGAAGTTGCAACAGCTTGTTGCATACCGCACGGCGCCAAGCCAACAGCTGTTGGATGTTAACTATAAAAAACTGCAAACTTTGGCATATCTCTTGGCCATTAAGGATATCTACGATTTACTCTATAAGGCATTTGAACTGCTCAATGAATTCGCTGGCTGGTCACTCTTCATCATAATAACCTGTTATATCATGGACTATGGTTGTGGACTATATTTTGCGGTGCTAAGCTATGAGGGACTTCTGGAGAGTTCCAACTATTTTGTGCCAGCATTTTGGTGGTTGGTACCTATAACCGCCAGCATCTGGCATATTTGTTATCTGTGTCATAAATGTTCGCAACTGGTAAGCACAAAGCAAATGTCACAATCTGAACTCATTTCTAAGCATACTTTTAGGATCGCATGTTAG
>maker-Btry33.size621248-snap-gene-1.59-mRNA-1 transcript offset:0 AED:0.77 eAED:1.00 QI:0|0|0|0.37|0|0|8|0|113
ATGAATAAAAATGAAAGAAAAATAAAAAAATCATATATGAAACAAAAAAACGCAATATTTTGTGTTAAAAAAAGTTTTTTAACAAAAAATAACAAATTAAGAAAAATTAAAAAATTACAAAAAAACAACAACAACAATATTTTATGTTTAGTAACTACAATGAATGCTGCTCAAACAGTAAAAGCGCTAATAATGCAAGAGTGCAAGCAAAATAGCCTAAAAAATAAACAACTACCTTTTGTAATTTTTATTTTCAAACGCCCCAAAACCAAGCATTCTAAAGCAAATTTTAATAAAAAAAAGAAATTACTTGTATTAACAATTAGCAAGTATGTATATTAG
>genemark-Btry75.size707198-processed-gene-2.34-mRNA-1 transcript offset:930 AED:0.10 eAED:0.10 QI:930|0.92|0.92|0.97|0.76|0.82|40|0|2168
CTATTTACAGAGTTTTCAAATGATATGGTATCAACAGAAATCCCTGGAAACGAATGCAAATTCAGCAGTGACCATCATCAGCTATCGAGCAATTTAACCACCAATTAGATTTGTTGATCTGGTGTTCTTTCTCTCCAAACATTTAAACCACCTAAATTGGAAATTATTTATATTTGATTGATGCGAAGTGAATTTATATTTCGTGGAATTCAAATATTACGACACCGCTACTGAAGTGACAAATCTCCAGGACAAGCTTGCAATTTGCAGATCCACATTTTCCATCGTGGTTTTCATTAGGCAAAACGTCAGCGTGTTGTAAATCAAACGTCAAAACCAATGTTGGGTAAATTCACTTCGAATCATGTGCAGGTGTATCATCAGTACTCGCGTACCGTCTCTCTGAAGAAGCCAAAGAAGAACTGCCACACAGACATGCCATAAAGCACACAGACGCTGCGTCGGCTACCAACTGCAACAGAGGTACTGAACAGGAGCGCAGAACACGCGTGTGAAGGAGCGCAAAACAGAAATTAGAAGAAAAAAAATTACAAAAAAAAGGAAGCTGCTAAGCAATCAAACGACGAAACTAAATTAACACTGCAGGTGCGACACAGCTCAAAACAACGTACAACGTCAATTCTCGCACACACAACACACATACTCAGTTGCATGCAAATCGGCTCAGTGGCATTTATAATTGTTGTTGTAGGCTGATAGTCGTTTGCGACGTGTCATCATCTTCATCACCGACACCAACAGCAGCTCAATAAGCAGCGGCAGCCTGAAAATTCAACGTATACAACAACACCAGCAACAGTACTAACAACAACCGCCTTACTAGTCTCGCTTCGTGTGTGCATTAGTTTTTGGCGTGCACGACAAGTCGCTGCAAAGATTCCGCAATATTCGGTGCTTTGGCGTTGGAATATGTTGAAGCAGAAGCGACAGGCAAAACAGAAGCCAAAAGCAAAGCCGATACCATGGGGCCTGAAAAAAATCTGTTGGGGGCTGATAAACATAACCGTGCCCAGGCATACACCTCGCAGCTGGATTGAGACAAATTTTCAGAAGAGAGAATGCATCAAATTCATACCATGCCCCAAAGATGAGACCAAATGTTGTTGCGGTCAGTCACGTCAAACCCATCAAACGATACCGGGCATCGAAAGTGGTTCGCCCGGTGACAGTTGGCTGCCACAGAAGCACACCAGAGCACAACCCACCGATGCATACGGTACAATTGAATTTCAAGGCGGTGCACATCCGACCAAAGCACAGTATGTGCGTCTGTCCTTCGATACACGCCCGGAATTGCTGGTGCAGCTGTTTACCAAAGAATGGAATTTGGAATTGCCGAAACTTTTGATTACAGTACAAGGTGGCAAAGCGAATTTCGAACTGCAACCAAAGTTGAAAAAGGAAATCCGTAAAGGTCTTTTGAAAGCGGCGAAAACGACGGGAGCATGGATATTTACAGGCGGTACAAACACAGGTGTTACGAAGCAGGTGGGCGATGCGTTGTTGCTTGAGGGTCAGCAGCGGAGTGGGCGTGTCGTCAGCATCGGTATTGCACCCTGGGGTATAGTGGAGCGTAATCATGAACTTTTGGGGCATAATCGAGAGGTGCCCTGTCACAGCATAAGCTCACCGAGGTCCAAATTAGCTGTGCTGAATAATCGTCATGCTTACTTCCTGCTGGTCGATAACGGTACACAGGCAAAATATGGCGCCGAGTTGATATTGCGACGAAAATTGGAGAAATTCATATCGAACTTGAAGCTACATCCGTTTACACATTCCAGCACACCGGTCGTCTGCCTGGTTATCGAGGGTGGCACAAATACGGTACGTGCCGTGCTTGAATACGTGACGGACACGCCGCCAGTGCCGGTGGTGGTGTGCGATGGCTCGGGTCGTGCGGCCGATCTGATAGCGTTCGTGCACAAATACGCCTCGGATGGCGAGGAGCAGCCGGTGCTGGAGTCTATGCGTGACTATTTAATTACAACCATACAAAAAACTTTCGAAGTCGGCTTCGACCAAGCCGAAAAACTTTATCAGGAACTTTTGCAATGCACACGAAATAAAAATTTGATAACCGTTTTTCGCATACAAGAGAAGCCCGAAGGCGAGGCACAGGAATTGGATCAGACGATATTAACGGCGCTCTTCAAGTCGCAACACTTGAGCCCACCGGAACAGCTGAGTTTGGCATTGACATGGAATCGCGTTGACATCGCTCGCAGCGAAATTTTCGTCTACGGCCAAGAGTGGCCGCATGGCGCTCTGGATGAGGCGATGATGCAGGCACTCGAACACGACAGAATCGATTTTGTGAAATTACTTTTGGAGAATGGCGTTTCAATGAAGAAATTTTTGACAATACCACGCCTTGAGGAATTGTATAATACAAAACATGGTCCAGCCAATACTTTAGGTTATATTTTACGCGACGTACGTCCACACATACCAAAGGGATACGTCTACACACTACACGATATCGGTTTAGTTATTAACAAATTAATGGGTGGCGCGTATCGCTCATATTATACACGCCGAAAATTTCGTCCGATCTACGCCAAAGTAATGAACAGTTATGCCAATGCACACCGCAAATCCTCAACATATCAACGTTATGCGGGCGCGAATTCCTTGAGTTTGGTCACCGGATTGCTGCCATTCACAACGGAAATGGCACTTTTCGAATTTCCTTTCAACGAATTGTTGATTTGGGCTGTGCTTACGAAGCGTCAACAAATGGCTTTGCTTATGTGGACGCACGGCGAGGAGGCGTTGGCGAAATCCCTGGTGGCCTGTAAACTGTACAAGGCCATGGCACACGAGGCCGCCGAGGATGATTTAGACACGGAAATCTATGATGAATTGCGTGCATATGCGAAGGAATTCGAGAGCAAAGGTATTAAACTATTGGACTTCAGCTATCGCACTGATGCGGAGAAGGCTCAACGACTACTCACTTGTGAGCTGCACTCTTGGTCGAACCAAAGTTGCCTTTCGCTGGCGGTGGCCGCCAATCATCGTGCGCTCTTGGCGCATCCGAGCAGTCAAGTCATACTGGCCGATTTGTGGATGGGCGGCTTGCGAACACGCAAAAATACAAATATTAAGGTCATCTTAGGTCTTTTGATACCCTTTTATATCAGACATTTGGATTTCAAATCCAAAGAAGAGCTACAACAAATGCCACAAACCGAAGAGGAGCATCTGGAGAATCAAAATTTGGACAACGACGATTCGGATCGTTCTCAACCCGACGCCGAGAACGCGCTAACCAAAGCGAAACGATCCATTTCGTTCAAATGTAGGATGAGCAGTAACAATAATCCAGACAAGTGCAAACTTATAACAATCGAAAAGACTTCACCGTCGTACAATAGTTTAACATCTCATTCGACACATGCACTTTTGGCGGACACATACTCCCTACGTGATACCAAAGTACAAGAGAATGGAAAAGTCGGTCTCACAGCTGGTGCTCTTGGTGAACTTTCTAAAGTTTCACTCACCGATTCCGATCCATCACAGTTCCGTGATATTTTTAATTTGGGCGATTACGAGCTGAAGCAGCATCAGCCGCTGCGTTTGAAGAAGAAATTCTATGAATTTTATACCGCTCCAATTACGAAGTTCTGGGCAGATTCGATTGCCTACATGTTTTTTCTATTCATGTTCACCTACACCGTGCTGGTGAAGATGGGCCCGACGCCGCGCTGGCAGGAGGTCTACTCCATCGCATACATAGCCACTTTGGGTTTTGAGAAAATACGAGAAATTATCTCTTCGGAGCCGGTGGCCATAACCCATAAATTTGCGGTCTGGGCCTGGAATATGTGGAATCCCTGCGATGCAGCTGCTATTATCTTGTTCCTGATCGGTTTATCGCTGCGCTTTCGACCCAACACAATGGATATCGGCCGCGTGATTTACTGTGTGGATAGTATTTATTGGTATTTGCGAATACTCAATATTTTGGGTGTCAACAAGTATTTGGGTCCGCTGGTCACTATGATGGGCAAAATGGTTAAAAACATGATTTATTTTGTGGTGCTCTTGGCTGTGGTGCTAATGAGTTTCGGCGTCAGTCGTCAGGCCATACGGCATCCGGGCAATGAGCCAACTTGGGGTTTAATTAAAGAGTTGATCGCCGGCTCGATTATTGCGCCCGGCTTCCTGGGCGCCCTGGGTCATAATAGTCGTTCGCATAATGCTCGCATACCGGGCTATGGACAGGGCGGCTTGCATCGTGCTTCATCGGCTACAACAACAAGCACAACCACATCTACAACTACAACAACAACCACCACATCGTCAGCTATACCACAATCGGCGGCGAATTTGCCCAAATCCGACATTCTGAACACCCTGAGCGGCAATTTGACAAACGTTTATTATCAGCCGTACTTCATGTTGTATGGTGAAGTGTTCGCCGATGATATTGATCCTCCATGCGGTGAGGAGCCGCATCAGAAGCCTTGTCCCACTGGCCATTGGGTGACACCGATCATAATGGCAATGTACCTGTTGATAGCCAACATTCTGCTAATTAATCTGCTGATTGCCGTCTTCAATAACATTTTCAACGAAGTGAACTCGGTTTCGCATCAGGTTTGGATGTTCCAACGCTTCACCGTCGTCATGGAGTACCAACAGAAGCCCGTGCTGCCGCCACCCTTCATCGCGCTCTGCCATTTCTACTCGCTGCTCAAGTATTGTATACGCAAAGCGAAAGGATTGGAGGTACAACGTGACAATGGCCTAAAATTGTTCCTGGAAAAGGATGATATGGAGCGTTTGTATGACTTCGAAGAGGAGTGTGTGGAGGGTTTCTTCCACGAACAGGAAATCATCTTGAATCAATCGACTGATGAACGTGTTAAGAACACAACCGAGCGTGTTGAAATATTGGCGCAAAAAATCGAGGATATTAACCAGAAGGAGAATGTGCAGACAGCAACGGTACAGAGCATCGAATTTCGTCTACGGAAAATGGAAGAATCCTCCGAACAAATACTTTCACACTTGGCTGTCATACATCGTTTCATGTCGATGCATATGCTCGATGGTGTTGACTTACAAGCGTCCAATATGAATATTGCCACTGATCTGCAGCGAGTACGAACGGTCTCGATGTCGGATAATGAAGCACCGATGCCACCACCAAATTTACAGGTCAATAACCGGCGTCGCTTCAATCGTTCACTTACTGAAGTGCGTCCTGATGCATACATTTTCGACGAAGGCACACACTTCGAAGTGGTGCCAGTACCTGAAGAGCCCGACGAGCTGGACAAGTCACGCGAGGCGCTCAATGAGCATGTCGGCCGCAAGATATCCATGCAATCCGAATCCGATTCGGACATTTACCTGCCCATGTCACAACGACCGTCCACCTGTGAGACTGTAAAGCGCACACCGTACGTCACCGTGCGCCAAGACACCGGCGCCAGCACCGAAAGCAAAGACACCCTAACGCCGCTGGGCGCTGACGACGACCACACGCTGGTCGGTGAGAATTCGGACGAAACCAATCAGGAGCTCAATTTCGAAGCCGCCAAGCGTCGGGCCATGCGCCAACGCACCGTATCGCTGTGTCGTCGCAACTCCGAAGCGTGCTCCATCATAGCTGCTGCCGATATTAACCGCTCACACATAAGTCTGAATCAGTTGCCGCTGTCACGTCGGCAAATGAGTCTCACGCAATCTGAGCCCGATAGTGACAAGGAGGCGATTGGAGGGGGAAAAGCCACGTTGCATGCGAAATCGTCCAGAAATATTCTGCTGAAGTTCCACACCGAGTACACTTCAATTACGGATGAATTGGAGAGTGTATGCCATTTGATTGCCTCGCCGACGGTCTCATTGCCAAGTAATAAAGCATCACTGGATCGTCCGACGGGTGAAATGTCCAAGGCTGAGTTTGCCGCCCTGATGGAGAAGCAGCATTTGAAGGAATGCGAGGAGAACGACTACATGATGCTCGAGGGACTGTTTCAGGCACGTGCGTCCATCGATGACACCGACACTTCCTTCGGGTGCTTTCTTTTGAGTCTGAGATCAGGTAAAAGTCGCTGGGGACCGCTGGAGGCGGATCCGGACTTTCCGACCGGTGCATCAGCTGAGTTTAGTCATCGCCATCCACTGCGTCGGGAGACAGCCATCGAACTTTCGCCGTCCAAGCCGCCTTCAGGTGGTGGCATGCTCGGCTGCGGTAACAGCAGCGACACCAGCGGAGCCGGCAGCGGAGGAGGCGGCGGCATTACCACCGGTGTATTTACGAGCTCATCCACCGGACCAGCCGGTTTCCAATTGAAAAACGAACGCCCGTGGCAGCGCAACTCATCAATGGAACAGCAGCAAACATATCAAACGCCCGCCGCGGTGCCAACGCGTGCTGCCAGCGAATTCCTCAATGCGCCATTCGAAAGCAGCGGCAGACTATTCAAGAAATCCAGCGAAAGCCTACAAAAGGGCTCCAGCACGGAGACCGACTACTCAGCACATCCATATCGCTTTATTAAGCAAAGTTCAAACGACACAACCACCTCAATGACTGGTTCCTACAACATCGACACGCCAACGCTGGCGGCCGAGCTCTCGCTCGACGCCGTCGACGCCAACACACAAACGACGGCGCCACCAACAACAGGCACCACAACATTGACGGAGTACAACGTCAGCAGCGGCGCCAGCAACACGGCAGCAGGTAACGGCGGCAGCGCGAGCGACACCACAGCGCGTTATCAGCCGCTGCGCACCGCCTCCATGGGCGCTGGCGACGGCAAGCGTGATGGCGCTAGCAAACGCGCCAGCGACACCAAGGAGCTAAGTGCCACAGCCGCAGCTGCGGCGGCGGTAATATCGCAGGTGCAGTCAGCGTTGCCGCGTGCCATGCAGCTGAAGAAGCAGTTTAGCATGGATCAGGCGAACAAAATGCAGCCGCAGCAGCTGCAATACGGCTCGCATGTACAACACCAACAACAGCAACAGCAGCATAATGTGTTGCCGGCCACTGCGTTGGCGGCCAGCGCCACAGCGACAGCGTCCAGCGTATTGGCCGACAAGGCGAGCGCGAGCGGTGCGGCTGCTGTGCTGCCAGCGCTTGCAGTGCCAGCCAAATTGTTGTCCTCACTCAAGCCGCCCGGCGGCATCAAAACGCTCGGCATGAACATACTCAAGGAGAGCAGCTCCAGCACGGAGGAATCGAAAGATAGTGGCGCCGGCAGCGGCGGCGAACCAGCGCTAACCGGTGCGACCATGCCGCAAATAAGCACACACACGGTGCAGGACGAGATCGCAAAGCTCTCGTCCAACATCAAGTCGAGCACCGAATCGGAGAAGGATCCGCCCTACAATGAGACAATCGCCAGCAGCATACAAAATGAGCGTAAATCTATATGTATACAAGTAAGCTGA
>genemark-Btry16503.size10197-processed-gene-0.2-mRNA-1 transcript offset:0 AED:0.02 eAED:0.02 QI:0|0|0|0.5|1|1|2|0|937
ATGAGCTATCGAGTGAATTTTGCAAGCGCTTTTGTTTGCATGAAAGTGCTGCGAACAGTTTTCTTCGGTACACCATTTAGTGATTCGAGATCAATAATTGCCGCCTATGAACCCAGCAATTATACATGTTCCACATGCAAGACTCGTTTCACTTCTGCTTGGCGCTTAATTCAGCATGTGCAACATTCGCATGATGTTAAGATATATGTAGAACTCCCCACCTCTCTATCTCCGAATTCCGATTTAGTGTCGGATCCTGCGTTGTCGAATTTGCCTCTATCAGCATCTGTGCCTGTATCGGCACCAACTATAACCTCAGCGAAATCAACTGCACAGCCCTTATCGACTTTACCCTCCGCCGCTTCTTCCTTATATCCGCCCGTCAGTCACCAATCACACAAAACTGATAACTCGAGTACAAACTGCAACATTAGTAGCAATAGCAGCGGTAGTGGAACTAACAACACCTCTACCGGCATACCAGCCCCTACTTGTAGTGGTCACTCAAATGCTGTCCAACAGCAACATCAACAAATCCAGCAACAACTTCAACAGCATCGAGCAGCAGTTGCTGCTGCGGCAGCGGTTGAACAACATAAGCAACAACAACAAAGCAATCTTACAACAGCAATGCAAAATGCCCAAAACTTAGCGGTCGCTGCAGCAGCGGGCATGCGGCATCATACGCTGTTGCCACCGCCTGACATGCACGCAAATCCTTTTAATCTGCTGAGAATGCCTTTACCACCTTCTTTGGCACAAAACCCTGTAGTTCCTACTGTCACACCACTATTTTCGCGACCCCATCCCGACCATTACAGAATGGAACAACTTGTATCTGAGCAATTTAGGCATCATGGCTTGAATTTAGCAGCAGCTGCTGTAGCAGCAGCAAGTTCACTCACCACCCCACACTCTGGTGTTTCTCAATTTAGTCAAAGTACTAATGGATCCTCGAACAACCCTATGGAATCACGACCTCCTTCAAACAGTAATAGCCACCGTGGTTCAGCGCCGCCCACACCACTTCCACCTCCACCAATAATTCTGCCACAACAGAATACCGCCAATCAGGTGGGGTCTCAGGCTGGTATAAATCTTGAGCCTCAGATGGATTTTTACTCGCAGCGATTGCGTCAGCTTGCAGGAACAACAAGTCCTGGGGCTGGAAATATTGTTAACTCGAGCTCGCCGAGTCCACGACAAAAGCAATCGCCACATTTTGCGAGCCCATCACCATCCCAGCTACCTCCTACACCTGTGACAAACAATACGAGACCACATTCACTAACTCCTCCACAAAAGAGTGATTCTATGAAGCAGGAAATCGAAAACATCAATTCTACGCCTCGATCAGCTTCTACACCGCCTTCAAAGCCCAGCCAAGAGAATGCTGCTGTGTTTGCTTGTGCGTACTGTGAAAAGAAATTTAGATTTGAAAATAATTTGATTATTCATCAGAGAATACACACCGGAGAAAAACCATACAAATGCACAGCCTGCGAATTTGAGTGTTCCCATATCAATAAACTGATGAAGCACATGAGAATACATCGTGGCCCAGAAGATGGCACAAGTAATGCTGGCTCTATAGGTTCGAACGATGCCGGAGATTCAGAAGCTGACGCCGATGCTGACGGAGAGGCTGAAGGCGAAGGAGAAACGGAAATCGATGGGGAGGAAGAAAACATTGACGAGGACGGATTGGAAGACGACGAGGAGGACGATATCGAAGATGGCGAAGATATCGATTATGAAGCGGAAGACCTAAGCGTTAGTAATAGGATCGATATACAAAGTGAAAGTCCAAAGACTACAAGTACTGGTCCTACATCGCTGGTAGGTGAACTAATGGACAAATTTGGTTTGTCCAATATAGCACAATACTCCGAAGCGTACAAGCAAGCATTGCAGGAGTCTGGAAAATTTAAATATTTAACAAATAAGGATAGAGACAATAACAATTCAAGTAATTCAGCAATATCGCACGTATCTGATAAATTGAATGGCTTCCCAACTGCATTACGTCTGCGGGATGAGTTATCGAAGAACATTTTTCAGCAATCACCGCAATCTGATGGCCAGAATCAAGTACCCCTATTCAATCCATTTCAAAATCCATTCGAACTGTCTAAACGGGTTAAAATGGATGGCAATGACTGGTGGAATATGTCAGCTCTGCATCGGAATGATTCGATTTTCGAGAATCTCAAAATGAAACCATTGGGTCTTGGCACTGCTAACTCAATGCTTCACAATCAAATGTTAAAAAAAGATAATCGGCAACGTAATGACACGTGTGAATTCTGTGGTAAAGTTTTTAAAAACTGCTCTAACCTCACCGTTCACCGCCGAAGTCATACGGGAGAAAAACCATACAAGTGTGAATTGTGTTCCTATGCCTGCGCGCAAAGTTCAAAATTAACCCGCCACATGAAAACGCATGGACGCACTGGTAAAGACGTTTACCGTTGTCGTTTTTGTGATATGCCTTTTAGTGTTCCGTCAACACTGGAAAAGCACATGCGCAAATGTGTTGTCAATCAGGGTAAAGCAGCAGCAGCGGCAGCAAACGCTGCAAACGCTGTGGCAGCAGCACAAGCGGCAGCTGCGGCTCAACATCTACAATCACAATTACCAGCGCAATTATCACCTGCAAGCTCACTCTCATCCTTTCCATCGCAATACGTTGGCATCACTGGCAGCAATACTGGCAACAATATCTCACTGCCCGGTAGCATTAGTGGCGATAACGATACCAATTTGCCCACAAATCTACCAACACATCATATCTCATTAAAGGAAGAGGCATGA
>maker-Btry2286.size53164-snap-gene-0.11-mRNA-1 transcript offset:8 AED:0.43 eAED:0.73 QI:8|0|0|1|0|0|3|0|124
GTCAACGTCTGTTCTATGGAGAAATTTTGAAATATGTAGCTCCAGCAATGCTTTTCTTTCTTCGAGGCGGCTTCTCCGACAGCACTATCAACAACAAAGTTAAAAATGACTGTACATTTGTGAATTTCATCACCGTTAGATGGCTGAACGAACGTGCGTACGCGTGTCAACTACGACCCTTGCGGAAATCTCAATTTCCTTGTCTGATTCTAAAGCAGTTCGACTACAAAAAGAGCACATCAAAGTCGAAAGGGCGCAGCTGCAAAGACATATATACAAGAAGTGATGTGATTCAACCATTCAACACCAACAATCGTCACTTCCATCGCCATTGTGCCCACAACCATTATCATTACTCCCACCATCAATCCACAAAATCA
>genemark-Btry319.size220772-processed-gene-0.26-mRNA-1 transcript offset:0 AED:0.23 eAED:0.23 QI:0|0.4|0|0.83|1|1|6|0|204
ATGCCTCCCGACTACCAAGATATCGTGAAACGTATCATTACTGGCGATGACTCTCAGATCTATGCCCACGACTCGGAAACAAATGATCAATCGACCGAATATCGTGACAAAGAAGATTCTTCTTTAAACTGTGAAGTTTTTATTGTCGCAACAATGAAAGCATTCGCGAATTTGTGCATTGCCATCGCAATGATTTCGATTATTGCTTGCCTCGATGGCGCGGAAGGACATGCCAAGCGTGGCGGCGCGCGCGGCTTCCGGCAAGAGGATGTGCCGAAAGATGTGCCGCAGGCATTCAACTCGAGGTTAAGACGCGCTGCAGTAGACGAAGTACCCCAGGATGCGCCGCAAGGACTCAGGGAGCGATACCGTCGCGCTGCTGAAAAATCACCTGATGATGCACCTGGAGACGTGCCACAGGAGTTTAACCCAAGGAAATTAAAAATGTATACCATATTTGTTTACTTTTGGGCACGTCGCGCCGCAAAGGATGATGTACCCGAGGATGCGCCACAGGGTTTCAGGTTCCGTCGCTTTGCACAACATTCTTTGGATGATGCACCTGGTGATGTACCACAGGAGCTGGACCAGCATGATAGGGTAAATATTTTTTAG
>maker-Btry19.size879602-augustus-gene-3.105-mRNA-1 transcript offset:0 AED:0.46 eAED:0.47 QI:0|0.25|0.2|0.6|0|0.2|5|1149|274
ATGGGCGGAATGTTTGGACTTATCAAAGTTATTCTCAAAGTTCTTAAATACTTCAGATGCACAGTTAGCTGTGTGTATAAGCGACATTCAACAGCCGCCGCGGCAGCAAGCTTTCGTCACGACCCGCAAAAGCGAGAGTATTGTCGGCGCACGTTGTGTGGTGAGTACCGCCAATATACACCACACTTCACCACCAGCACGCCTTCCATTCTTCTTTTGTTATGCCGTTCGGGTCATTTGGTTGGCTCGCAAGGTGTAATACGGGGAAATTCAAGCACAGCGAGGCAACGGCTGCCGACCAGGCAGGATTACGTCAATCGGAAAAACCGTTCAGTCGCCGACGAACCTCTCACACGAATTGTGCGCGCTGAGCTGCCGTTGGTGGGCCCCGAGCGCGTGAGTGAGTGTGTGTGTGTGCGTGTACGTGGGGTCCTCCTCATTGCCAGTGTTGGTGCAGTGCTGCGTTCTAACGGCGTGCTTGTCGGTGTCCGTGTCTGTTGCTATTTCGCGTTTTTGTGTCGGCGGGCAGACGGTCGCTTGGTCGGCCGGTCGGTCGGTCGGGCGTTCGGTTCGGTCGCTAGCTTGGCTGCTGGATGGGGTGTCGGCGTGCACGCCAGCATTCTGCAGTGGCTCAGTGCGACGGTGTCGGTGTGCGTGCTAGCGTCAGGCGAAATAACTTCGTTAAAAGCATTTGCTGCGGCACGAGAATGGGATTGGCGCACGCAAAAGGCCAAAAGTCTGCGCCATTTGCTCAATTATGTCGCCAAACAATGTGCGCGAGTGCGTATGAGCAACGATGCCCAACATACTAATGCACAGCTGTAGCAAGGACACTAACGGATTAATTGCCAGCGTCTGCCATACGGTGGCGCGCATTTAAAGACATTCTCTATAAAAAATAAATAATAATACAGACGCCAAACTTGGACGGCAACGGAATTCGTGCAAAATGCCGCAGCGGAACACCGAGTACACGAACGACACAGAAGCAGTGGCTTGGCCCGGCCGTGGAGCGGCTTTGAGCCAGCTAATGCCCGCGATGCTCGCAAAGCAGTTGACTTGTGAATTCATTAAAAATGCATGGCCAGTAATAACGGTGAAACCAACAGCAACAACAAATTACGCTGAACTGACAACGAAGACGACGAAGAACGCGCTTGCCGACGTAGACAAGGAGACAAAGGCGCCAAACTCAAAAGCGATAGCACAAATTGTTGCAGTGAAGTAGAGAGAGAAATAGAAAAGAAGAAAACTTTAAGCAGAAGACACAAAATCACTGGAACTTAGTTAACAAGAAATATTAAAGCGAAAACAATTTAGTCATTAAAGCAACGAATTGCGGCGTGCAGGCGGATCAACTGGTCGCCGAACATTTTATAGAGTTATCAGCTAATTTGAGCTATTCCAAATTGAAGTTTCATGTTGCAGCAAAAATGGTTGCTAAAGGCACACATTTATTAGAACAAAAAATATTTCGAAAAAACTCTTAAAAAATTTTCGAAAACGTGTGTCCATTAGACCAGCGAGCAGCTAAGCTGGCATAACAAACCAAGCTTGTTACTCTTCGAGCGCTAATAGAAAGCGGAGATAACACAATAACAAAAATATTAAATAATTTAAGCAATAGCATTAAAAAATATAAATGAAAAACAACGAAATTGAAAAATCTAACTTCAATAAATATTCGAAACAAACAAATGACGCGCTAAAACAACACAAAAACAAAAAATAGCATAAAATATAAAAATAAATAACAAAATATTAGTTTAAAGCTACAAGCATATAACACAATAAAAGCAACAAAAAACGAAACCGCATAACAAAAGGAAAAACAAAATTCTCCGCAAAACCTAAGAACCCTAACCTAAAAACAAAGAAAACGAATAAACACGCAACGAGACAACACTGGAAACCAAAAAAAATCTATCAAGATGAGTGATGACCAAACAACGCCCAATGATGATAAAGGTAAGT
>genemark-Btry18626.size9179-processed-gene-0.1-mRNA-1 transcript offset:125 AED:0.12 eAED:0.12 QI:125|1|1|1|0.5|0.33|3|257|54
GTTATCAAATTAGTTGGTCGTGAATTCGAGACACAATTTTAAACTCAATGACGTGCTCGTGGAAGGTGCACGTCGCATTGCTAGAATCAACAAAGGAGCTGGTGTAGAACGCTAGTCCCAAACCAATGAGCTTTGTGCTTGAGGGTGGAAGCAACTTTTTGAAGAGCAAATACTACTGTGAGCACATTCGGATGTTGCACAAGCTATTGTCAATTGCGCTAAGGATCGCGATACTGCTGGTCAGGTTTATCAAGCTGTTGGATCAAAGCGTTACCAGTTGGGCGAATTAATTGACTGGTTTCATCGTGTTATGTGCAAAAATGAAAAATGGTGGAGATACCGTCGCTAAGACATGCATTGCGATCCTACCTTCCTACTGAAAGCCAAGTTTACTGAGCTTATCTGTCCTTGAAAAGTTATTGGTCGTTTGGATGTACAATTGACCTCCATGGAAGAGCAAGTACCATGGAAATTGCGACCATATCGTGCTGCGCAATATTATGATGCCAAACTGGGAGAGTGGGAGGAACCAGCTCCACCAAAATCG
>genemark-Btry349.size158829-processed-gene-0.11-mRNA-1 transcript offset:0 AED:0.17 eAED:0.17 QI:0|0.5|0.33|1|1|1|3|166|92
ATGCCCTGCCCTAACACCACACATCTGACACCCTACTCCCTTTGGTCCGAGCCCGTCGAAACAGCACGTTTCCTTGGTCTACCGTTGGATAACGTCGATGACAACTTAACTTATCCTTACCATCCTAACAGAGATTATGAACCCGTCACAACAACAACAGAAGCACGCACTATTATTAAGATGCCTTCTAAAGCAACATCTTCCTCCCAGGTACTCTTAATAAATCCATACAGCTCTGCATACAGCGCACATCAGGCTCAAATGTCAGCAAACACATAAAACGTTCTACTGCTAAATCTCTATTAAACATGACCACATTTAGACAGAGCTGACTGTCCGACTTGTTGATACTATTCATAAACATAAGTTAATCACCACCCAATAATTATTCATTTCGAATATTGCGCAAATCTTGAAGATCTGACGTACTTACCGATGCAAAGAG
>maker-Btry1722.size66899-augustus-gene-0.35-mRNA-1 transcript offset:21 AED:0.06 eAED:0.08 QI:21|0.75|0.2|1|0.75|0.8|5|150|239
GTCACTGGTTCAGCTAGTGGATTGGGTAAAAATATCGCCACAGAATTGGCGGCGAGGGGTTGCCATGTTGCTATATGTGATATCAATTACGACTTAGCTGTGACGACAGCTAAAGAAATCGCCGAGAAATATGGCGTCAAAGCAAAAGCTTATAAGGTGGATGTCACCAAATACGATGAAATTGTGGAACTCAATGAAAAGCTAACCAATGACATTGGCGTCGCCACTATACTCGTGAATAATGCGGGCTTACTGTTTCATCCAGATAGGTTGAATCCCACAGTGAAGGACATTGAAACGATGATAAATGTTAATTATACTTCACATTTCTGGACAAATCGTGTCTTCGTGGAGAATATGAAGCGTCTACAAACATTGGCGCAGTCCGAACCTTATTCCAGTACTAAATTCGCTGTACGTACCCTAATGCGAATACGGCGAGTCGAACTAAAGATGGAAGGATTCAGTGATATTCACTGCACTACCGTATTTCCTCATTTTACTCGAACTAACGCTAGGGTTACCCAGGTAGCTGAAGAAGTAGGCTTCACTAAGTTATATCCATTACTAGAAGGCGAAGAAGTCGCGCAGAGAGCTGTATCGGGAATGTTATGTGGTGAAGTGGAGGTTATTATACCGAGTATCATTGCCCTCATCTATCGTCTCCAAGTACTTTTGCCACAACGAGTTCAAGATTGGTTGATTACTGCATTTGTAAAAAACAGTAAGGACAGTAACTAGTAAAGAAACAATTTCTTCGAAGGCAACTGAACATATTCAGATTCAGAAATATTATCGCTTAATTTAATTCAAATATCTAATACCAATAATAGGATTACATGAAATTAAACAAAAAAAAAAATAGTTTTAAATTTAATATATGAGGCATAT
>maker-Btry1257.size76325-snap-gene-0.23-mRNA-1 transcript offset:0 AED:0.36 eAED:0.56 QI:0|0|0.33|1|0|0.33|3|627|135
ATGTCAGCAGTTGGCTTCCAACCTCTGACAGTGTCAGTTCGTTTGCGAACTATGCGAAAAGCGAATTCGGACGCAACGTTATATTCGAAAATCGAAAAAAGGCGCAAAAAGTCAAAACGAAACGGAAAAGCGTCAACGAACCGAACTATCGCAACATGTATAATGAACACTTATTCTTCACAACCGAAAGGGTTGATTTTGGCTCACTTATACCCGGCACGTTTCAAAATGAATGGTACACTTGACACCCATCAATACGAAATGCAAAATGAATCTAGCTTTGAAATGTTAACGACACATTTGACAATACCAAAACCACATTTGCCCAACTCTGTGGCCTCAACTGTCAATCCTAGTCACCTGTATCCGAGCGCAATGACAATGCGGAAAAACCTTCAAGTAGCATAAGGAGGCAGTAAGGCAAACTGACGCTGCTAGCAAGCAATTGAAAACTCTACCGACTCACTCTTACAGATGAGGTTGGAGGGGGCCACTGAGGTGCTTCAGCAATCAGTACAAAAAAGCAAAAGAAAGCAAAACTGAATAGAAATCGTTTATGCAGCAAGGAACGGGATTTCCACTTGAAGTACGCTTCCACTGTTCGCCGACAGGTCCTCAATGGTGAGCGATTTGTTTACGGCATAAGTACTGTGACTGAGCGAAGTCTATCAATTTACTGGGGTGTTCCATGAGGAATACTTAAAATTCGAAATTAACAAAATATTGTTATGGCAGGGTCAAACATAAAAAATAGCAAAGCTTATGAATCACGAATAATTACTAAAATCAATTTCGCTGGAAAGTTATGAATACGATTGAGTATTTTTTTATGGTCCAACACTAATGAGTAAACTTTACACAAAGTAATCAGAAATTGCATGAACTTAAAAATACAACAAGCGATTACTGCTAAAAATTTATGAAATTTACAACTTTAAAATGTGAAAGCTACACAAGCAAATAAAGTTTTTAATTGGTCAATAAAATTACAAAATTTGCCTAAAATTATATTTGTGAGGTGAAAGAAATAAAATA
>maker-Btry5280.size30824-augustus-gene-0.20-mRNA-1 transcript offset:0 AED:0.13 eAED:0.13 QI:0|0.66|0.42|1|0.66|0.71|7|86|321
ATGATTTTTATTTACCATTTACATACAGCACATCCTGGCAAATGTGTGGTGAGTGATACGCTCATTCTCTCACCCGGTGAGAAAGCGAAATCGCCCAACTCTTGTTCGGTAATTCATTGTGGCAGTGAGGGGCATGCCACCATTCATGGCTGTGGCGCTGTTGTCCCACCAGAGGGTTGCAAATGGGGCGATTATGTGAATAAAAATGCTCCTTTTCAGGAGTGTTGTGCCCGACACTTGGTCTGCGAAGGTGGCTTGACGGCTGAGACGCGCCATTATGAAAAACACATTTGGGACATGTTCTCACGCAATTCGAAGAATACTGCGGACGATCAAGAACGCAATGTTTTGAATCGTTGCAATTGCGTCGAGAAAAGCGTACACGAAGTATACAAAATGCAATACGTTATCTGTTGGCTATGCGCAGGGTTGCTATTACTTGCTGGTGGACAGCTAGCAGAGGCCGCGATAGGGCGTTCCTTTTATCGTAACGATGCGAACCCCGGTATGTGCTCGGTCAGTGACACAGTTATCCTCGCACCAGGTGAATCGGCGAAAGCGGTGAACTATTGTGCGCGAATTACTTGTGAAAATGAAGATGGTCTTGCCGTAATTACTAGCGTACAGGAAGTATACAAAATGCATTACGGTAACGTTTGGCTATGCACAGGGTTGCTATTACTTGCTGTTGCGCAGCTAACAGAGGCCGCAACGTCGCTTGTCTCTTACCACGACGATGCGCACCCCGGCAAGTGCGCGGCCAGTGAGACAGATATCCTCTCACCAGGTGAAACGACGATAACATCGAAGTTTTGTGCGAAAATTACTTGCGAAAATGAGGACGGTCTTGCCCAAATCGCCGGTTGTATTCCCCAGGCGCCGTTAGAAGGCTGCAGATGGGGCCCTCCCTTGAATAAGACGGCGCCATACCCGGAATGTTGTGAACGCATCCAGATTTGCGTTTAGAAAGGACAATAACATCAAGTTGATATTTGGTTATTCAAATGTAACGATTATTTAGTAAAGTGATTTTAATTTTCTGGTTTATTGCA
>maker-Btry1734.size63024-augustus-gene-0.42-mRNA-1 transcript offset:218 AED:0.03 eAED:0.03 QI:218|1|1|1|0.6|0.66|6|254|631
AAATACAAGTGTATCGTATATAGCTACTTTAATAAAGTTTAATGAATAAATGAATGAATGATAAAAGTGGAGATTATGACAGTTTCGAACAGTGCCATGTTTAAATGCATCTCTGATTTTTCAAAAGGAATGGACCACCCTAGTTCAGCACAGCTGACTTACTGAGTATTTACAAAAGTAATCTCATTTTTTAAATTAGTGAAAAAGTTAATTCAAAAATGCATAAAGCTAAGAAGAAAACTAAGACTGGTAAAATTCCTAAGCCGATTAAGGTAAAGAAGGAAAAAACTGAAGAAGATCGCACCCTTCATCCCATGTCGCACTACATTGACGACCGGCTGGAATTAGTAAAACAAATTTTTGGATCACTTAAACCGAAAACAATTACAAATCTAGCTCCAGATTTCTTGAAGAAACAAAGTATGGATGAAATTGAGGAGCTCTGCCTGAATGAATTGTTAGGTATATCTACCAAACGATTGCTATCCATAATTAATGCCACAAAGTGCCCGTCGGATACAGAATCATCCGGCGATTCTGATGTGGAACACCAAGAAGAACATATCTCACTTGAAGAAATCTCATCAGATAGTGAAATCGAAGGTACATCTTCTAATGCCGGAAAGAAAAAATCCAACGCATCAGACGCTAAAAACAACACCAAAAAATCCACAAAAAATCCTGCCGAAAAAGATGAAAATAATGGACAAATAAGCGTGTTGGAGCTTCTGGAATTGCAAGCCCGTGCGAGGGCCATACGCTCGCAACTAGCCCTCGAGCCAGTAACAAAAATCGAAGTAGACTCAGATCCCGAAAAGGGTGATGGAAAAAAGGGCGCTCTTAAATCCACAAACGGAACTACCCCCAAGGAGCATAAACGTAAACGCAGACGTAAATCTAGCGAGAAAAGTAAAGATGCTGAAAAATCGCAAACTTCCTCTTCGAAGGCGAGCAAAGAAACTACCAGGGCTGATATTAAAACGGCTAGCAAATCAAATGTGAAAATAATGAGCAAAGAAGATGAAGCTCAAACAACAAAACCAACTAAAATGAAGAGAAATTATCGCATCAGCAACCAGGAGCCCGAATCCGGGGTTAGCGAATCTGAAAATAAATCTAAAAATAAAGAATCCTTGACTGCTACAAAAGATGTGAAGGCAGAGACAAGGTCGCGTTCGCCAACACCAGATGTTATACCAATAATTCCAGAGCCAGAAACATTATTCATCAGTGACAGTTCGGACGGCGAACACAATGAGAAAGATAAAAAGAAAGCAACACAAGTTGAGTGTGCTAAAAGCGGCAGTGCTAACGGCACAGAAGATAAGGTTGCTAATACAACTTCACGGGAACGAAAACTAACGGAACCAGAAGAAGGTGAACTGATCGAAAGTCAAACGGAAAATGATCAACAAGACGATCATATGGAAGTCAATGAACCCAATGTGGGTCCATCGGCCACTGAAAATACGGAGTCTGCAACGAATCCACAAACAATTAACGAAGTAACGGCCGAAACAAATAAATCACAAAACCCTTCTGTTGTGGAGGTGGCTGAAAAAATAGATGTTTCTGCAGATACTGCAACCGAAGCAAACATTTCGACCACAAATACTGCACTGCCGAAAAAGGAGGAGGAAAACTTAGCACCCAGTCTGGAAGATGAGGACGATGGCAATGATGATGTCATCTCGCTCGAAGGTGGTGATCTTGAAGAGGAAATGATTGAGCATCTGGAAGAAGACACAAACACAAAATCATCCTTTGCAACTTCACCAAACAAAGCCAGCACAGCCAATGAAGAGCAGGATGCAGACGTAATATCACTGGATTCGAGCGAAGAGGATGAACGTGATAAAACTAGTTCCGAATCGTGGCATTCGCGCTATTTGAAGAGCTCTAAAGTAAGCAAAGTGCTGGCGACATCGCGTCTTGGCAAACGTGTGCGTGACAATATCAAGAAGTCCAAACGCTCCAAAAAGGATACGGAGCGTGTAAAAGTTGCCGAAGAGAAAGAAAAGCCGAGTCCAAGTTACGCCTCCAAGCACGAGGATGGATCTATCGAGCAGTACAAAGAGTTGCTGGCTATGCGGCAACGCAAAAAGTCAAACTGAAAGTATTTATGTATCACATACATACAAATATATGTATGTAAAGGTATACAAAGCAGATTTAAGAAATTACAATACTTTGGTATCAAATCGTATTTCCTCCTTGCTTAGACAAAGCAAATAATATAAATCCATACAAGTTTATGCATAATCATACGCAATCGATATATTTAATAAAAACCTGAAATGAAATGTAAAACTTTGCATTTTTGCGTGCTCAATCACAATGTGTGCCAATGTGTGTGTGTGTGTCACCC
>maker-Btry1618.size65770-augustus-gene-0.47-mRNA-2 transcript offset:244 AED:0.23 eAED:0.23 QI:244|0.72|0.66|1|0.81|0.75|12|113|1803
GAAAACCAATAATTAAATTCAAAATATTTTACAATAAAGTAGTTTCCAAAAAGTAAAGCAAATCCACAGCAAATAAATTTATTTCCTAATTTTTCTATGGCTCTGTGCATACCTGCGGTGTTATTTAAAGAATGCGTTAAAAAGCAACACTGCAACATACACGTGCAACCGGTGTTTTATTTATAAAATTTTGCAATAGACTTTAACTAAATTACATTAAACATTTAAATTTATTTTATTAATCATGGGTAAGAAGGATAAGAATAAGAAGAAAGGTAAAGGTGCTGAAAAGACGGCTATGAAAACGGATAAGAAATTGGCAGCCAAACAAAAGCGTATGTTGGAGAAGCTTGGTGAGACTGATATAGCAGAGGTGGTAGCTAAATTAGAGGCTGAGGAAACACGGCGTAAAACCGTGACGGAAGAGATTTGTCCACCACCAACGCCACGTTCGAATTTCACTTTGGTCGCTCATCCCGAAAAAGATGAGCTCATACTTTTTGGAGGAGAATTTTATAATGGTCAACGGGTTTGTGTTTACAATGATTTGTTTTTCTATAATATTGCGAAAAATGAATGGAAGCAAGTGCAATCACCAGCAGGACCAGCACCACGTAGCGGTCATCAAATGATCGCTGTAGCGACGGATGGCGGCCAATTATGGATGTCCGGTGGAGAGCATGCCAGTCCGTCGCAGCTGCAATTTTATCATTATAAAGATCTTTGGGTGATGCGTATGAAAACGCGTACATGGGAAAAAGTGAATGCACCAAATGGACCGAGCGCCCGTAGCGGACATAGAATGGTTGCAAACAAAAAACGTCTATTTATTTTTGGAGGCTTCCACGATAATAATCAGTCTTACCGATACTTTAACGACGTACACATCTTTTCGTTGGAATCATATGTTTGGTTGAAGGTCGACGTAAGTGGTGCCCTTGTACCGGCACCGCGTTCCGGTTGCTGTATGGCTGCTTGTCCCGATGGTAAAGTGCTTATATGGGGTGGTTATTCAAAAGCAGCAATTAAGAAAGATGCAGACCGTGGTGTAGTACATACAGATATGTTTTCACTTGTGGCTGATAAGGCCAATCCTGATAAATTTAAATGGGTCACAGTAAAACCTGGTGGTTATAGGCCCCTGCCACGGAGTAGTGTTAGTTGTACGACTGCTCCTAATGGTAAGTCGTATTGTTTTGGTGGTGTCATGGACATTGATGAAGATGAGGAAGATATAAAAGGACAGTTCGGAGAGGAGCTTTTGTCATTGGATTTAGCTACGCAAACCTGGCGATTATTGGAAATAGCTAAAAAGGAAAAGAACATTAACAAGAAAAACCAAGAAGCAACTGCGCAGGATGTCGAAATGGAAGTGGCTACAAACTCTGCTGAGACAACAAGTACAGATGGCGTATTTACCGTTACAGTGGCAGGACCCAGTATAAGTAGCAACGCGTCTTTACCGAAAGTACCCAGTTTGTTCCCAAATAGACGACCGAAGAATGTGCCTTCACCCCGCATGAACTCTGGTTTATGCGTATCGAAAGGTGTGCTATACGTATATGGTGGGCTTTACGAGGAAGATAACAAACAATACACATTCAACGATTTCTATGCTTTGGATTTGCATAAATTGGATGAATGGAAATCTATCATTCCCAACGATATGAACGCACATGAATGGGTTGACAGTGAAAGTAGCGATTCGGATGAGAATGAGGATGATAGCTCTGAAAATGCTCAACATCACTATGAATATGAGCGACAAGTTAAAAACATAATTTGGTGCACCAAATCACTTGAAGAGCAATATAAATGTCAAAACCTCACCGTTGCTATTGAACGGGATCGAGCTTTATTTGATGATGCTTATTTGAATCTCACATGTTTTTTGGGTTATAGTGCGGATGAATGCATACATCATATTGATCATGAGAAAGCACACGTAACAACACTTGATGCGGGTGATGTTTTTACAGCTGGCAGATATAATTCTTTAGTACCTATAATGCAAGAGAAGTTTGCCGGAGGACTTGCAAATTATCACGCTGTCGCTGTTGTCAAAAAGGACACTTTGCAAGATGTTTACAGTTTAAGAGATTTGCGAAACAAACGTGCCTGCTTCCCGTGGGTTGGTAGCATGGCCGGCTGGATTGTGCCTATATATACGTTGCAACGTGAGGGTGGCATGGAAGTAGTTGACTGTAACAATCAAGTCAAAACCGCTGCCAATTATTTTAATAATTCTTGCGCCGTGTACTCATTGATCAACAAATACAATCCGATTGGAGATAATTCTGATAATAAGCTGGCTACAATATCAATTCTTAAATTTTTTTTAATCGATTCCTTCTTCCAAAATAAAGGTAGTTTATCACCTGATCGCTTTGAACTGCTTTGTCGTGATGGTCGAAGGGTGCCTGTCAGCGAATACCGCCAATGCAACTGGGGCGTTATCCCCTCCGATGCAGTCGTCACTTCCTCTGCACGAAATTCATTCGAACGAAAGAAATTCCAGCAATTTTTAAGACGTATAATTGAACTTTACTCAGATGCTCTGCGTGAAGAAGCGAATGAGCAAAATAAACGTTTAAATGGCGAATCAGGAAATAATTTCAATTATAATGGAAATAATAAAGATCAATACGGTAACACTTACGGAGTAAATAGCAATAATCCGTATAATTCAAATAATCCATACGACACATCGAATACATACAACCGAAACCCTTATGATAATTATGATGGGGGTAATAGCGGTTTTCGCAATGATCGTTTGGATTCAAGTTTCACAACGGATCGCAATTATCCGGAAGGTACGAACGAAACCATTCTATATGAGAAATTCCGAATATTCGAGTCACGTCGTCATGGCAAAGCAAACCTTATGTTTCAGGATTCTGCACGATCGCTAATATTAATTCCAGAAGATGATCAATCATTTAGCAAACATTTGCAAGACACAACCACTTACATTTACGGCATACGTGATTGTCCAGTACCTAGTATGACACTGTGCGTAACATCCGATCCAGAGCTGGAGAAATGTATTAAAATGAAGATTGCTTTAAAAGCGCAAATATTAAAACCTGAATTGATATGCAAAAAGGAACATTCGCACATTAATTGCATGCAATGGATCCAATCCGGAAAAGCTGATATCGCCGTATTTGATGCTGGCGATGTATATACTGGTGGTTTGAATTATGACTTGATTCCTTTTATGTCTGAAGTTTACAATTTGGGCGAACCGGAGTATTATGTTGTAGCCGTCGCAAAGGAAGAAGATCCGGACACTGAACTGACATATCTAAAGGGCAAGTACACATGTCACACAGGCATTAACACCGCTGCTGGCTGGACCTATCCAATGGCCTTCCTCATATCGAACGGTTGGATACGCCCGTACGGTTGCGATTCAATACGTGCTGCTGCTGAATACTTCACGAAGTCGTGTATACCTGGCGCTATCAGTAATGAATATAACACTGGGGTACCCTACGACAGCATGTGTGATCTCTGTCATGGCACCAGCTATCGTTATTGTAGACGTGATGCATCTGAAGATTACTATGGTCATACGGGTGCATTCCGTTGTCTAGTGGAGGGCGGCGGACATGTAGCGTTTATGAAGCATACGACTGTTATGGAAAGTACTGGTGGCAAACGTAAAGAGTGGTGGGCGCGAAACACACTCAACGATGATTTTGAATTACTTTGTACCGATGGTACTCGCGCTGAGTTGCATGACTATAAAAAATGTAATTTGGGTAAGGTTAAGGCAAATGCGATTGTAACGCGTGGTGGTGTCAACTACAATGACACTCAAATTAATGCATATATTAATTTATTAACCTACGCCCAACAACTGTACGGTCGCAAAAATACCGATACGTTTAGCTTCAGTATGTTCTCTTCCCCGATGGGCTTTTACGATCTAATCTTCCAAGACGCCACACGCCAACTACGTGTTATACCACCTAATCAACGTCGCTACGATATCTACTTGGGCAGCAACTTTATGCGTGCCCGACGTATCACTGATTGTTATGCTGGTGCAGCGCAATTAATGGTTTCCATACCGCTTTTCATTATGGTATGTGCTTTTCTGGCCGAACTCCTGGACAGTGTTATGTACCGCATGGGCGTTTTGGCTACACTTCGTTCTCGAATTCGTGGCGGCGCTGTGATTGGTGTAATGGTCACTGCCTCCCACAATCCAGAGCCGGATAATGGTGTCAAGTTGATTGACCCAAAAGGTGAAATGCTGGAAGCCAGTTGGGAATCCATTGCGACTGATTTGGCTAATGTTGAGGACAGCGAACTTGAAGCGCATGTTGCCAAAATTATAAGTGATAATAAAATCGACGTAGGTTCATCTTCCATTGTATTTGTCGGTATGGATAACCGCTACCATAGTCCACGGCTGCTAAAGGCTGTGGCTGACGGTGTAATTGCGCTAAAGGGAAATGTGCGTGAGTTTGGTATTGTTACGACGCCAATGTTGCACTTCTTTGTTGTGGCTGCTAATACTAGAGGTGCCTACGGCCAGCCAACGGAGGAGGGATACTATAGAAAATTGATCACAGCATTTGAAACATTACGCGGTGACAAATTAGAAAATGGCAACTACCGCAATAAGTTGGTATTCGATGGTGCAAATGGTGTGGGTGCACGAAAAATGCTGCAGTTTATTAAACGAATGCATGATTCTTTGCAAGTGGATGTAATCAATAAAGGCGATGGAAAAATAAATGAAAACTGCGGTGCCGATTATGTGAAAGTAAAGCAAGGAGTGCCCATAGGTATGCCAATTGTGGAACCATATACTCGTTGTGTGAGCGTCGATGGTGATGCCGATCGCGTAGTATACTTCTTCACCGATGATAAAAATCAGTTTAGATTATTGGATGGTGACCGAATTGCTACGTTAGTAGCAGATTTTCTTATGGGTATAGTAAAACGTTGTGGGCTTGATCTGAGTATGGGTTTGGTGCAAACCGCATATGCTAATGGTGGTTCAACGGATTATATCTCCAATACGTTGCAAGTACCAGTAGCATGCGTACCCACTGGTGTTAAGCATCTGCATCATAAAGCGCTGCAATACGATATTGGTGTATATTTTGAGGCTAACGGACACGGTACTGTTATATTCAGCGAAAATGCTAAGAGTCTGATAAAGGCGGCATCCGAAACAAGTGTGGACGCGAAAACACTACTGAATGTTATAGATCTCATCAACGAAACCGTGGGCGATGCCATATCGGACATGTTGCTAGTCGAAACAATTTTGAACCATAAGGGCTGGGACGTTAAAGACTGGTTGGCGACGTATGATGATTTGCCGAATCTTCAATTGAAAATTAAAGTTCAAGATCGTAATGTCATCACGACAACCGATGCAGAGCGTGTTTGTGTGACACCAGTGGGTCTACAAGAAGCCATAGACAAGGTGGTATCCAACTATAAAAGAGGCCGTGCATTCGTAAGACCATCAGGTACAGAAGATGTTGTGCGTGTCTATGCTGAAGCAGCTACCAAAAATGAAACCGAAAGCCTTGCATACGAAGTAGGAATTTTAGTGCAACAGCTGGCTGGAGGCGTTGGACCAGAGCTTATTCATCCTGGAAAGACAATAAGTGCCCACATCTAAATATTTTAAATATTCCTCTCTCAAATGAAAAAATCTATTTCAAGCTGAAATCTGCCTTCAAAGCGGACTCTTTAATGCTCTTGCTACACAACGATAAAATGTCTAAAAGTTAC
>snap_masked-Btry209.size274162-processed-gene-0.86-mRNA-1 transcript offset:0 AED:0.86 eAED:1.00 QI:0|0|0|0.33|1|1|3|0|88
ATGCCTGATGTACTAAGCAGTATACAGATCTTGGCATTTCCATCTATTTGTTGGCTAAGCTACGAAACCAATGCAAATCCATCACTGGAGACAAATGATTCAATACCGACAGCGACCAACAACAGCAACGAGAATGCGACGACGACGACGACGGCAACGACGACCGCTGCAGATAGCAAAACAGCTAACAGACAGCAGCCAGCTCCGTTCAGCTCCAGCTCCAGTACTAGTGATCAGCAATTGTCGGTGACGACGACGAGCAGTTAG
>maker-Btry16.size917523-augustus-gene-1.103-mRNA-1 transcript offset:396 AED:0.16 eAED:0.17 QI:396|0.81|0.75|1|0.90|0.91|12|0|1141
ACAGGTATCTTTGGAAATTAATTTTGTTTGTATCTTCTCTGTGTTTCTTGCAATATTCGTGCGCGTGCATATACGACGACGTACCGGCTGCTCGCAGTACACCGTCAGTCAGCAGATAACAAACAAGACAGTCGAACGTTCGCCGCCGAGTGAATACGGAACAATTTGTGGTTTAAATCAGTTTTATGGATTTTCTTTGTGCTTTTTTGTTCAATTATGTGTTTTCGGATTTGAACTTCACGCATTAAAAAACAAGCAAATATTGCATCTGAATAAATGCAATAATTTGTGGATATTTTTGTTTTTGTGAACTTCAAACTAACAGCAGGCGAACGCGCGCTGCTTATAGCGTTATAGCATTCAGTGCAAGTCTACGCTATTAAAGCACGCTCTAAGCTGCTGTTAGCAGGAGAAACAAACAAAATCACGCGCAACACAAGTCAGAGCACGGCGAACGACCAACGGCATAAAGGTCAACTGGTCGCCAAATGTACGGACGGCAGCGTACGATACACCATGCAACGCAAACTGTTGCTCTATGCGCTGCTCTTCTTGGCAGTGACGTCGCAAAAATGTCATGTAGTCGAAAGTGGCGGCCCACCCAGCGACACTATGGGCACAATAGCCGCCAATCGCTACAATGCCGAGCAGCAGCAGCATCAACACCAACAACAGCAACAGCATCATCTTCCCACGGCGGCGCATCATCAAGGCGGCACTGGCGGTGGTGGCGGCAGTAACAGCGTTGTGCCGGCGCCCGCAGCGCCAACGGCTGCCACACACGCTTTATACCATCCATCGCCGTCTGGCAGTGGCCACATGGAGCATCGCAATTCGTATAATCTGCTAAGCGAAGCAATGTCGCAGGCTGTCAGCAATGAATTCAGTTCACTGGGCAGTGGTTCGGCGGATGGTGCTTGCCATGCAGACGATTTGGATTGTTATAGTGGCAATGTGCAGGATCGTTTGGGTATGGAGGCTATACGTACGCTGCATCGTCAGCTCGATGATGACGACAATGGCAATATCGATTTGAGCGAATCGGACGACTTTTTACGCGAAGAACTCAAATACGACTCCGGTTATGAGAAACGTCAGAAAGCGTTCCATTTTAACGATGATATGCACATTTCCGTGAAGGAACTGTGGGAGGCGTGGCTACGTTCGGAGGTGCATAACTGGACCATGGAGCAAACTTCAGACTGGTTGGCGCAATCAGTGCAACTACCACAATATGTCGAACTATTTCGTTTGCATAAAGTGACCGGTGCTACATTGCCAAGATTGGCAGTAAATAATATGCACTATGTGGGCAATGTGCTGGGCATAAAGGATCCCATTCATAAGCAGAAAATTGCGCTCAAGGCGATGGACGTTGTGCTATTCGGACCGCCGCGTGAGACCGGCACACGCTGGAAGGATTACATTTTAGTGACGCTATTACTCAGTGCAATTATTGGTTGTTGGTATGCATATCAACAGAATAAGAATGCTAAAAGACATTTACGACGTATGGCTCAAGACATGGAGGGGTTGCAGCGCGCCGAGCAGAGTTTACAAGAGATGCAAAAGGAATTGGAACGTGCGCGCATGGAGCAAGAAAATGTTGCTACCGAGAAAATGGATTTGGAACGTCGACTTAAAGAGGCTCCCACACTTTCATCATCCAGCTCTGATCTGGAGGTGCAAAAGTTGAAAAAGGAAATCGAAATATTACGTACTGAACTGTCACGCGCCGAAATCGAATTGGTGGATAACTGCTGGACACCGCCACCACAACTACAATCCTGGCTGCAATACACCTACGAATTGGAAAGCAAGAATCATTTGAAGAAACGTGTTTCAGCCGAAAAGCAATTGCAATCAGCGCGGGAAGCCTGTGAGAAGTTGCGTAAGAAACGTTCAAGCTTAGTTGGTGCATTCGTGTCGACGCATGGCAAAAGTATTGACGATGTCGATCGCTCCATTGTGGAGGCGCGCAATTCGCTCAGCGAGGTGACGAACGAGTTGCAAGAACGTCTGCATCGTTGGAAACAAATTGAGAATTGTCTGGGCTTTAATATTGTCAACAATAATGGTTTACAGTATCTGGAGAATGTGTTATACAATCGCAATGGCGGTAGCAGTGTTAGCTCCAATAAGGGTTCACGAGGCCGCATAACGAGCAGCAGCGATGATTTAGACGATGAATCTGTGCAAGTTCCAGAACTTCTGTACATTTATCCAGGTATGTTGGACAGCTATAGTCGCAGTTCGGTGGGTTTAAGCGGTGGCAGCAGCGGCATCCTAAACAATAACTCCAATGCGCTGTGTGATGATTCGTCGGGTAGTGAGGACGCCAGTGAGGCTCCTGCACATGCGCCGGTACAATTTTTATTGGGTGGTGCGCCCACAACCTCGTTGAAGAGCGCCACCGCAACAGCAGGCGCCGTAACAGGTGTCGTTTCACGGGCTGGTGCTGCTGTCAATCACTCGTCATTGGATGTGAATGCCACGAATCATATTGGCAGTTTGGGCAACTCAACGAACGCTATTGGAACGTCCGGTGGGGCGAGTGTAAACGCCCAAAATGCAACACCACCACCCCTACCGCCGCACAATAATGCTTACAATTCGAGTTACTTTTTGAATGATAGTCTTACTGGTGTTGATGACAGTCGTCATAGTCCGTCTTCATCAGAAATCTCCATTACGGTACCGCCGCGTTTGAAGAAGCACAATTCGTCTAACTTAGTGGTGACACCACCAACAGCGGTAGCAACAACAATTACACCACCAACACCAATACCGCCACCACCGCCGCCACCGCCATTGCCACCACATCTTGCAGCGGTCGGCACAGTGAACCGTGCACCACTTCCACCACCTCGCAAGTCTGCACAGAGCCAACTTTTGCGATCCCAAAGCACGGATCTGGTACCAATGGAAATCTACACGTTCCTTAATAGACAGCAACAACAGCATAGCACGAAACCCAACATTAATGGCAACAACAGCAGCAACCACAACAGCCTATCCACGGGACAACAATTCATTGGCAGCGGAAGTGGAATTGTTGGAAAACTTAGCGGAACCAACAAGAAGATGGTCAAGCAGCACAGCACAACTAGCCAACAGTCCACATCGTCCACATCATCGTCCGTCCATTCAACACCATCCGCACCCGGTGCACTCGGCGCAGACGCACACAGCGGCAGTGGCAAAGGACAATCCCCCGGACGTTGGTCATCCCATGAGCGCATCCTGCCAATCCATCAACAACAGCAACAGCAGCAGCACGAACCTCAAATGCTTATTTGGCAGTCAATGCAGTCTGTGCAGCACAAGCAGCCAACCGCCGCTCACGGACAACAACAGCAGCAGCAACAACAGCAACAGCAATCAGCGCAGCACGCTGGAGATAAAGAGTCGTTCATGCAGCCCCATTACACAGCAATTGCTGGAAAGCCGCCCACTGTCGGCGCAATACCCGCACAATACCAGCAATTACCCACCTCGCTTAGCCTGCAATCGCTGTGCGGGGGGCAGACACCACAGCATGGGAGCGACAATATCAGCCTCGGCACCACCGTCGGCGCCGCCACCACCACCACCACCACATCTGCGCCAGCTGCTGCGTCGGCACACAGTGATACCCAAATGGAGGACCAACTGTTGCTCAGCGCCGACAGCGCCAGTCTCGACGGCGGCGCCACCATTAAGAAGCGAAAACGACGTTTGCGCTTCCCCTTCGGCGGCGGACACCGCAAATCCGCCAGCAACGCAAGCGCCAGCAGCGGCAGCACAGCCAGCGTCAGCGTCAACTCCAACAAACATACATAG
>maker-Btry842.size95463-augustus-gene-0.37-mRNA-1 transcript offset:2156 AED:0.05 eAED:0.05 QI:2156|1|1|1|0.72|0.75|12|4979|1355
ATACATACATTTCGAGAGAGAATTGAGGAAACGACGTGGCGTATGAGTAACCTATTACGTTCTTTATAATCGCAGTATAAAAACAATCCAAATGAAAATATGCAATAAATTGTGTTTTAAGGTGATAATTGAATATTAAAATTTTATAATATTAATAATTTTTAGGATTTTTTTTGCACAAAATGTAAAGGAGAAAAGACAAAGCATAAATAGTACAGACATTAAAGGTGAATTGCTAATAAAGTGTTAAAAAATGACGAAGTGATGAAAGGAGCAACACGCGGCCACAACTAAAATTCAAAATAAAACAAAAAAATACGTTTAAACATAAGCGCTTGCGAGCGGTTCTTTCGTTGGACGGACATTTCCGGTGTCTAGAGTTAAGCACAGCAAATACCAACAACCATTCGAGCGACGCAATATGAAATCGCACAACTGTTAAGAGTTTGAGTTTGATACAGCAATACACACAGCAACTAAAACAACAACCATAAAGTTTATATAAAAGAGCAACAATAATAGAGGTGTTGACTGTGTTAGGCCGAGGCACAGTACCGAAAGGCAACCGGGGAAGGCGCGGTAGAAGCATTAAAATTGTCGCACAATTAAACGCAAGCAAATTAATTAAAAACGCAAAACGGGGCAGCAGTTGATGGTGTGAAAATAAAAGGCCTCGGAAATTCGTTTCGTTTCTTCGCTCAAACTCGAACGAACTCGAATTTTGTGGACTTACAATTGGCGTGGAGGCCATCCGGAGACGTTGTGTAGTTGACTGCATTGCGAAAAGTAAGGTCACACGTGGAGCGCTGGCCACTTGTGTGTGCGTGTGAATGTGTCTTAAGACGAGAATTCGGTGATAAATATTCGGGAGTCATTGTGATACGCTTACGAACTGCAGTGAAGCAGTAACCAAGCAACAATAACAACGTTACAGCCCTTTTAGCGCCGGCCACACCTCATCCTCACCTGAAACATAACTTTAGCTGCTTTTCAACAAATTTGACTCTTGTGTGCGTGTGTGGGTTCGTTTTTATTGGCACTTACACTTGTGCCTTGGTTTGGCCAACGGCCGCGTTCAATATTCAGCAGTTTCTTGCTCGTCGAAAAATTTCAGCTCTAGGCGAATTAAGCTCACCAACAGAACCTGGCTTGGAAGTGACCAGTTACTTCGTTGACACGTGCCGTGGGTCTAAGGTTTTGCAATTGATGTCATTGTGATGACGCAATGGATTGCGGCCTTAAGTGGGCGCTCTTCAGTACCAAAACAACACTCGCACCCATTATTGAGGCTGCCGATAAAGCGGCAGCAGCTACCGAAGCAGAAGCGCCAACGTCAGCAGCAACAGTGGCTTTTACGGCTGCAGCTTCAGAAAAAACACCAACAACTCCAAATAGAATACGAGAAAAACCAAACATTTCCAGAATCCGCCATTGGCCCATTTTTTATACCCGAAAAGTAGGCACATTTGACGCCGCCAAAGGCTACGCCGCAGTTCGTCCCTATAGCACCGTAGTTGGAGTCACAAGCGACGCTGTGGGGCCACGACGTTACAGCCGCGAATGTGCCATCAGATTCAACACTAGCTTGTTTCGAAGAAGCAGGCGAATATAACATAACCTCCCTGCTGCCAATAGCGACGGCATCAAGTCGCCCGAAGTAGAAGCAGGTGAAATAGAAACTAAGGAAAAACAATAACAGAAAACGGGTACAACGACAAATGCTGTTTTAGGAGAACAAACGGAATAAAAACCTAAGATAATGAAACATTCAAATATTTTTATACATAAGGATATGATGGAATACGGCTAAAGAGAATCCGATGAATTAAACGCCGAAATCAAAAGAAAAAGTGAAGAAAATTCCAAAAAAGTATAAAGAATAAGAAACATATAAATAAACATAAAAACATAAATATAGAAAAGTATAACTAACGTAACTATTCTCTTATCTTGCGCGAATTCAATTTAATTTCTGTCTCAAATTGATTCGCCACCTTACCGCGTCTCGTCTTGACTTAAATCAATCCGACTGTATCAATTTGACTCTACTTGAGCGCAAACCACTGAACTTATATCATTTAATACCACCAACGTTGCTCGCACTTTGTCGTCTAGTTCGGTCATAGTGTTGCTACAGCCACAGGGACGCCGCAAACTTGGCGTTTACGCATAAAATTGAACAAAATAAATTCCCCAACGCAGCTGACGTTCAGGTGCGAATTGTGTCAATCAGGGCGCAATTGTTCATTTGTGCAGTGGCCATGGAGCCTCCTGGTGGGTTACCGCCGGACCGAGACAGACAACTAGTGCTGCGCCCCCAGCAGCAGGAGCAACAACTGGTACCGTTGGTACCGCAAGTCAAGCCGACCCTAGCACTGAATCTTTACTCCAAGGACCAGGCCGTGTCCTCAACTATTGCCACAACGCCGGCTGCAGATGCCTCTACTGAGAATGCCGCTGCCTCATCTACCACATCGATCCGCACCACCAATGCACTTGTGCTTGCGTCCGCGAGTAACGTTGTTAGTGTAATCGCTGCGGGCAACAGTAGCACGGCGATGGCTACAAGTACCAGCCCCGCACTGGCGTCTGCAGCCATAGCGATATCGGGCACCACGCAGGCGGCTACTGCGTTCAGCGGAAGCGCGGTGGGTGTGCAGCACACGCCGCATCATCAGCACCCGCCTCATCATCATCCACCCCATCCCACGCATCAGATGCACCATCTGCCACACCATCAGCCACAGACGTACGGTGCGCATAACTCGTCGACAACTTCGTCCCTGTTTGGTGGTATCTCGGCCAGCAGCAGCAGCAGCACTTCGGTTGGTGGGCAGCAACAAACCATCGAGAAGTTGGCGCGACCCATGGCTTTCGATAAGATGGAGGCACTGGTGCGCACTATGCAGAATGATGAAAAACCCGTGCCAGTGCGAGTGCAGAAAACTTTTCTCAGCAATATTCCATCGGCGTTCATGGGCTATGATTTGATAGAGTGGATGATGGACCGCTTGATGATTGAGGAGTCCGAGGCATTGAGCATCGCCAACCAACTTTGTTTGCATGGCTATTTCTTTCCCGTCAATGACACCAAAACACTAGCCGTGAAGGATGACTCTTCGCTGTATCGCTTTCAGACGCCATACTATTGGCCATGGCAGCACAAACCTCCCGACAATGTGGAGTACGCCATTTACCTGGCGAAGCGCTCGTTGCGCAATAAGCAACGTCACGCCTTGGAAGAGTACGAGACTGAAGCCTTGGCATCGCTACATAAGAGCTTGAAAGGTAAGTGGGATTTCATCACTATGCAAGCCGAAGAGCAGGTACGGTTGGCGAAGGAACGTAAGAAGGGTGATAAGATCGTCGTTGACTCACAAGAGCGCGCCTATTGGCGTGTACACCGTCCACCGCCCGGCCAATTCACACCTTTGGAACCATGCCCCATACCTTCGCGTGATCGTCAAGGCTTCAAGCCTAATAAGAAGAAAACAGTTGATGATGTGCAACGCGAGGTGGACTATCTACGCAAGTCGTTGAATCGCACACGCATGAAGATGTCACAAGCTTGCGAATCCCTCGTGGCATATTCGGAGACGTTTGCCGAGTATGACTTCTTTTTGCAGCCGGTACTGCCCTCCAATCCTTGGGTGACCGAAGATGTCACATTTTGGCAGCTGAATAACAGTTTTGTGGATACACCCACTGAGAAGCGAGTTAAGCGTTGGGCTATCTCAGTAGAAGAGTTGGTTTCCGATCCAACAGGACTGCAGGAGTTTACAAGCTTTTTGGAGAAAGAGTACTCTCACGAAAATATACGTTTCTGGATCGCAGTGAATCGATTGCGTCGCTCGGCTCACTCTCAGGTGGCGCGTAAAGTTAAAGAAATTTATGAAGAGTTTCTGAAACCAGGCGCGCCATGCGAAATCAATATTGATGGTAAAACCATGGAGAGTGTGCTGAAGGGTCTAAAAAATCCATCACGTTTCACATTTGATTCCGCCTCGGAACATATTTACACGCTGCTATTAAAGAAGGACTGCTACCCACGTTTCATACGATCCGACCACTACAAGCGTCTACTGGAGGCAGGCGTACCCCCATCACACAAGAAACGCTTCTTTAACTTCGGTGGTGTGGGAGGTGCCAAGAAGAAGATGACAGCCGCACTCTCCAGCCAACCCAATCTTGGTGACGGCACAACTGCGAAGAATATCGGCGGTGCGAGCGGCTCGATGATGACAGCACCACCTCCAGGCAACTTGGCGCGACGACGGGGCAGCGACCGCAGCCTTACCGGCTCCGCTCACGAGCTGGCTGTGATTGGCGTAAATAAGGACATAACCTCTAAAGTGCCACACTCGCACTCACAAAGCAATTTGAGTGAGATGCCATACAGGGAGACGACCAAGTCGAAGCCTGCTCGCTTGGAGACCACGGTGGAGTCTTCCAGTAGCGCAGTGTGCCCATGGGATGTGCCAGATGAGCCTCCTGACACACAGGCACCCACGCCATACCAAAAGTCTCAAATTAAATTGTCCATATGTCCCTGGGAGCAGGAAAGCGACCCTGCGCCAATCGCAGCTAATATTGCAAAGTCAGCGACACACCGTCTCACCAGCACATCTTCGGACAACACTGATGTATCGGATCGCAGTCAACGCAACTTGGGTATAAGACATCAGAACACCGTAGACAGCGGCGAGGCGAGTAAACGTCTTGTTCCAAACTTCACCGAACAACGCAGAGCTTCAATGTCCTTCACACAGTCGCGTCTTTCGGAATATCAATTCGGTCAGACATCTGTTTCAGCGAAAACTTCTTCTAGCCCATCGCCAACAGTGGGTAGCCAAAGTGTTGTGGACTCTTCGCTTCCAGCACCTCCGCCACCGCTCTTCACACAAAGTATTGCGACCATGGCCGCAGTAACGGCGATTAATAGCTCATCGACGATTGTGACGAAGGATCCTCCTTCCTCTTCGGATGCAGAAGTAGAGGAGGAGCTGAATAAGCTAACTGTATCGCAGAGGAATAGTGAATCTTCAGCATCCGAAATGTGTGCGCTGCCACCACCTACTCCGACTCCACCTCCCATTACTAAGGTGACACCACCTCCTCCGGACGAAAATATTTGCTCCTACTATCAGCCAGTTGAGGTGATATCTTGTGAGAGTTCTCAAAGCGATCATGTGTGCGGCGCAGAAAGAAGTGGTGGAAGCGGCAATAGCGACAATAGTAGCATTGTCATATCAGAGACAGATGTGGAGGTAGCTGTGCAGGAGGTACAAATAGAGCTAATTGAAAGCTATGACCTTCAGGAAGGAAAAAGTCCGCAGCTGTCAACACCCTCCATACAGATTGAAGAGGACTTGAAAGTTTTGCCAATTGAGGACCCAGTTGCAGAGCCGACGCCGGCCGAAGGTGACTTTATCGAGGCTGTAGCTCAAAGAACGGCCACAACCAGCCGAGGTAATTCGCGGCCGGAAACGCCAGAAATTGAACAGAAGCCGCTACCAGCTGCCACCACGCCGGACATTTTGCAATCGCCACAACTGCATACGTCCATATCTTCGGGCGCGCTGCTAGTTACCGCTTCAGTGATACCGCCACCACCGCCACCCATCGGTCCAATGGAAGAGGAAGAGCAGCTACGCTTTGAGGAAGAAATAGCAGCAGCACAAGAGACACAGGATGAACTCTCACCAACTACAGACGAGTATCAAGAGGGCTTACAATTCGATACCGATGGCAAGGAAGACTACGAATATGACATCATTGACACTGACAGCCAAGCCGGTTATATACCTCCAGCATCGACGCCGGCGCCATCCATGGCACCACTTGCCGAAATGGATATTGACACCGTAGACGATGAGCCATGCGAAGAAATGTGCTCTTTGCAGGAATTGGCGGAAATACCAACAACACCAACGCCAACTGTCAACATGTACGAAGTGTCGCCGACCATCATTGAGAGTGTAATTCCAATGGCCACTGAAGAGGTGAAAAAGCGACGAAAGAAGCGCAGTGCCGAAGGCAAAAAGATACTATCCGTGGATGAAAAGGAGCAAAAGGCGAGTACATCGGCCGGTGGAGCTACAGAAGTTGTCAGCGGAGCAAAGTCGGAGACTGACCGCAATGCGGTGTGCCCCTGGGAGGACGAAAATGTTACAACCAGTGATGGTACTTTCGTGAAGACATACGCCACGCTCGGATATTTATGAATAAAGCAGAACCTTTTCAAGTCCGTGGTCAACAAAATACTGAAGAAAAAGAAAAATCAAAAGAAATGACAGTTTTGCAACGCAACCCAAAACACATACACAGAAACTTACACGTAATCGTTCATAGACAGCAAACATACACACTTCAGCGCTAGAATGAGCACTGATGGGATTGATCTCTCCTTTGAAGTGTTTTGTTTACGCAAAACACTGAACCCGTTACCATGATTTTGTTTTCGATTTACACAGTAGTAGAGTTGCTCTCAGCTTGTCGATTTATAGCACGCCCACAAATACACACGCGCCACATTCACTAAGCCGTCACTAAAGAATAGAATAAATAAATCTGCTATTAGAAATTAATAATAAGACATCTATACATGTACACCAATCACTTATACATTTACCATTCGCAGACACATACACACATATACTCTATTCAGTACTCCTCCAGAAGAAGAAGAAGAACTGATAATATGATGATAAGATGAATTGATTGCTTAAATGTTTAAGCTATATAAAGAGAATTGTCTATTGCTGAAATCACAATTATTTAAGTAGACCTCGAAGCCAACCAAGTGCAGAGAAGAGGAAATATAAAAATTATTAGGAATTTGCGTTACATAACTATTATTAGTATTTAGAAACTTAGCGATCGGTGATTCGTAAAATGAGATCACATATTGGATACTTCTATGCTATTGGCGCGGACCTTAAAAGTGATGTGCGGTGGTAGACAGTTATTGAATGCCACCACAACTAGTTTTTATAGACATTTAACAAATAATAATGCTAAAAAGTTCTAAGGAAACGAGGGAGCGAGATTTAGGTGGAAAAATTGAGTGCCACAGCCGAACAGCGTACGGAGCCGAAGTGTGATGAATTAACTTCAACAAAGAGAAATTTGAATGAGAAAAAATAGGTTATTTTGAAAGAAGAATTAGAAAGAGAGAGATGAAAAGCGAGTATAGGATTTGTCACTTTGGCACTTTGCTCCACACTCTCCCACTTTAGGTAAATGTGAAGGAAAACAGTGCGACAATAAGCAAAGTATAAGCAAAACACTACAAACTAACAACAGCAAATTTTAGTTATGAGCATAATAATTTCTTTACTTATTTATAATTTCTTTTATGTTTCCTTCAAATAATTATCAAAAACTTATTTACAGTATTATATACATACATATGTTAGGTAACCCATATAAAAAATACTTTTAAGAGAAATAATTTTTTTAATAAATGTAACTTTTGAATTCCTTTTATCATTTCCATTACTGATCAAAAGTTTGCTATTTAAACGAGAATATGAGGTCAGCTGACCAAAAATTTTCAATTTTTGCAATTCTCAATTTCCTGACTAGTACACAAATATTTTTGAAAACTTTTGTAAGAACGCACACCTTTTGTAAAATGATGCTTTACGCGCTCACACCCCGCCTACACATTTTTATGCACCTTCCGCATGCATGTGTGTGGGTGGGACAGCTCCAGCTGCAATATCTTTGCGTTCGTGCACACACAACTTTCGAGCCCCAAAATGTATGCAACGAAAGCGAGATACCAACAATGCGAGGCAACTGCGGCAACACGGTGGAAGTCCTCACAGGAGGCCCGTGCCTCTTTAGAACAGACTGGAGCCAAGGCAAATAAAACGGCATTTTACGAGACGACAACCGCTTGGAAAATCAACAGCTGTTAGGGTCATTGAATATACTATTATTAATAAATATGATAAATATATTGCATGCTGAATATGCTACTACGTTACTTAAAATGCACTAACTAAGCAAATGTATCGTTGTTCGATTGTTGAGAAAAATTATATATACACTACTATGTTATAAGCAATTGCCTGGAAGGGCTTAGTGTTCGTTGTTTATTCAAGTAAAATTGGCAAATTTGGTGTTGCATTTATTCACAATATTCACTAATCAATCCTTACTAGTTTTCGCTTGCAGCCGTTTACTTAAGAGTCTGACTTATAAAGAATGTTACGCAAAATAATATCAAATAATAAAATAAACGAAAAAAAAACTATAAAAACGCAAAAAAAATATAAAAAAATATAAAATCTTTGAAAATTAGAAAAAAAAATTGTTGGTATATTCCTAGCATTTAGCATACATACATACATATATATTTCCAGTATAAAATTTAACAACTTAGATTGAAGGAGTTACTAACTGAATGTTGTGTGTTTAACTAAAATAAAATACAGAAAATAAATGCTTACAAGCATTCTTAGAAATAAGCTTTATTAGTTAACGATAGAGGCAAGTTTTAAAAATATTTGTGTACGAAAGGCGAAAACACTTCGTAGATACCAAAAAAATTTAAGAGCAACTCGCAAACTTTCAAATACCAAGAAAAAAAAATTTAGGTCAGCAATTTTAAAGAAATGTATAAAAAATGGCATTTATTAATTTGTTAAATTATGCAAACAAGTTGCCAAAAACTGTTGGGAGCTTTTCTAAGTTATTTAGTTTAATTTTCATTTAGCTTAAGTTGATCTGCTTCACGCATACGAATACAGTCAGTCACAAACATCCACACATCACACTCTGAAACTCACCTCAATCTCTCACGCACACTGAACTTCAGACTCTCAGAGCTACTACCGATTCTCAATCAAAAACGAGCTAAAGGAAATAAGTAACAATTGGTTGTTGGCTAGACAATTATCTCCCATTAAGCTCGCTCGAGTATCTATTTTATTTACAATTACAATGTACTTAACTATATAAAAAGCTAAACATAAAACAAATCAAAATTAGAAAAGAGTTGGCTGAATTTAAAGGTGATAACTTACTCACACACGTATAATGACAAAACGCAAATATAACTGAGAAAATTCCACAACAAAAAAATATTTATTAAGTAAGCAAGTTATAACTGAAAAAAAACTTAGAAAAATTAACCACAACAAAGTAAATGTTGAATATTTCTAAAAATACAGAAAATAATTGAAACCACCGTTCAAAACCACTCACCAAATGAAGCGAAGCGAGAAACCTAAAGCAAAAACAAAAACAACAATAAAATATACATATAAATAATAACTCAAGGGTAAAGTAAGCAAACAAGGTCACATGGACCCAGCAGAAAGGCAGAAGAGCAGAAATAGAATAAATTAGAAGAATTAGCAGTAGAAATAGGTATGAATGTAGGAAGTGTGGTTAGTTTAGATGCTCGTCAAGTCTCAACCCATTAAAATGCCAAATTATACATTTATGAAAAAAAACAAAAATGGAGATTTTGAAGAGGAGCAGAGTACGGAGCAAAAACAGAGCGGGAAATATGGATCTATATACTTTACTAAAATATAAGCTATATTAATTAATTGAAGGGGTAGACGAATAAACAATCTAACTAGTTGGAGAAAACATAAAAAAATTATAATTTTTGTTGTTCGAAATTTTTGAAACAGCTGAAGTGTAACGGTACAGTTAGCATACGCTACGTGATAAACAGAAAGATATGTGTAAATGCATATATGCCCGAGTGCTATGAAGAGAGATGGAAGAATGGAAAGAGATTAGTAAAGAAAGAGCCAAGGAGAGCCAAGCGAAGAAAATTCCTACGGTTAACTCCTTAGTTGACCTTGGGAACTCGGAGCAAAATTAAAAATATTTAAATGATATGTTTTCGTTAATTATAAGGATAAAGGTTACAACTAATATTTATGATAGAACTAGTAATTGTTGTTATTGCGTATAATTGATAATTAGCCTTACAAACATGGTTATAAATATATACATTATTATTAAAGGTGTGGCAAAGCCCATGTAGCATTTAAAGCATTAATACACAAAAAAAAACAAAGTGAAGGTGAACAAAATTGACAGCAGCGAATAATTGAGTACTAACCACCCTACACAATGCGAAGGAAATATATGCAGCAGAAACAGAGATTAAAACGAACAGAAATTGAAATACAAATAGAAACAGAAAATAAAACAGAATGCAGAAACTGAAACAGAAATTATAAGAGCAAAAGAAATTGAAGTAAAACTCAAAATCTAAAAGCCAAGAAAATCTCTTTTGCATTGTATTGGAACGTTTTTGCTTACATAAACACATACTATTTTAGCTTACCCACACATTTACACAAACAAATAATAATTTTTAAATCCTACAACTAAAAACTATCTATCTACCTATTAAGCCAAAATAATGAATTAGAATTACGTATCAAACTCAATAGCAGAAGGACACTAAAAGAGAAACTTTGTCTATTTCCTAAGTCAAATGCGAAAGCAAAAACAGCAAAAATATGACAAATAATGTACTCAATATTAAAAAAAAAATAAGAAACCTAAAGTTGAAAATTGACAAATACGGCCGCAAGTCAGTACTAATACGTATAACTTCATAGGTAAATCAGATGCATACCCACACAAGGACATATGCATGTACTTATATGTATGTGCTGTGTGTAAAAACAGAAAATTAGAAAAACTTGCAAAGTAAATGCTTTGAGTAACAAACCAGCAGTAGCGTAATTAACAAACTAATTTATATAGATTTAGATTAGTTGGATCACCATGAAACTAGCTCATATTTACACGAACAAGACGCACATATACATATACACACACAAACAATAAATGAGACAACTTGAATGGGTCAAAGCAAAACGTATTAACTTAGCGCTATGAAGAAAACACAAAACAGAACAAAAAATAACAATTGATTGATTAGAAAATATTAGTACTTAATTTATATAAATGTTGATTGATTGAAATAAGGCAAAATAAAGCATAAAAATATATAAAACTGCAGCAAAAATACGGAAAACCAAAAAATAAATGATTTAAAACAAAAAGCAAGAAGAAATTATTACAAATTATTATTATTATTAAATAAATTATTATGGTAAACAAATATATTGATTATATTGATGATATATACATACATACATATAATGTGACAAAGCATAATGATTGAAAGGAATAAATAAATTGAAGTACAATAAAG
>maker-Btry6944.size24620-augustus-gene-0.10-mRNA-1 transcript offset:130 AED:0.69 eAED:0.69 QI:130|0|0.5|0.5|1|1|2|0|113
ACGCGCAAGCATTTCGACGCACACTGCCACGCCCATATACGCCAACCCACCGAGTTTAATAACAACATAACAGTAGGTTGGCCTCGGCAATACGGCAATACCACCCGCTGTTCCAGAGCGCGTACGTGAGTTGTTAGCCGAGCGCGCCGTGTGGTGCGACGCCTTCCAGCGCAACGCAGCGCAGCTCAGCAGAGATCAAATTTCCACACTACACCGACGACGGCGACGCCACGATGCTGCGTTGAGCGCTTACTGCAGTGCGGCGGCCTCAAGCTCGTCCGTTGCTGTGGCGTTGACCGCCGGTTTGAGCATTTGTCGCGCCTTCAGCTTAACGATATGCATGCTGCTGTTGCTGCGAGCAGCGCCCAGTGTGCGTGGCATTGCTGTCGGTGTGGACACGGCCAATGCCAACATCACGGATTTGGGTAGTCCCGGTGGGTATTCTTATCAGACTATTTGTAGTGTAGTTTAA
>maker-Btry925.size134004-augustus-gene-0.44-mRNA-1 transcript offset:118 AED:0.08 eAED:0.08 QI:118|0.86|0.81|1|1|1|16|0|1139
CAACACCAGAGTATCATATGGGAATTGTTTATTTGCATTCGCGCGAAACAAATGTGAAATTCGTAAAAACTTATTTGAACATTTAAAAGGCTTTTTATTGAAATAATAAGGTTTAAAAATGATAAAACGACCACAAAGTGGTGAAACCGAAGAGGATATATTGCGGATGCAAAATGAGTTTTTATCGCAACGGACGAAAAATCCAAAACTCCAACCGGCAGCGCAGTTCGTTAAAGTGCCAAAAGAAACCAAAAAGTCGTTGTTTGTAAGGAGCCGCCAGAAGGCAAGTGAAAGTGCTAATGACAATGCAGAGCAGAAGCTTTATAGCGCAGCGTCAGTTCCGACAGTCAAGCAGGAAATCTTAGGAGAAATACACGAGAAGATTGTTGGAAATTTGGACACAAGCAATGTAGAAAAGTTTAGTGAGATAGTACTTGGGGATATTGTAGAAAAAAAATTCGATGCTCCAATGCTGAATGACGGTATGGACGTTGAAGAAAATATCGGGTTTCCAACAATCAAATTAACCACATTGGAAAAATCTACAAAAGCTGGCAAAAGTATATTTACAACTGGTGGTCTAAGTAAAAATCAGCCCATGAAAAAAGTACCGGCACCCTCAGAGGATTTAAGCAAGATGTATGGTAACGAAAGTGTGATAGTCAGCAATTCTACAATTGCTGCAGATGTGCATAAAGAAAACTTAGATATTTTGAGCAAAATGAATAGAGATGACATCTTAGCAGAAAGGGAGAAACTATTGAATTCGATAGACCCCACTCTCTTGGAATTGCTGAAAAAGCGACGACTAGACAAATCAAATCAATCGCTTCCTTCAAGTGCTATAAGCACTACTACTAACACCCAACCTTTTGAAAAGTTAGAAAAACAAGAACCTATGGATGTTAGTTCCGTTATAACACCAAGCAATGCGGCATATGATATATTACAACAAAGTGAGGCGGAAAATTGGGTACACTTCGATGTAGTTGAGACTGATAAGCTTAAATGGATGCGTGATATAGGAGAAAGTACGGCGAATGTGAAGCCGGGTGAACAATTTGAGGCGCGTTTCGACTGGAAGGGTGTACTACTGCCGTACTCGGTTGAAAATACACCAGTCTCAGAACTGGTGCCTGCTAGTAATGCTCCCGCAAAAGATGATAGAGAACTTTATCTGCACGGAGATGAACCTCATAGACCCGGTTACACGCTGCAAGAACTTTTTCGCTTGGCACGCTCGAATATTATGCAACAACGCATATCGGCATTCGGTGCGATTGGTGGCATTCTAAGCATATACAACCAAGGCTTCTATGACGGTGTCTTAGAGTTGCCAATTTCGAAAATATTCTTCTTACTGCGTCTCGGACTTGATGACAATACGCCAGCTGTGCTGGAAGTTGTGTCAAGAGCGCTAGCTTTTCTCTTTTACAACGAGGCAGATGAGACTTTACTGGACTTCATTTTCGAAAATCCTGGCTGTCATTGGCAGCCCAGTTTGGAGTCAGCCGACATGAGTACTGATATTAAAGATCTGAATGCGTTAGAAAATTTACAAAAACAAATGCAGCAATTACAAATGCATGACGAAAGCAACCGTTCCATGTTTCGCAGTGACTTCGAAGAGCACGAAAATGAGAGTAAAACTTCCATGAGCGATTTTCAATTAGCGGAAACTAATCTCATTGAATGCCTGTTGCGTACAAATATTCTGCAACGCATCTATTTTATTTTGAGCGCTGTCAAGCCGGAAAATAGCACAGTTACGTCGTGTCTAAAGCTGCTCATACGCTTGGCGCGCACAAACAAGGAGATCGCTGGAAAAATTGTCGCCAATAACGAGCTAATGCAGTGTCTCTTCGCGCATTTCTTGCCAGACTTGGCGCACTTGGAAGCAAACTTGTCTACGCCGCAATTTTATTATCAACCACAATTCTTATGCCTAAAACTCGTGCGTATTTTAATTACACAAAATCTCGGCATCGCTGTGCGCTTGATGAATATGCAGCTGTCGGATATACTGATCAACTATTTGTCGTACCGCAGCGATATTAAAGATGCCATGATTAAAGTGCAAATTGAGTGCTTGCGCATTGTGCGTTGCCTGCTACTGCTGCGTATTGACGATTCGCTTTACAGCCGTTTGGACTCCGCCTTCTATAATATGTTGCAGTGGCATTGCAATTACTTAAAGTTCGAGTTGGGCGGTCCATATTTGCTGCGACAACACGCTTCGGCTTTATTGATGGCAATTGGCAGTGAGCCCTGCAGTGCGAAGTCAAATCATATGTTGAGCGAAATGCTTAATAAATGCTGTTCCGCCTGGTTTTATCGTGCGACACGAAACGATGTTACCGAGTTCTCCCAAACAACTCTTCTCAGCGCCTGCCTACATGTCGCAAATTGGCACATACAACGCGATGAACAAAAATATTTTAACGAATTTTTTACGAAATATTTGCGTGATTTTTTACATTCCGCATCGTTTAGGAAATGTGTGAACCAACTAATCACCTCCTCTGTAATTATACGCAAGTCAGGCGATCGCCGTTATGTGCATACACCGTTACCTAATGTGGGTGCAGTGCTGTTGCATGAGGACGGTCCACAGTTGATTATACCGCAAGCATATAGCATTTTTCTATTAAACACCCTGTGGTCTCACATCGAATTACAAATGTCTCGAAGTCATGTTGAAGCCCATAAGCCATTATTAGCTGCTTTAATGACGCCACCAATAGCGGAGACTTTTGTAAAATATCTCACTTTGCTCTCCAACAATTTGAATCATTATTTGTGCAGCAACTTCTACACGAAAATCGAAGTGCAGTTCGTTTATAAGTTGCTGGGTTGCAGTGAATTGCTGCAGCACTTCAACTCCTCGCAAATACTACAACTCGTATATAATTATTTGTGTTGTCTCGGCGCCGAGCATATACTGGAGATAGAGCAACTTTTCGAACGCATAATTTTCAATACGCAGTATTTAAATGTGTCTGAGTCGGCGTTAAGGAAATGGAAGGAGGTTTTCGTCAGCTTGGCGCAGTCGCACTACATTGTTGTGGAACCTTCGAACTTGAGCTTGACCAAGTCATCACACACCAGCGCTATTTTAACGCGTGATTGGCCTTACTTTTTCTTCAAAATCATCTTACAAAACTTCCTTGATAATGCGCCACAAAAGATAACGGTGGATTTCTCTGAACGTGATATTTTGGAAATGACTCTTACACTCGTCACCGAGTTGGAGGATTCGAGTTCGAATTTGAAAATTGTAACGCCTACCGAAGAGCTTATTAAGTGGCGTCGTCGTATGTGGTCGGATTATGCGCCCGCTCTGTGTTATCTAAATTGTGATGAATCGCTGCTTATAAATGGCTTGGGCGCGTATTTGGAGCCCGCCGAGCAGGATGAATCTTTAATTAAAGCTTATGCGCTCATGCTGAATACGAGCGATGTGCGTGTTGGCACTATACCCTACAAGATTGCAAAATATCACCTGGAACATTTTAAAAAGACGCCGAAAAATGAATAA
>maker-Btry22531.size5421-snap-gene-0.5-mRNA-1 transcript offset:103 AED:0.19 eAED:0.25 QI:103|0.5|0.33|1|0.5|0.33|3|0|183
GTACTTTTCATATGTTTACCCATATTTAAAAATTTGCCGTTATGCAAAATACGTTTTCGGTGTTATTCGGCGTTATTGAAAATAAAAATATTATTATAAAACAATGTGCGAAATTGCAAACGGAACGCGGTCCACACGGTGTGAGTGGAGCCTTATGCGTGTTGGCACCGAGCTGCGCACGCATAAACAAGGAGTCCGTTTTGCGGAGGAAAACGGCCTAATACCGAGCGAGCAAATGTGCCCTGTACACAAGGTCCCAAAGACTATACGGAAAGGGGGCAAATTTGGGTATTTTGTGTGCTACAGGGGCACAAAAAGGCCACGTGTTTCAGTAACCATCGGGACATGGTTTGAAAATGTCCGCATCAGTGTCCCTCAGGTGTACTTTTTGATGTACTGCTTTGCGTGTCGTATGTCCCGCGAAGAAATATTTGCGCGAGGACTATACAAAGGACGGGAAAACTTTATCATCTGCAACAATAGCAGACTGGTATACAGGCGCGTAGAGGGACACTGGGTTCTTGGCGTGATTGAAGATGATAGCGAAGACATACGCCTCGAAGTATGTCCTGACAATCTTCGAAAGGCAGACATTTTAATTCCATTGATCCAGAAGCACGTGGCTGAAGGAAGCATAGTTCGGACGGACTGTTGA
>maker-Btry7676.size22629-augustus-gene-0.8-mRNA-1 transcript offset:0 AED:0.13 eAED:0.13 QI:0|0.5|0.33|1|0.5|0.66|3|329|96
ATGGGTTCAAACACAAGCAGCTTCATTCATCTGCCATCCAAATTCCATGCAACTTGTGAGAATCCTGACCGAGCAGCGGCACTTCAAGCAGTGATTAGTGAGCGTGTTTCGCATTTGCGTGAAATATATTTGCTCGGTCATGGAAGAGAAGCTTGCTTTCACACTTCATGCCATCACTACCAACCATTCGGACTCATTGAACTACTTTGCCACTCATCATCGAACATTGAATCGCCAAAAATAACGTTGGAAGACCTCAAACGCAGTCTCGGCCATTGGACAAAATTGTGATTTTTCATAGTTTAGGTTCAACGAATAAAAAAATACAATAGACAATATTTGGTGCTTGGCTTTTGAATGTCTTGTGGGGTGTATTGAGAATGTTTTATGGCCTGCTGTTGCGATTTCGTAGAAAAAAAATATTTATTGTGACTGTGTACTGAAGATATTAATAATTTTGATTTTTTTGTTGCATTAATTGATTTATTTTCTGCAAATTATACGTTAAAGCGTGCGTTGGAAATTGGTTTTAAAATATTTGAAATACTGCCGAGCAAGCATTGAAGCACAAAATACTCCTTCCCATCAACATAAAAAAAAAACCATGAAAATATACACAA
>maker-Btry527.size124194-snap-gene-0.42-mRNA-1 transcript offset:0 AED:0.90 eAED:0.90 QI:0|0|0|0|1|1|5|0|130
ATGTGTAGCATATTTCTAGGATGCTACGGAACATCGAAGTCTGAAAATTTAAAATTTCAAATCAAATCCGCGTTGTCAACCGACGTTGCTGTCGCTGTCGCCATCATCACCGTTGTCGCCGTTGTCATCGCCGACGCCACAACTATGCGCCATGTCAAAACTTCGGCATTACAGGTCCATAGATCAGCCCTGCGCCACGACCAACATACGCAAAAACAATTGTTGCTTTACCTATTTTCATTAAGTCCAGTTGCTCCAGTGGAGAAAGTTATCGGTAAAGAGCAAACAAAAGTTATGGCACAACAAATTTTAGATACAAATTTGGGGGCTCTGATAGATGGCTCAAATCAGGAAGTAATATCTTTGAAAGTTTCTCCAAAAACTCTTACATAA
>maker-Btry22.size779557-snap-gene-2.164-mRNA-1 transcript offset:0 AED:0.34 eAED:0.34 QI:0|0.14|0.12|0.25|0|0.25|8|0|619
ATGATTGCCACACTATTCATCTTTTTTGCATTTATACGTGCGTTCCCCTGGCGGAGACGACGACCACGTCCACTACAACTCCCACCAGCCACACCGAACCAGGCGTTACCCCCTGCGTCAACAAACACCACCACCACAGAATCCCACCCAACAACAATTACAATAGTGCCAACAACATCAGCCGAATACCGTGAAAAACCGCCGCCCACAACGCCACTCTCAAACGGCAGCGCCGTGCCGAGCATACAACACGCGGACGCCACCACTAGCAGTAACGGCACTTACGATGCAGTCAAAACGATAGCATCCGCCGATGAGCTGGAGGAGACACCGAGACGCTCGTCCGTATTGCAGACGCGCCGCAAATCTTCGAAATCACTCAAATACCACGAAGTAACATTCAGCGGCAGCGTCGGTGGCGGCGAGAGTGATGACAATGAGCACGAAACACCGCAGACACGACGCAGCTCCCACCACAAACCGCACCATCATCACCACCATCAGCAGCAGCAACAGCGACATCTGTTGCAGCATCAGCAAACACTGAGCGCCAACTCGCGTCCCACCTCACCGGATAGCCATAGCCATAGCTCGGCCTCACACTATCTCTCGCTCAGCAGCGGTCGTACGCGCACGTCCACCGATTATGAAACTGCCAGCAGTGAGTTGTATAACAGCGCTAGATCGCAGTTGGACCCAACGACTGACATAAACGCTAGTGGTGCCGGCATTGATGCGGCGCATGCGTACGCTGTCAGCGGCACAAACGGTCAATTACCCGCAGCTACCAGCAGCGCGCGCAGTTTGGCAGGCAGTCGTCGTTTTCCACCGCGGCGCGCCGCCACGCTTGCCACCGATACGCTGGTGGGTACGGACGATGAGGGCGCTGTTACCGACGCACACGATGAGGATGGCGAAGAGGCGGGCGACGATGATGATCACGATCCAGATTCATATGATCGTGAAACGGAGGAGTTCTACAGCAACATACAAGATGCTGTATGCCCGTCGGGTACGCGTAGTAAACGTTCATCGCTCTTCTCACGATCCGATTCGTCAGCTACTACAACGTCGTCTAGTGGTGGTGGTACTTTCACGGGCGGTAAACGACGTTCCACCGCTTCGATTTTATCGTCATCGATGTGCTCCGATGTCATACCGATCGATAGACGTAGTTCGACCGCCACCGAGTATAGTGTACGATCAGCGTCGGGTCAACGGCGTTCCAGCGGACGTATACGCCGTTATATATCACGCATGACGATCGCCGGCGCACGACGACGCACCACTGGCAGCTTCGATGTAGAAAATGGCCAAGGCGCTAGATCACCGCTTGAAGGCGGCTCACCAAGCGCCGGCTTGGTACTGCAAAATCTTCCACAACGTCGCGAATCGTTCTTGTATCGCTCGGATTCCGACTTTGAGATGTCGCCAAAGTCGATGTCACGCAACTCAAGCATTGCAAGTGAAAGTTTCATAATTACTTGCATTAATTGCAATGCGCACATAATTACTTTTGAATTACATGTGTGCTTACATGTTTATAATTCCATATTTATTAAATACCCACTTATTCAATTAAGTTTAATTTTTGGTTATACATCAGAGACTTTGTCACAATCCCACGATAGGTCACATGACGATTTCGCAAAATCAGTTTGCACACAGCATTTAATCCGTTCTAATACAGAACTTAAATTAACTTCAATATCCGACGGAAATAAATGTGCAATCGGTTTGCTGCACACGCCTCTAAATCGTAATGTAAGTATAGAGTTCTCCAGTAAGAGTGATATGATATATTTTCAAAAAATACACAAATTTTTAAGAAAATACAAATACAACATTGGAAATAATTAA
>maker-Btry2143.size106364-augustus-gene-0.32-mRNA-1 transcript offset:12 AED:0.00 eAED:0.00 QI:12|1|1|1|1|1|4|27|473
TGCACTCCAATATTGTCTGCTCTTGAATTATTTAAGATTTCTAAATATTTAGTAGTGAAATGTGTTGAAAGTAAAAATATGTTTGGCAACACGCTTTCCACATGCTTTACACTCTGGCTCTTATGCAGTTCACTGCTTGCTCCGGCCTTAGCCGCCACTACAACGGTCAGCAGTGCCAACGCCACCGATTTAATGCATTTGCTGTTGGCACACATACTGGCCGAGGCGGATGCAACAAGGAATTTTGTGATTGCACCACAGGAAATGCTGGAATTGTACCTGCAACTGCATGGCACAGACAAAGAAATCGCCACTGCAGCCGCCACACAGCACGGTGCCACAAGCAATGATGTCACCAGCGCCAATGACAGCGGCATGCAGGAGTTCGAAGAGTTCTTCCACATCACAGGCAGTCCGATTCTGGTGAACAACACGCTATATGCCGATGTCTACAATGCACAAAGGTTCACACGGAAATTGAAAAATCTGCAATTTGTGCTGCACGACGAGAGTGACGAAGAGGAGAGCGAGGAGCATAACAAAAGCTCGGACAACACCAGCATTGAAGATGGCGGCGACAAAGGCCGCAAAATCGATAATAATGATGCGGCACTGGCAAGTAACAGCCAGACGCCTAACAGCAGTAACAAGCACAACAAAAACAAGCACAATAGTAACAACAACAGAGACCTAGAGAGCAGCAAACGCAACGAACTAATCAATGTAGTGCGCATAAATTCACGCTGGGCGCACAACTTCCAAAAGCGCGACACACACAAGCGCCAATTCTACATGCCACAAACGCACACACACGCCTACCTAAACGCCATGCGCAAAGACGACATCTTCCTTTATGGCGAATTGCCGCAATTGAATGCCAGCGCCTTGGAGCTGTCCTTGCAGCGGCAGCAATTGAAAATGCTCATCATATTGCCGCAAGCAAAGCATGGCTTGCCACAACTGCTGCGGCGTCTAAGTGCCAATGTGACATTGCTCGATGACTTGTGTGGCCTGCCAGGCGACACGGAGGACTCAGGCGATGCGCAGCAGCAGCAGCAACAGCGGGCGGCTACAACAGGCGCTGCAGACCACCTACGCGGCCGTTTGGAGTCGACTTTGGTGCGCGTTTTCTTGCCACAATTTAAATTCTCACAACGCACTAACTTGGACGGCGCTTTTAAGCAGCTACTAAATGCCACAGCAAATGTGGATCTACATTGGCCCAGCGCCTGGCAGGTGACACAGGAGGCCCATTTCGCCGTGAGTGAGGACGGCATCGGTGAGCTGGAGGAATCGATGGTGTTGTTCTGGAACGCCTTTTCGTCGTTGCGCTCTAAGCCATTGATGTTCTGTGTCGATCATCCGTTCTTCTTCATCGTATACAATCGCAGGGGCATACAGTTGTTGGGACATTTGGCACAGCTGCACGAATGATGTAACGTGGCTGCAGTGTGTCGCGAG
>maker-Btry298.size236254-augustus-gene-0.66-mRNA-1 transcript offset:0 AED:0.16 eAED:0.18 QI:0|0.4|0.16|1|1|1|6|0|494
ATGTTTGAAAGAAGTTCAAGCTATGAAGAGGGTCATAAAACAAGCCAAATAAATCAAGCTTTGGTCTACATGATTTGCAAAGACAACATGCCTCTATCTTGTGTGGAAAAATCAGAATTGAAAAGATTGATGAGCGTCATTTGTCCACGCTATAAGGTTCCATCACGAACTACAATAACTGGCTTAATGAAACAACGATATGCCACTACCAAAGCCATTGTAAAACAAAAATTAAGTGAGATAAATAATATTGCTTCAGCAAGTGATATATTAACTCACACGAACTCGACACGAAGTTTCATCGTAGTAACAGCGCATTTTATTAACACAGAAAATAACTGCACTCCTGAATCTGAACATGAAATGGTGAAAGCACGAAGAATCTATCAGGGACACACAGCTGATTATATAAAAGAATGCTTTGAAAATATTACCGACGAGTTTTCAATAGAAAAGGATTGCATCTTATCAATTACCCCTGATGGTGGTGCTAACATGGTTGCTGCAGTGAAGAAATTTTTGGAAGATGGTAAAAGAATTCCTTGCTTGGCACATTTGTTGAATGTAATAGTGGATGGCGCAACAAGAGATAATGCACCAGTTCTTCAGATTGCCAATCGTGTCAAAGGCATTGTAACATATTTTAAGCAATCTGTAAACGCAATGGATGAGCAGAACAAGAGGGACAAAAGAAAAGGAGAGAGAAGTATTAATACTTATACAATCACTATTGTAGTTAAGATTTTGGCAACCAGGCGGAACGCATCTTATATGATAACTTCTTCAGAGTTTGGTGTCATACGAGATCTGATAATATTGCTTACGCCATTTAAGCAAGCTACTGAAGAAATTAGCGGCGATCAAAGTATTGCTGTTCAGAAGAGTTGGCTAAACTTAGTTATTGCCAAACTAGAACCACTAGAGCGACATTTACATCTGGCCAAAGCAACAATTTTAGACCCACGCTTTAAGCGTATTCATTTTAGTTCAGCGCTAGCTGTTTCCACTGCGATAACCGCATTGTCAAAAAAAATACGTTTAGAACATAGACGTAGAGGACAACTTTCGCCTGAACTCAGACCCACTCCCACTACCATAATTTCAAATTCAGAAAATTCTTCGCCGTCGTTGTGGTCCGAACATGAAAAAATTATGATAGATATTGCTGCAGCACCAGCAAACTCTTTACTTTCAACTTCAACCCGTGATGGTGTGCCTAGCGAACTAAAGCAATATCTAGATCAGCCTATAATAGCCAGAAAAGAGAATCCTACAAAATTCTGGTTTGATTGTCGTCGTTTTACCCCAGTCCTTTCCGACATAGCTCTAAAGTATTTGATATCGGGTGCGTCCTCGGTTTCCTCAGAGAGAGTGGCATCTGCTGTGAATCTCGCAGTACCCAATAACAGAAGTCGGCTTAAAGCAGAGCACGTAAATCAAAGAGTTCTTCTTATGTCTGTATCAGATAAGTATTGGTTTGATTAG
>maker-Btry888.size92671-augustus-gene-0.38-mRNA-1 transcript offset:63 AED:0.00 eAED:0.00 QI:63|1|0.8|1|0.5|0.8|5|0|304
GTGGTCACTTCGTATATAAATACTTGCTGCCATATATAAATATGAATAAATTATTGCAAGACTTTGGTGAACTTAGCTTTTAGAAGTCAATCAGTCAATATTGTCAGTTCAGTTTACACAGCGATGTTAAACACACCAAAATACAGACTTGTGACGGTGATCGGGCTTACTTGCCTCTTTTTGAGCGTAAATGGATGTTCTGCAAAAAGCCTTAACCGGACCTTCACCATTGACCATGTAGGCAATACATTTTTAATGGACGGCTTGCCATTCCGATATGTCTCAGGCTCGTTTCATTATTTCCGCGCTTTGCCTCAAGTATGGGCCGAACGTTTGAAGACAATGCATGCAGCCGGCTTAAACGCCATCGATACCTACATTGAGTGGTCTTTGCATAACCCGCACGACGGCGTCTACAACTGGGATGGTATTGCTGATATTGAAGGCTTCTTGGAATTGGCACAAAAGGAAGGTTTATATGTAGTGCTACGACCGGGTCCATACATTTGCGCGGAGCGTGACAATGGCGGATTGCCACATTGGCTTTTCACCAAGTATCCCGAAATTAAAGTGCGCACCACTGATCCTTACTATCAATTGGAGGTAAGCAAATGGTATGCAAAATTAATGCCGCGCCTACAACGGTTTCTCTACGGCAATGGTGGTCCCATTATAACGGTGCAAGTGGAAAACGAATATGGAGCCTTTTATGCCTGCGATGCAAAACATCTGCTTTGGCTTCGCGATGAAACCGAAAAATATGTTCAAGGAAATGCAGTACTTTTCACAACGGATCAACCTAATAATGGTTTGGAATGTGGCAAAATTGAAGGCGTACATGCGACAGTTGATTTTGGAATAGGTACCAACTTCGATGAACACTGGCGTGCAATGCGCAGGGTCCAACCAACCGGACCGTTAGTAAATTCTGAGTTCTATCCCGGTTGGTTAACCCATTGGGGAGAGGAGAATCAA
>maker-Btry658.size110461-augustus-gene-0.57-mRNA-1 transcript offset:10 AED:0.11 eAED:0.11 QI:10|0.54|0.58|0.91|0.36|0.41|12|3728|618
GCAGAGAAAAATGTTTTACCATACACAGATGTCAGCAATCAAGTGGTTCTATCTAATATCGCTGATGCTGCTATTTTGCTGGAGCAGTTTGAGCGAATGCAAAAGGCAACAAGCGCACGCCAACGATGCCGATCATGAGCTTAGGAGTTCAGAAGATGAGGGTGGTGGTGGTGGTGCCGGCGGCAATCTGGGCAATGGACACCAACAGGCGCATCGCAAAAAGCATCGTCAGCATGACAATAAGCTGTCATTGTGGATCAATGAACAGCAGCTGAATATGCTAAGTGTATGGCAGGGACTCCCCCAAACGTGTATTTGTTTCCATAAAAAAACCGATCTGATTTTCAAGATTAAAGCACTTTTCTTTCCACAAGGATTCGGTTCGCATGGTCGCATCTATGCCATTGAAAATGGTCATGTGTTTAATTTACCTGAAATCAATGTCTACAAATTCTTGATTATACCCGCCGAAGTGAACTACGTGAATTTCACGTGGAAATCGGGCAGCAGAAAATATTTCTATCACTTCGATCGTTTGATCTCGCTAGATCACAATGTTTTGAAGGATCCCAAGCTTTCAATTGCGAAGAAAGGACGCGTACCGGCGGAAGAGAAAGATTTTAGTATTTTCATGCCGTGCGTCCACAATAACTCAGGGACGGCTATGTTCACAATCGGTTTGTCCATACAGAATCGTCGAGAGAAGCTGTTGCCTGGCACGCCGATACGTTTGAATTTCAAAAAGGAATGCGCACACAGAGGTAACGCTTCCATCTCTACACTAACATCTTCGCAAGGTAGTCCGGACCCGGAGTGTAATTTGAAATGTGGCGATAATGGTTTTTGTAATCATAATAAAATTTGCCAATGCAAAGCCGGCTATACGGGTCAATATTGTCAAACGGCATTTTGTTTTCCACAATGTTTAAATGGCGGTAATTGCACAGCACCATCAGTCTGCACCTGCTCCGACGGATATCAGGGTACATACTGCGAAGGAGCAACAGTGCATGCCATGGCAGCTTTCTCACCCAGCAATGCAGTGCCTAAGGCAACGAAACGCTTAAAATTATTTATAATCGAAAATAGTAGCAATTCGGCTATTTTCTATGCACCGCTTACCCGCTCCCAACATAAACCCAGCTACATTCCATATCGGCACCATAACGGTAATTCAACCGCATTAATTTTTATCAAATTGTTGTTATATTTAGGCATCTGCTCTGAAAAATGCTTGAATGGTGGCAAATGCATACAAAAGGATAAATGCCAATGTTCAAAAGGTTACTATGGGCTGCACTGCGAATTTTCCAAATGTGTGATTCCTTGTAAAAATGGCGGTCGCTGCATAGGCCCCAATATTTGTCGCTGTCCAAGCGGTTTGCTGGGCAACCATTGCGAAATAGAGCGCATACAACGCTCAACCTGTAGGCGTCCTTGCAAGCACGGCGTCTGTACGGCGAATAAAACATGTAAATGCGATCGTGGCTTTTACGGCCGACATTGTAATGCAAGAATGGAAAAGTCAGCTGACCAAAGCAGCAACAAAGTATACGAAATGACTCCTAAAAACATCGACGATCCCGTGGACGCCAACTCCGCTTCAAAAGCAGACGAATCTGATCTGCAAGAGGTTGAGGATGTGAACGAGAGCCTCGACGAACTAACTCGTGCACTCGATTTTTTTGAACAGCGCACCGACGATATTATTGCACAGCTAAGAGTGCTGCTAGACTCTAATCGTGAGATACGTCAACAAATAGCACAGGACAAGGAAAAAGAAACAATTGCGGCTTTGGCAGCTACAAATATCAGTAGCAAAACAGAAAACGACGATGCTGATGAAAATACCAATGTCGGAGATTAAGATGCGCTAAATGGGCCCATCGCAATGGAAGGTGCACACAAAAGTATTAGAGGCCGTGAAATTGTCGTTTACATTTGCTTGCTTTTGTTTTATATATCTTAAATTTATTCGTGTTGACAACAATTATAAGAGTAGTACAAACTAACGTTATTTTTTTGTTTCCAATAATTGTTTCGCGGAGACCTCGAATAATTGTTTATTAACAAGTTTTAAATGTTGTACTTCGGCCCTTAATCGCTCAATCTCTTTCGCCGCTTCCTCGTCTGTCGCTGTAGCAGTAGGGGTGTTATTGCTTGTTGCTGTGGACGTGGACGGCTCTTCTAGATATTCGGTAGGATATTCTAGTGTATCCCAATATTCATAGTCGGTATCAGCATTTGCTTCAGTGATTAAAACTTCTATGCACTCTTCTTCATCAGCCTCTGGTGGGTCTAGCATGCGTCGCAAGTTGCCACTAAATTTTTTCGGTGGTTTATTTTCTGGTTTAAATATATCTGGGTTGGAAAGTCGCAATTTTACATTTGTTACAGGTCCTTTATGCTGCATACGCTTTATCAGCTGTTTGCTGGTAACGTCCCAAATGCATACTTGTTCGTCTTGACCACCAGACACCAGAGTTTTGCCATCAAATGATAGGGCCAAACAAGTAACTGCAGTGCTCTCTTTATGTCCTTTAAAAAGATTAGAGTGTTCCTTTTCAACATGTAATACCTTGTTTCCGGCCGCAGCATCAGTATTAAATTGGTAAATATTACCGTCGCCCGTGCCAACGAATACAGCGGTTTCCATAGTATTTGTAGTAACACTGTGTAATGATTCTGCAAATACAACATTCAGAAGCAAAGCTCCAATTAACAAATCATAAATTTTGCAGGTGCGATCCAGTGACACGGTAATCATATGCGCTCGAATACCACCAAAACCTATATGAACATCTGTTACTGGCAGCCCGTGATCGGTGAAGGTGTACACTGGTGTTTGATTGTCATCGTCCCGTGCACACACAGTTGTCAGATTCCATAACATTACACTACCATCTTGACCAGCTGAAGCAAAATGTGAATCTTCATCAAAACGAATGCAGTTAATGGGCTGGAAATGTTTCGAAATTGTGTTTAGCATTTTACCAGACGGTAAATGCCAAATATAAATATTCTCTTGTATTGCAGCAACAAGATAAAGCATATCGGGTGAAAGTGACATGGAATTAGCGCGACCAGGCAGCACGAAACGCACAGAAGTAACCTGCTGTTGTGAGTTGATTGGCCAAACATGGAGAAGAGGTTTAGTACTATTAGCTGCTAATATATAATGGCGATCCAGGATGGATATAGCGCGTGGTTGTATCACACCACCTGCTTTGTACACCATCAAATTAGTCCCCGTTTTGTAGTCCCATGCTGTAATAGAGGCTTGTGATTCGTTTGAGTCACTGGTGAAAAGCACTTCTACAAGTTCTGCCATTTAAAATGCAATAAAACTTCATAAACTTTTAACTTTGTTATTCTAAAATTTTAAGATTCTTTTCAATTTTAAAAGTTAAACAGAGAATCGCTCTCCTTTACTCCACACGTGTTTTCGTTTACATTACTGCTATAAGAAATGTCAAAAAGTGACATAAAGCACGGTCGCCGTTGAAACGTGCTTATCTTTTTGTTTGTGAAGTGCTTCTTGCAGGACGGCTATTTGGACTATGATTTGTGAAAAGCATTAAAACAAACGAATAATGGTTCAGGAAACAGGCAGTATATCACTGCCACAAAAGCGATATTACCGTCAAAGGGCGCACTCAAATCCAATTGCTGATCATTGCTTCGACTACCCGGCACACCCGGATGATGTCGATTGGCAGGAGATGTATCCAAATATAACATCTGACCAATGTGTCGAATTCGCAGATATTGGGTGCGGGTATGGCGGCTTTCTTGTTACTCTTGGGGAAATGTTTCCCGACCGGTTTGCAATCGGGCTAGAAATTCGTGTGAAGGTTTCAGATTATGTCATGGATCGTATAAAAGCGCTACGTACTTTGCATCCAGGGAAATATAACAATATTGCTTGCTTACGCACAAATGCCATGAAGTATCTACCAAATTATTTCCGCAAGGCACAATTAGATAAAATGTTTTTCCTTTACCCTGACCCACATTTTAAGCGCGCCAAGCATAAGTGGCGTATAATAAATCAAGCTCTTCTCTCAGAATACGCGTATGTATTACGAAAAGGTGGACTTGTTTATACAATGACTGATGTAGAAGATCTTCATAAATGGATAGTACTCCATATGGAGCAACATCCTCTATACGAGAGATTACCAAATGATGAAGAGAAAGCCGATCCAATTACACCGAAACTTTATCAGAGCAGCGAAGAGGGCGCAAAGGTTGTACGAAACAAGGGTGACCATTTCTTGGCAATATTCAGACGAATTTAATATAGCTAAACATAAGTTAAGTCTCGTTTATATAATTTAACACAAATAAATAAATTAGATTTACATTTGCTTGTTTTCATATCCAATGCCATGACAAGATAATATAACTCGGTTATTTGAATCGATTTCCTCAACGTCAAACTTGGCTCCAGTCATTAGATTGGCCACATGCATGGCCGTACGAGTGTGCTGGGTGAGAGGTGTTGTGAGTATTCTTGATATCCCATGAGCAAGAGCCATAAATATTATTATTTGGTCCTGCACATGACTGTCTATACAAATTTCGCTCTTCAAATATTTTGTTAATTCATCAGCTGCACTTTTCCCCAAAACACGACCATCAACTTGCCGTTCACCCAACGCTGACGATCCAACGGTACATCCTTCAGTAGTAACCGCTTTTAAAATTACCCCGGAACCATTATCACGTGCAACTTCTAAGCTTTCTTTGTATGCTTCCAATTGTGGTGGATTTCGACATATTTGTTGTAACTCTCGTTCCGCAGCCTGCTTCATATCCTCCGCTATACGCAATGGCAACTTGCCTGCCACGAAACACCAACCAGACACTTCACTTACAACACCGAAATTAACTAAGTTCACTGGTTTTAAGCTGCGTACGGCTGGAACTAGTACTTTACAATGTCCTCCTCCACGAGGATAATAGCCGCGTTTGAATAAATCAAAATCAAAGGATATTCCAAATAATTCCAAATTTGGACGTAAAACTTCTGTCATACTATCCACTTGTGGTGCCATACCCACATTTGTTCCTCCTATTAGATCCAATTCTGACTTGCTGCTTCCAAATATTAATACAGGCAGAGCCGCTTGCAGCACTAATGCAACACTCGCAGCGGTTCGTGTATCCACAGTATATCGCCCAGAGGTAATGTCACCTGGATAAAACTCCACCTCAGTCGATTTGATGTGATTGCCCTTAACGCGGGCTCCGGTTATATTTTGCAGAAGATTCAAACCAAATAAATGCTGATTGGAAAGCCCTGGATTAGGACGATTGGCACGTATGTTTGTAACTTTGATAGGCCGGCGAAGAATGCAACTCAAACTAAGTGCATTCCGCAGTATCTGCCCCCCACCTTCCAGGTAACTACCATCAATTACAAGAGCTTCTGACATGACTTCGTTATCTTGATTAATTTAAGTTTAAGCTAAATATGTTTTGTTTTGCTAAAAAAGGTGCTTCAATGGAATACCAACATTTACAGATATGTTGATAAATATATTATACTTTGACAATTGACCATTAGAGTTGCCAAGATTATTATTTTCG
>snap_masked-Btry16442.size10199-processed-gene-0.2-mRNA-1 transcript offset:89 AED:0.00 eAED:0.00 QI:89|1|1|1|1|1|2|68|113
TCACACGGCGCAGTAAAAAATTTGACAGCTATAAATTCGTGGTACCAATCAATGTGAATATAGAAACAATTTATTTTAACCGTGTAATTTTGTATTTAAATAACAAAATGAAGTGTGTAGTGAAAAACTGTGTCAATGATACAAGAAATAAAAATGTGAAGAAAACATTTTTTATGTTTCCGAACGATAAAGGGCAGCAAAAAAGTGGATCCAATTTTGTAGAAATAATCAAGCATTTAAGCCGAAAACATGGCGAATTTGCATGGACCACTTCCACGATGAAGACATTATTGGAAACGGGAGGTACGAAATGGGCCTTGCCGCCAAAAGGACTTTTAAACCAGGAGCTATTCCCTGTCGCTATAACGTTGCAGCTAGTGAAAATGAGCAGCGAGGCACCAGAGCTGAGCGCAGGGAAAATAAGAAAATAGTGACTTCACTGTTGATAAATGTTGACCAACCTCAAGAAGTGCGAGTACAGTGTATACCTGCTGAAGAT
>maker-Btry424.size142475-snap-gene-0.52-mRNA-1 transcript offset:69 AED:0.61 eAED:0.80 QI:69|0|0.5|1|0|0|2|0|92
GTTCGTGTTAAGTGAAATGGTGTAATTTCATTTTGTTTAACGAATGCGGATATTAATTTCAAAACAATTATGCCTAGAGATATTGTGAACTTAAAAGGCACACACACAGCTACAACTAAATGTATCAGTTATAAAATATCTGGAAAGCAAAAGTGTGCGCGCGTGTGTTGGTGTATAGCAGAATTGAGTTTTATTAAATTTATTTGCTGCTGCTATCGCGACGCTTTCAACATTGTTGCCAACAATTGCGAGCGTCGTTATCGTCGTGGCGCACAAGTAGCAATACAACAAATATATGTATGTATATGTGAAGTAAAAAAGCAAATCGAAAAAATATCTCGAAATTAA
>genemark-Btry400.size183658-processed-gene-0.21-mRNA-1 transcript offset:291 AED:0.21 eAED:0.21 QI:291|0.5|0.66|0.66|0.5|0.33|3|0|276
CGGTGTAAAGTTCATTGACGCGCTGACGCTGTGGCGAAGACGACAGCTGAGACACAGACTGTTTGTCAATACAGTGTTGTAGATGCGTTTCAAAGCAATACGAGTATTATCGCCAGCATTCTATGCACTTAAGTGTCATTTTATGTAAACAATGTGTGATTATAAAATAAAAAAAATAATTGATTTCAACGAAAAGTTTGTTAAACAATAGAGTTGCACTACAACTACTGCTAAGTGTTTGCGCGTCAGTGTATTAGTGTGGCAACGTTAAACGAAGTAGGCGCATGCAAAATGCACACACTCCAAAGTGCTAAGAATGCGCGAGCGCAACAACAACTACAAAATTCACCTTTGCTCAAACGTTGTTGTAACAGTCAAAATGTTTGTTCAAAGCGTTTGAATGCAGACAAATACAGTTCCTCATGCAACGAAAGTACGCAAAATAGCACAACAATACCAACAACTAATCTTCCACCATTCAAACAATTCCAAAATTTGCTACAACGCAGCTATTCGCTATTACTGCCAAAGAACAAAACGACTTTTAGCCGTATTTCTAATCGTCTTTGCTCGCGATCTAGTCAGCTGCGATCGCAGCACGTCGCGCTTCCGTCTGCGGCGGGTTATCAACTAAGTTCAACGGCAGCTATTAGGAAGAAAACTACAATAACAACAAAGCGACGTGTTATCGCACATTGTAGTATTTCCAGCAGCTGGGCGCAACAACTATTTATAAACAACAAAAGTGGACGTCAACTGACACGTTCCCCATCATTGGTTCTACTTACCCTACTGCTAGTGTGGTTTTCGCATTTAATTGGCAGCTCCTTTGCGGCACCACAATCTTGTGTACACTGTGATATAAGTAATTTTAAAGAGAAAGCGCCTAATATGCAAGCGGCATATGAGGAATATCATTTCGAGCATCAGGTGACGCGTTTGGATGCAATAACGGCGTTGAAGACATTTAATGTCAGCGATTATGGTGGTTTATTTCCCGATAGGGCACATGACGATTTTGCAATATTAGTTTGCGCACACCATCAAGAGTTTCCGGAACAACAACTGATTTTGGATGACCTTCACGAAATTCATCTTAGAGTGATCTACAACTTCGATTGA
>snap_masked-Btry850.size94842-processed-gene-0.32-mRNA-1 transcript offset:0 AED:0.17 eAED:0.17 QI:0|0|0.2|0.2|1|1|5|1559|104
ATGTCGTTGGTTGATACTCGTATGGATTGCATACAAGTTGTTGTTGGTGCTGTTAATCACGATGCGGTTCACTGCTGTTCTAGCTGTCAGATTTTTGAACAGAAGAACTGGGGCACCAGCACACATGTACATATCACTGACCTAGTTTTGGATTTCATTGCAATACTAGTATTAGCAGCTGCACAACGGTACGAAAAGGAAACAATAACAAAATTATCAGCTGACAAGCAACCGGGAATGACGTTCGGTATCGCACTTGAATTCATCCTCTCCAGCGAACTTAACCAAAGCAACGCACACAAAACCAATCAATGAAGATGGGTTCACCAGCCGTTAAGCAACACAAACGCGCCAGCAAATCGTCGAGCTCTTCGCGTGTCAGCATGACCACTTCCGAGGCGGAGGAGAACTTCGTCGAGTCAAAACTTTTCAGCTGGATGAGACTCTTCCGATTTGCTTCCTTGCTTTGCCGTGCGGAGTAATTAAGCCACCGCAAGGACAACATGCGAGAACCATTTGTTGGTGGCCTGCGCGCCAACAACATTTGTGTGGGGGAATAATATTGCATAAACAATAACAATTACATACGTAGTCATAAAAATGCAATTAGTTTATAGTGCAAACGCAAACCTATCAAAGCCAATAACCATAAAGTCCATTGAATTATTAAAAAACAAAAAAAAAGAAAACAAATAATAATAATAAAGAAAAGAAAAATGTAGTGAACAATGTTGAAAGTGAAGTACCGTTGAACTTAAAAAATAACTAGTAGTCAAATTGGTCGAAACAATAAAATATTTATGAAAGAAAGGAAAAAACAGATTTAAAGAAAATACATATTTACATAATTTATTAAAATTAATAACATACTATATATGTATACTAGCGCTTCTCTGTACCTTAATTGTTGGATGAAAACTTTATTTTTAAAAAAATATACGATGTTCTCGAATTAGCGACAACTTGTTGAACACAAACTAGCACTTACTGAAAGCTTATTAGTTTGTAGTTACTAGTTTGCGAAGAAAAGAAGGAGAATTAATTAATTCAAAACTACTACACCTAGTGTATTAAATATTTTACTGTTATCTAGTAGAAATTCCTGTTTTTAAGCAACCGTTTACAAAAAAAAATATTAATTGAAACAAAACTACAACTCTGGGAACTACTACAGGAAGTTCTACGTATAATTTAAACCTTATAGAAATCTCTATAAAACACCCACAAGTTAACAAAGCATAACTAGTCCCACTAAACAGTTAAAGTTCACAAAAAATAGTTTAATTTACTCCACTAGTAATGTTTCTAAGAAATATGCAAACAGCAAGCAATAGATTTACTGAAGATAACACAAAGCATTTAGTCCAAAGTTGCCATTTAATTAAAACATATATTGAACACATACCTATGTATGTATGTAGACACATGAACTAACCTCAAATGTTAACCAAAATGCAATATGAAATAGCACAAACGTCGCCGATTGTGACGAGCGCCCGCGCACGAGCGAGTACTGAAACACAAGCATTACATATTATAACGGGAATGAAATGTCACAAGGTCAATAAAGGTACATATGTACACAAGTATGTACTAAATCCAGTCAAAGAATGGAGTAAAATATATATACTTACACATATATATAAATATAATATACCATATAATATAACTTTGCATCTCATCTCATGAGATTTTGCCGACTAATTTTAGCTTTTAATTGCATCTTAGCCTAAGTCAAAGAGTTTATCGAATTGACCTGAATTATTGAAAATAAAAAATGAAAACAAAATTAAATAAAAAACTGGCTTCAAAAAGCGTTTAATGTTCGATACAAATTACCTTGGAAACAATAAAGAAATGCATGAATCTGGAAG
>maker-Btry9376.size19336-snap-gene-0.21-mRNA-1 transcript offset:0 AED:0.34 eAED:0.34 QI:0|0.25|0|1|0|0|5|0|509
ATGACTGAGAAAATAACGAAATTAGCGCTAGCTAGTCGAGTGATTATATTGGTGTTACAGCTACTTGCAAACCACCTGATGCCTGATCACAAATCAGATGTATTTCGAACACCGATTGCACAACAAACTCAACAATATGTAGGAGCACTCGAAAACAACGAATTTAACTCCCATAATGCCACCGAAAATTCTTGGCTTGATCGCACAGTACAATTCTGCCTTGGCGGCCTACGTCACTGGGATGGCGAATATTTTCTACACATTGCAGAATATTCTTATTCCTACGAGAATACACTCGCTTTCTACCCACTGTTTCCGTTAGTGGTACGTGCAGGCGCAAATGCTTTGTATGCACTCAATATGGGCGTGTCATTGCGCAGCTGGTGTTTGGTAGTGGCCGTATTGGTCAATGTATTTTGCTTCTGCAGAGCAGCTAATGCACTATATGCACTCACACAGCGTATTTTTAAGGACCCAAATAAAAGTTGGAATGCGGCGTTATTGTTTTGCTTCAATCCAGCATCGATATTCTTCACTGCCGCCTACTCGGAAGCGCTTTTCTGTTGGTTATCGCTACACTTGATGTTGGAATGCGTTTCCGAATTTCGATTTGCGCGTACCACAGTAACACTGGCACTCTCTATTGTGAGCCGTTCAAATGGTCTACTCAATGCGGGCTATCCCATATATTTTATGCTGCGGCACACCATACTCAAGTCATATCATCGCTGTTTTGCTGCTGTTAAGTTAACACTTTGTCTGATTGGTGCACTAACGCCGCTCACATTCTTCTACTTTTACGCATTCAAACAGTACTGTGTACCACAACATACAGTAGCGCATTCAGAAGCTGTGCTGAACTATGCGCGAGAGAAAAATTACATATTAGCTGGTCATCGAATGCCGCAAAATTCACCGTGGTGTGATAATACCTTTCCATTTCCGTATTCCTACATACAATCACACTATTGGAATGTCGGTTTTCTACGTTACTACGAGTTCAAACAGTTACCGAACTTCATGTTAGCTTTGCCTGTGCTCGCGTTCTTGCTGTATCATTGCTTTACGTATTTTAGAAATTTCATGCGTATCCTACTGCCGCATTATCCCATCATGCAGCTATTAAAAGAATATAAATCGTTGCCTTTTGTACTGCATGCATTGATACTTACACTGTTTTGTACTTTTTTTGTGCACATACAAATATCAACAAGGTTATTGTGCTCGGCTACGCCATGTCTTTATTGGTTTGCTGCCGATCAGCTGCCCAAGACATTTGATCTAATCAAATTGCGGTCAAAAGCTGGATCTATATTAGTATGGTTTACAAGTTACTATTTAATTGGCACAGCGCTCTTTTGCAACAATCTACCTTGGACGTGTGCGCGTGACAATGAGAACATTATTAAATTAATGCAAAGCTTAAAATTACAACATCTTCATCCCATCCTCGGCACTAGAAATGCAACTAGCTACATTGTACATGTGCGGCCTTATGATAAGGAAGTGAAATTAAGAATATTATCTTAA
>maker-Btry5123.size31679-snap-gene-0.23-mRNA-1 transcript offset:0 AED:0.04 eAED:0.04 QI:0|0.75|0.6|0.8|1|0.8|5|853|948
TGTTGGTTCAGTGATTTTATCGGCGGTGTATTCATTAAAAGTGGCGCGGCCATTGCACCAGCTACAAGCTACCAGCAAGCTGCCGGACCAAACGCCAGAAGTGCTACAGTGGTCTATTGCTCCGAACTGCTCACCCACGTAACAGTGGCGTATGTTGTTGTTGGCCGACACACAGCGCTCGATTTGCTGGCGAGATCTCTCTATAGTGGCGGCAACACTACAGGCGACGACGAGTACAACCGTGAGCGTTCGTTTAGCGAGAAAGCGGATTGCCTTGATTTGACCGACGACGAAAACGGTTTCGACATACGTTGTGAAGTTTGTGATAAAACATTTCCGGAGCTAGACGAGTTGGACCATCATTTGGTTGCTAAGCACTCGTTTCGTAAAGACGAGTTCCCCTGTGAGTTGTGCAACAAGCCATTTTGTCATCGTCCTTTATTACTGAAGCATCGCGCCTTAGAGCACAACGAAGTTCGAAAGTATCCCTGTGAAAACTGCCCAAAGGTATTTCGTGATCCATCGAATTTACAGCGGCATATTCGTGCCAACCACATCGGTGCCAGAAGTCACGCGTGTCCGGAGTGCGGAAAAACATTTGGTACATCGTCCGGCCTCAAGCAGCACACGCACATCCACTCATCGGTGAAGCCGTTCCAGTGTGAGGTGTGTTACAAGGCGTATACGCAATTCTCGAATTTATGCCGTCACAAACGCATGCACGCCGATTGTCGCATGCAAATCAGATGTCCTAAGTGCGGTCAGAGCTTCAGCACGGGTACCTCGTTAACCAAGCACAAGCGTTTTTGTGACCCCACCAACGTGCCGCTGCCACCACAGCCCGTCTCAGCCGGATCCGGTGTGAATTTGCCACCACATTTGCCGACGCACCAACAGCAAGTCATGCAGTCTCGCGTCTTACAGTCGATGAATGCGGCCGTCGCCGCCGCCACGGGTAATACCAATGGCACAAGCGCTGGTCTGCCAGGTAGTGGCATGTCGCCAGCCGATCATCCGTTCGTGCTGTTTCCGCCGTTCTTTCCGAATTTTCCAGCTGCAGCCGCTGCCTACGGATTGCCGGGCATATTTCCGCCAAGCGCAGCGCAGACAACCAACTTCCCGTTCTTGTTTCCGAAGACCAATTTGGACATGTGCATGCCGGGTTTGCCGACGTCAAGTGCTCACAATACATTCAGCAGTTTGCCGTCGATTAAGGCTAGACGGCTGCACAATTTGAACGCTGGCGAGAGTATGCGCTCGGGCGACGTATCACCGCCGTCGAGTGAGCACAGTCTGAAGCAATCGAATAGTAACGCTAATGCCACACTAAGTCTAGCCACGGATACTGATGAAGAGGGCAAAGTACCAACACCACTTGCGCTGACGTTGGCTTGTAATTCACCCAATTTCAATGCCAATCAAAACAGTTTCTCCACACACAATCCAAGTGATGAGGAGACCAGCTCGTCTGTGGAGCTAAAGATCACACAAAATGAAGACGTCGACGTGCAGGAGCAAGAAGAAGTTGAGGAGCCAGCAGATATGTCAAAGTGTGAGACCAGCACCAACAAGCTTATGGAAGATGATAAGAAATCGATTGATATAATGAGCACTCCACCGCCCGCAGACCCGTCGGATGAGGAAAACAGCAAAGCCACCAATAGCGCCGCTGCTGCGGAACTGCCACTCGATTTGAGTATAGGCCGCAAGCGCGCGCGCACCGCCAGCTCCAGCTCAACTGCCGACACACAATCGGTACATAGCGAACGCTCCAGCAATCAGGCCACACAAGGCGAGCACAAATCTGACTGCGAGCAGCAACCCGAGTCCAACCTAATACGCGCACATCACCATAAATTACTCAGGCGTTCAAGCCACAAAATATCAAACCGTCGCTGCGAGAAGCTAAATCGTACACCCTCTATTACCGCCTCGCCTGGACCGACACCATCACCTTCGCCACCCAGCAAAGAGCAAGTCAATTTGTTGTCAAACGATGTGAATTCCTCAGCGTCGGCGGACTTTGATTGCTTGCAACCGTTAGAACGAAATCCGCTTTTCTTGGAGGAGATCTATCATCGTTCGCGCACGCTAAACGATATCTTTCCACGCCCGTTTCCTTTTTTAGGGCCAATGGGCGGACGGCCAGCCTTTGATAGAGCATTACAATGCTCTGACATGCCGTTTCCGCCCGAACCGGTTTTTCGCAAAAATCTACTACCTGCCGGTCTCATCGGCAGCATGTTGGCCACGGCCTCCGGCAAAATCAAGGATCGCTACACATGCAAGTACTGTGGCAAGGTGTTTCCGCGCTCAGCCAATTTGACACGTCACGTGCGCACACACACCGGCGAACAGCCCTATACGTGTAAGTACTGTGATCGCGCTTTTAGCATTTCGTCCAACCTGCAGCGTCATGTACGCAATATACACAATAAGGAGCGTCCGTTCCGCTGTCATCTGTGCGATCGCTGTTTTGGTCAGCAAACGAATCTCGACCGACATCTGAAGAAACACGAAGCCGACACGAACGGTTTGGGTATTGGTTTCGGCGACTCACCCTCCTCCAATGAGGCCGATCGTGAGGACAACTATCTCGATGAGATACGCTCCTTCATGGGCCAAGGCACATACAGCGAAGAACAGTACACACCGACGAGCATTGGTGGCGCCGAAAACGACACCGACTATGCGGGCAGCGATGCAGACGTGGAGTTATCCGTCTCGCGTTCATCCTCAGTTGATGCTGTGTTGGCTATTGGTAGTGGTGAGGATGCCGTGCACGTAAAGCAAGAGCCGTCGGCAGATGCGACGAAGACCAGCGACGCGGTCGATGTAAGCTCGTAAGCGAGCGCGAAGGGTTGCGAAGTGTTGCTTAGCAGGTGTTAAGTGTTTTGAGTAAAAATTACATAATTAACGGTCGTTGTCGATGTGTGGGTGAAACGCACATATTGCGTAGCGCAGTTGCGCGCTGAGTTCTGGAACGTTTACGTCTATTACGTCAATAGTGATAAAACTGTGCGCATTTGCTCGTGACATACTATCAAACAGCTGTGTTGAAAATATTAGCATAACGAATTTTAAGTGTATAAATCATAATTGTTGGACATAAACATACAGTTTCACATACATACATACATACATGTGGGTGTGTCTGTGCGTATATAGTATTTAGCTGAGCGCATTATATGCAAAGTATCTAAACTACAGTTGTTTTTGTAATAAGTTTTGTTAAATTTACTAGAATGTACTATTAAATCTAAATGAATTCTTGATTAGCTAGCAAAAGTCAGGAAAGTTGAAAATCAATTTTTTTGCTACCAAAAAGTGTAAATTGGGCCTCGCAAGTCCAGTGATTTGCAATCAGCAGCACTTGAAAGCGTCAATAGCGTATTTGTTTAGTTGTAAGTGCCACAAGAAAATATTAAAATTTAAATAAATAAACAAAAATGCGCAAATAAATGCATAAATCTTAAGTAATTAGCAGACTAAGTAACAAAAGTCACTTGTAAATAAATATGATAATAATGATGAAGGAGGTTAATTGTATGTTTTGAGACAACACGCGCACATAATACAATTATATAAGCAGTACATGAGCAGAAATACGTATGTAAATGTTTAAGTAAATAAATAAAATTTGATTTTTGTAATTTGTAAGCGTAAACCAATCGTTTAATAAATAAATAAAAAATTAAAA
>snap_masked-Btry525.size140296-processed-gene-0.38-mRNA-1 transcript offset:763 AED:0.03 eAED:0.04 QI:763|0.25|0.2|0.8|1|1|5|0|278
GCGTACGCCAGCAGCTGTGCACTCTTACAGAAGATGGTAACTTCTCTATTGAGTTCTGCAGCTCGAATTATTTTATTTTCTCTAAGAATAAATTGAAGAAGACGCACCAAATCGAGTCACCTTGTCTGAAACTTCGTATCGTACGACTCATAGAGTTCCTTCACGATCCAGCCGCTTCGAACGCTTCTTTAACTCAAAAACAGAAAATTGCGGGTGCAACTGAGGCATCATTATAAATTCTTGGAAACGATGCTGTCTTAGTGTCAACTGCGCATTGTAATTGTTTTCTTTGCATTGATGCCTTCAGATAAAAGTGCNAATGCGAAATAGACAATTGAAAAAAATAATATTGAAACGGATTTCTCTATAAATCGTCTTATGGCTAATTAGTTCTTAATACGGAAGCACTCTAACTAGCAGTGTGTTTGCTGTACAATCCGAGCCTAGATCATATATACTAGATCATTAACAAAACTTTGCCATTAGAACATTCTGGCAATTACCAATTTCGTTGCCTAGTTAATACTATCAATTTATCATCAATTCTATTAAATTCTCGGTGGTCGTCACAATATATTAAAAAATATAAAACAGAAAACTACAAAAGGGCAGCAAACAGCTGTATGTGATGTTGGCGGAAAACCAAAATTGGAAACAGTGCTAAATTTAGATCAGCTTTTTTATATGGTTGTGGTTATAACACCTATAACTGAATTTTTACTGGCGTATGTGAACATAGTATAAAAAGAGAAGTAGATATTTATTGGCTGTGGAGACGCGGAATAATATCTCTGATAATAGCTCAGGACTCTTAAAAAGTGGCGCCAATATAACTAATTCCCGTAAATTTATTAATAATAAAATGGATATATCCGTTGGTTCATCAACAACTCAAAATGGTGCAAGCGGAGGTGGCGCTGCGGCTGAAGTAATAAAGAAAGGTATAGCTCCTGTTTTTATTAAACAAATCTTATATTCGCCTGAGGGGAATTTTAGCCTGTATGGGATAACTTTTGGAATGGTATCATGTGTATGCATCGTTCGTTCTATTGATGTGTCTTCTACAAAAATTACATATTCCTTGGAGGACCATTCAGGTCAGATAGAAGCACATTACTGGCTAGAAGAAGGTGACTCAACCAAAGCTCCTGACATTATGCTCAATCATTATGTCAAGCTGTTTGGTAGTGTAAGGACACAAGGCTCACAGAAAATGTTAATGATTTTTAAAATGATTGCAATAATGAATTCTAACGAAGTTTGTACTCATGTATTGGAAGTGCTGAATGCTAGGTATAAGTCTGAAGAATTCGCTAGTAAAGCAAGTGATACGTACGCTACAAATGTTGATTCGATGAACTTTAACTCCAAGACTAGTGGAGATGATTCTCTTGGTTTGGAAGGAAAACAGCTGGCAGTTTTACAAGCCGTTAAGAACAATATAAGTACGGAAGGTATCAGCCGCAAAGAATTGCAACAAAAATTTAATCATATCAGTGGAAATGAACTAAACTCCCTTATCGAGTTTTTGATATCAGAAGGTCATATATATTCCAGTTTCGATGCAGACCATTTTGTTAGTTCGGATAGTGTGATGTGA
>maker-Btry1569.size161518-augustus-gene-0.51-mRNA-1 transcript offset:0 AED:0.26 eAED:0.26 QI:0|0|0.2|0.4|1|1|5|0|604
ATGTTGTCAAATCAAATGCTCGCCAAAGATGAGCTAGCTGCCGCCGAAGCAGTACTTATTTACGATCACAAATACTACATAAATATGTTTGGTTTGGGTTGCCCCACACACCCTTTTCTCCTCATAACGCTATTAGCTGTAGCGCAAAGCGCACGGTTGGACAACAAATACCTACCTCCGCCGGCTAGTGCAGCTAGCGCGGGTGGTGGTCCGGGTCTACAAGGTCCAGGCGGCAGTAATTTCGGACTTGGCGGTTTTTCAGGCGCCGGCGGTCCCAGTCGCCCCATAGGCGGCGGTGGTGCTCCCGGTGGATTTGGTGGCGGTAGTGCGCCCGGTGGTGGTTTTGGTGGTGGCGGGCGGCCTGGTCCGTCGGGACCTGCACAACCTTCTGGCCCACCAATACCAATTTTGTCGTACGTAAACGAAAACGATGGTGATGGCAATTATCGCTTTAGCTACGAAACCGGTAATGGCATTAAGGCAGAAGAAGAGGGCACAATTAAAAATAAGGGCTCAGAAAATGAAATTGCCTCTGTAATGGGCACGTATTCGTACACAAATCCGGAGGGTCAACTTGTCGAAATTTCATATCTTGCTGATGAGAATGGCTTCCAACCATCTGGAGATGCTTTGCCAACCCCACCACCGATTCCAGAAGAGATTGCCAAGGCTTTGGCGGCGCAAGGTATCTCTGTAGCACCTGGCGGCGGCTACACCGGCGGACCTGGTACTGGAGCTGGTGGAGGTTATGGCGGAGGTGCTGGCGCGCCTGGATTTGGCGGCGGTGCTGGTGGTCGTGGACAAGGTGGTGCTGGCGGTGCACCCGGCTTTGGAGGCGGTGCTGGCGGTCCCGGTGGACGCGGCGGTGGTGGCCCTGGCGCTGGCGCTGGTGGTTTCGGTGGTGGTCGCGGCGGTGCTGGTGGACCTGGTACACAATACGTGCCACCAGCTACAGGTGGCGCTCCCGGGGGTGGACCAGGTGCTCCCGGTCGGCATGGGAGTGGTGGATATGGTGGCGGATCTGGACCCGGCGGAGCACCAGGTTTCGGTGGCGGCGCTGGTGGACGAGGACCTGGTGGAGCTCCAGGTTTCGGTGGAGGTTCTGGTGCCGGAGGTGGTTCAGGCTTTGGAGGTGGTGCTGGCGGTCGCGGATCAGGTGGTGCGCCAGGTTATGGCGGTGGTCCCGGTGCTGGTAGTGCACCAGGTTTTGGTGGTGGTGCTGGTGGTCGTGGACCAGGAGGCGCACCGGGATACGGTGGCGGTCCAGGAGCGGGTGGTGCACCAGGCTTTGGCGGTAGTCCCGGTGCAGGTGGAGCTCCAGGTTTTGGAGGTGGTGCTGGTGGCGCAGGTGGTCGTGGACCCGGCGGGCCAGGAGCAGGCGGATTCGGTGGTGGAGCAGGTGGTGGTCGTGGTGCTGGAGGTGCAGGTGGAGCTGGTGGTGGATATAACTATGGCCCCGGCGGATCAGGTGGTCCTGGAGCTGGAGGAGCTCCTGGTTTTGGTGGTGGAGCTGGTGGTCGTGGTGCTGGAGGTCCTGGTGCTGGTGGCGCTCCCGGTTTTGGTGGCGGCGCTGGTGGTCGTGGGAGCGGAGCTGGTGGTGCTGGCGCTGGAGGCTATGGTGGTGGTGCTGGTGCTGGTGGTGCACCTGGCTTCGGTGGTGTTCCTTCATTGAGCGTGAAGACTACTAATGAAGATGTCAGCTTTAGCCCTGGCTGTGACAGATATAGCATCTTGCAACGCTCTCCTAAAAGCGGTCAGAATCAGAACATAACTTCTCCTGACCCAAATTCCGAGCTTGAAGACTTCAGCAATTAG
>maker-Btry938.size89827-augustus-gene-0.42-mRNA-1 transcript offset:9 AED:0.10 eAED:0.11 QI:9|0|0|1|0.5|0.6|5|0|401
CGCATTGATTTGGACACACTGAAAAGTGTACCCAACTATGATTACTTGGCCGATATACAGGATATACTGCTGGAGATGGACGAATCGAGTGCTAGCGAAATTCTAGTGTTGCTCGGCGAGGAATTGATCACTTCGTGTTGCACTGGCATTATCGAGCGCGCCTTTCGTTGCCTCGGCACTGATCTGCAAGAGTTCCTTGGCTCACTAGATGGCGTTTATGATGTGCTAAAGCTGCAGGAGGAAGACGTCACCGACACCGGTTTCGTGTGCGCAGGCGATGGTGAGCTAATATTCACCTCTGAACGTCCTGTAATCGCTTGGCTGCTACTCGGCTCATTGAAGGCTCTAACCCGAATGCTATACAATGTGCAGGTCAATATTAAAATAGAACCGGTCGAAGGTGATTCGCGTCGCTATCGCTATTTATTTTCGTTGGTCAAGGAGTACACTGGTTCAACGGTACCGTTGCAGCGCAGTAGCGTCGAGATGGTTAAACCAACAGTTTTGCCAGCGCAGCGGAATAACTCGAGCAAAGCTGCCGATTTGGCGATGAATTCGAACACCTTTTGCAAGGCATTCCCCTGGCATTTCATTATGAATGAGAAACTAGAATTGCTGCAAATGGGAATTTACTTAAATTTGTTATTTCTAGGTCGCGGTTTCAGTAAACTATACAAGCCACATATAACCGATCACGGTTGTCAGGCGACCACTTACTTTGACTTTAAACGACCCAAAGGTTTGACCATGAAATTCCGCGATATCGCTCGTCGTACATACACACCATTTTTGATTGCTTTAAAGAGTCCACCAAACATCAGTGAGTTTCCGGCGAAGTTTGTATTTTCAGATCAAGAAATCCAGATGCGCATTGGTCTGCACACCGGCACAGTATTGGCTGGAGTCGTTGGTCGCAAAATGCCGCGTTATTGCCTTTTCGGGCATAATGTCACCATAGCCAATAAGTTTGAGTCCGGTAGCGAGGCTTGCAAAATAAACGTCAGCCCAACAACGAAGGACTGGCTGGTCAAATATCCTGGTTTCGAGTTTGACTTGAAAGCACGAGATCCTTCCTGCTTGCCCAAAGAGTTTCCGGATACAAGTGGCGACAAGACATGCTACTTCCTTGAAGGTTATCGTCATCCAACACTAAGCGCGCATTCGCCCCTAGTGGAGCACATCAGTGAGGCGCTGAAGTCCATTTCGGAGCAATAA
>maker-Btry628.size113592-augustus-gene-0.56-mRNA-1 transcript offset:111 AED:0.04 eAED:0.04 QI:111|1|1|1|0.75|0.6|5|273|221
AGCACTTATCATAGGATGATTCAGAAAATCTGCTCAAAATGTTATCAAATTTTAACTTTTAATCACCTGCACGCAACCCTACGTAGGAATTTTTCGGCATAAACAATTGATTTGCGAAGTTCATCTGACAATTTAAAGAAAGTTAATTGTTGTATATATTTAAACAATTATTTAATATTTAACATTATGTCTTACGGCGGCGGTTATCCTGGTGGCTACAATCCTTACTCTGCACCTCCCGGTGCTTTTCCGCCACAAAACGCCCAAGTCTCGCCACAGGCACAGCAATGGTTCAATATGGTCGATCGCGATCGTTCCGGAAAAATAAATTCCAGTGAACTGAAAGCAGCATTGGTGAATGGACGTGGTGAAAACTTTTCAGATAATGCTTGCAAGTTAATGATTAGCATGTTCGATAAGGACGCTAGCGGTACAATTGACATTTACGAATTCGAAAAGCTTTATGAGTACATAAACCAGTGGTTAATGGTATTTAAAACCTACGATCGGGATAGCAGCGGTCACATAGATGAAAACGAACTAACTCAAGCATTCTCGCAAATGGGCTTTAGATTCACGCAAGAATTCATCAACTTTCTGGTTAAAAAGAGCGATCCAAGAGATCATAAAGAAGTGTCTGTGGATCAATTTATTGTTCTGTGTGTGCAAATTCAACGCTTTACCGAGTCATTTAGACAACGAGACACTCAACAAAATGGCACGATAACAATCGGATTTGAGGATTTCCTTAGTATTGCTATTGGATGTTCCTATTGAAAATAAGTGAAAAGAAACCAGTACAAATCTCAACATAGTCCGTTTCGTATATTCCGGAAAGTAAATGTCATTCCGTAACTATTTGCGCCTTTCAACAAGCCAAAATACATTTTTATATTTCACCATAAATGCACGTTGTTAAATCAATAATCTCAAATACATACATACTTTAAATGAATGTGTTATCTATATGTATTATTTTATGTATACCTTTGCCTTTAACTTATAAACAGTGTGTTTGTAAATACAATTAAAAAAGCTAGAAGCAAAATA
>snap_masked-Btry12.size1163633-processed-gene-4.120-mRNA-1 transcript offset:0 AED:0.17 eAED:0.18 QI:0|0|0|0.25|1|1|4|0|214
ATGAGTACCCGATTGGAGATACCGCACACACACGCCACTACTCGAGCAGAAAAAGCCAACGCAGCGCAGGGCAGCAGCACGCGACGACCAGGTGGCGGTGTGGCGCGCAATAAGCGAACACCAACAACAAAAGCAGTTGGCAGTATCGGTGGCGCTGGTGGTCTACTCGGCACCTTGGGAACGCGTATCAATCGCTTTCAGTCGGTTAATTACAGCGCACTGCAGCAAGGTGATCCCGAAGCAGGCGTGAGTGCTAACAGTAAAAACAACAATAACTATTTGAGCGTCAGTGGCAGCAGTAGTGAGGAGGATCTCTTTCCAACGCGCAGCAGCAGTGCGTCGCCGTCCAAAAGGAAAGTGCGTAGAAAAATGGGACGCCGCGGCGGTTATTCAATGCGCGATGCCTTCGATGAAGGACGTTCGAACCGTAATTGGTTGAAGTCAGGCTATGGCTACATACCGCACAACTACAATAAGAACGAACTGTTACCAGCCTCTTTCGGTCTACATCGTGATACTGTGGTATCTATACCAGTCGGCACCTTCGGGGAGGGTGCGACGGACCACTGTATGCAATACTTTGCCAACAGCCGTTTCAGAGCTTTCAAGCGTAAACAACAAAGCTTTGCGCCCTACTCAGAGTAA
>maker-Btry228.size223916-augustus-gene-0.88-mRNA-1 transcript offset:3 AED:0.19 eAED:0.19 QI:3|0.33|0.25|0.5|1|0.75|4|239|213
TGCTTGGATGCTGTGGCTGACACTGTCGATTGTTTCATTGGCTTGGCTCTTACGCCCGGATTACAAGTCGCTTTGCTAACCGCCGCCGCCACCACAAACACAATTAATGCATTGCCAACAGCAGCAGGAGTCAATCGCCAACACATACACACACACATACATTTATACAACGAACTACAGACTCCGACAGCCGAGGTACGCAGCGACCTACGATCCATGGTAGTCAACACGACGTGCCGGGCAGCCGAAGTGCAAACCAAAAGGAATGCAGAAGAGGAGAGTGCGACAAATGCTCTAAACCACACTTTCAATATGCTCCTCATTGGCATGGTTAATGATTCGTTGAAGTATGAGGAAGATTCTCTCAACAACACAATGACGGCATTGGTCGCCAAATTGACACACCAAACACGGTTGTGCAAGAGCTGTAGAGATCTTCAAAGAGCGATCGATATTTGCTTCTGTTGCCGAAATGTGCGTTCCAATGGCATCTATATTTTCGGGAGTTTCTGGACCAGAGGTTACGTAATCGATATTATCCAAAGCTTAGTATTATTGGGAGTTAGTATCACGCAATTTGATACACAGGGAACGTACAATTGTAACTTTGACCCTGAATATTTGGACACATTTGAAGCGCTCTAATGCACCAGGACATGACAGGTATTGCCCACTATATCCAGTAACGAACTTCCTTTTTAAAGCATGTACTGGAGACTAAAAATTGACGCACAATCATTAAAGCACTTGCCGGAAATAAAATGGAATTTGTCCACACATTTAAGGCTGAGATTCATAACTGTTTCTCTTCCTTTTAAGCACAGCTTCCATTAGTGTAATTTTCTTCAAAACGTACATTTTTATTCACTGCAAATAAATTATTG
>maker-Btry836.size95816-snap-gene-0.26-mRNA-1 transcript offset:0 AED:0.37 eAED:0.37 QI:0|0.5|0.54|0.81|0.1|0.18|11|569|275
ATGGCTCAATATCTGACCATCAATGGTATCGATCTGCGTAGACGAGCAATTAACAGAGCAGATTTTCAACAAAATTTTCGCCAACTTCGCATTACAATGCTTGACTTATCTTCCTCTTGGCCACATGCAAATGCAGAACGGGATTGTCATGTTGATGCTTCCAACTACTTTGACACCCAAGGACCTAATTTTTCGCATGAGCCACCATCGCGCATCGAATTCACCAACAATTCTGGCAACATTGCCGAATGGCTGGACAAGGACAATAATCCCATCACCTCGATATCAAAGATTTATTCTGTCTCAGACTTAGATAGCGGTCCGTCATACGGTTCACTCTATTTCCCTCCCTTCGAAGCGGAAGAGTTCCGTCAAGATGTCCATTGGTCCGTTTATCATTGTGTGGCCAGCAAAGCTGTAGGTACAATTGTTTCTCGTGACGTTGTGATCAAAGCAGTTGAAAATCAACGATACGAACCGGAAGTTCAAAATCCAGAAGGTTTTATTGGTGGCAATGTGTTACTTAAATGTAATATACCGTCGTTTGTTAAGGAGTATGTGACGGTAACATCATTGCTGGACCAAATTTCAATATATGTATATCCATCGCTAGCAGTAGATGGGAAAAATCGTATGCTGCCGACCGGCGAACTTCTGGTATACAACATCACTCGCACCCATGCGCTCAAAGTTTATCGCTGCCGCACCCATCGCAAGCTGACGGGGGCAAATTTAATTGACAGCTGGCATACGAAACGACCAAACAATGAGGAGTCCATACAGTATTTGCTGGCGACATGTCGTGAAAAATCAAGGAAGGCACGCTAATTATAACCGCAGTCGATCGGTCCGACAGTGGAGCCTTCTTCTGCACTGCCACCAACTCAGAGGGCAGCGAAACTTTGGAAGTACAAATTGCCGTTACATCACCCACCCTTGGTAAGTTCCATAGCCAGGAGGCGAAAATTTAATTGCCACTGCCACTGCGTTCCAGCGCACGCGTCCGTCTACTCTCCACAGAGCACATACGCATTACGGCCATTACGAAGGAGGACAAAAGAATGTATAAGTGTATTGTGAAAAATGATTTGGAGTCGGCCCAAATCACAGCGGAATTGCGACTAGGAGTTATTAAATGAGAATTGTTTCCCACGACGACTTTAGTCGCTAAAAGGTGACCAATTATATCCGCTGTCGTTTCATCGCCAGAGCCACTAGGCGACACGAGGAGCATGGTGTATGGATGTATTTTGAAGAAGTGGCGGTTTCATCCACAAACTTAACGAAAATCATCATGGCGCATACGAACCAAAATACAGGAGCTGAAACCGAATGGAAACTGGCTGGGAAGCTGATAAAGAAAATGACAACGGAATTCAGATCTCTGTCAATGAACT
>maker-Btry262.size187287-augustus-gene-0.75-mRNA-1 transcript offset:10 AED:0.13 eAED:0.13 QI:10|0.8|0.72|0.90|0.8|0.81|11|100|1002
ATTATCTGAAATGTTCAAACAATATTTTGTTTCAGTAATACTTTTGCTTTTCATAGCAGCGGAGGCTCAGTTTCGGCCAGGTGGTCCAAATCGTTTCGGGCCACCACGTCTAGGAGGTCCAGGACAGGGAGGCGGAGGACCCGGCGGCCCACCACCTTTTGCATTCCAACCACGTCCGGGTTTGCCTGGACCAGGACCTAGACCACCAGGACCACGACCAATACCACCACCAGTTCCACAACCACCACCAGTGCCACAACCACCACCACCAACACCGCAACCACAGCCCCAACCACAGCTGGATAATCTGCGCCTCTGCACTTTCACGCAGCTGGCACAAAATAAGTGTCTCTACACGCTGCAGGCGGCTGCCAACGCTTCCATTGATCTCAAGTTGCAGTGTGTACAAAATAGTTCCTTCGACGCCTGCCTAAGTGCGATCCAAACGTCTGCGGCTGACTTGGTGGTGGCCGAGGATCATGAGTACATGGCAGCGCGTGCCGCCAATCTAACAACGGTACTGTATGCGCACGAGCACCTTACCGACTACTACGTGGCTGTGGCGCCCAGCAACATTACACTGATCGAACTGGATGAGGCGGCTATAGATGTCAACGTGTCGAATCATCGCGCTTTCGATGCCGCCGCTTTCTTCAATCTCCAACGTGGTCATGACATATGTCGGCAGTCCGCCCGTGACACTGTTACCATTCAGATTCTGAATACGGCGGAATACAATGCCACCGGAGATGAGCTGCTGATTTGCGCCAATCGCTCGGTGGCCGAGTGGAGTGCTTACGGCACGTGCAACGTCGAAGCAAGTTTGGAGCGCGCAGTTTTCGCTGCAAAGCCTTTGGCGTCCAATGTTGGCTTCAGGTGTCTCGTGCAAAGCACTTTCGAAAGAATTCTAAACAGTTTCGGTCCGACAAGCACTATTTGGAATTTCTTTGCCGATTTCCAAAATACATCCGATGTTATTTTCAAGTCTCAAGCGGGAATTCCCGTTCTTGCTGCTGCGACGAAGCCAAGTAGCCGGCTTGCCTATAAAAAGAAACTGGCTGCCGTTGCATTCAGCAGTTGCGTATTCACTTCGACTGGCAGAGAACGAGAACACGCTAACATGGGTTATACAAAAGCTTTACACTTGGCTACGGCCATACTGGGCGTGGCTGCTCTAGCGTTGGTGCAAGCTGACGAGCAAATTTATCGCATGTGCGTGCCGCAAAAGTACTATCAAGACTGTTTGGATCTGCTGAAGGATCCCTCCGAGGCTGGCATACTAATGCAGTGTGTGGCGGGACGTGATCGCATCGATTGTTTGGACAAAATCAATCAACGTAAGGCCGATGTGCTCGCCAGCGAGCCGGAGGATATGTATGTGGCCTATCACACGAAGAATCAGGATTACCGTGTGATCTCGGAAATACGCACCAAAGAGGATAAGGACGCGGAGTTCCGTTATGAGGGCATTATTTTGGTGAAGAAAAATTCGAACATTAACAGTATGAAGGAGTTGCGCGGCAAGAAATCGTGTCACACGGGTTTCGGACGTAATGTGGGCTATAAGATTCCCATCACTAAGTTGAAGAACACACAGATACTTAAAGTTTCTTTGGATCCCGAACTAAGCGCTACCGATCGCGAGCTGAAGGCTTTATCAGAGTTCTTCTCACAATCTTGTCTGGTTGGCACCTACTCACCATATCCGGACACCGATCGTCTATTGAAGAAGAAATACTCCAACTTGTGCGCACTCTGCGAGAAGCCCGAGCAGTGTAATTACCCCGACAAATTCTCCGGTTATGATGGCGCAATCCGTTGCTTGGATAAGGGCAAGGGTGAGGTGGCCTTTACGAAGGTGCAATACATCAAGAAATACTTTGGCCTGACACCCGGCGCCACACCCGAAGGCGATCCCTCTGAATTCGAGTATTTGTGTGAGGATGGCAGTCGTCGTCCAGTTACTGGTCCCGCTTGCTCGTGGGCCCAACGTCCATGGACCGGTTATATCTCGAATGCTGATTCGGTAAATGGTGAAGAGAAATTGCATAACCTTCAAAATCGTCTGGAGAAATTCTTTGAGAATGGTTTGCATGCCGAAAACAAGGAGGCAGCACAACATTTGCTCATCAACGAGAATGCCGTGTACCACAGCAAACCCGAGGCAGTTGAACCGAAAGTCTATCTCGAACGTGCCGGTTACAAGGATGTGATCGAACGTGATGGCAGCGCCATCAGAAAGATGCGACTCTGTGTGCGTACCCCTCTAGAGCTGGCCAAGTGCGATTCAATGCGCCGCGCCGCCTACTCACGTGACATTCGCCCTGAGTTGGAGTGTGTGCAGGATCAAGATTGTTTGAATGCCGTTGAGAATAAAAATGCCGACCTGGTTGTGGTGCCAGGCAACCAATATGTGGATGCGCGCCAAGAAAAACTCAAGCCGGTCGTATATGAAAGCTACGGGCCCGACAATGTCTATGTTGCTGTTGTAGAGCCGAGCGTCAGCAAGGATTTGCAGAAGCTGCCAATCAACTATGACGCGCAGAATAAACGTGCCAGTTTAGCGGCCAACTTCCTGAACAAACGTCGCAACATTAACCCCTGTCAGAACTCACCGTCCACTGAGAAGAATCTCATGATCGTACACTCAAGCGAATTGGAACAGCATAAGGATAAGCAGCTGGTATGCCCCAGTTTGGAAGTGAAGGCCGTAACCGAGTATCACACATGTAACTTGGAGGCTAACTTGCCGTCGGCTGTCTTCATACGCGAGAACACGAGTCCCGTTGAGCAGGAGACTATCAAGCAATTGTTCGTTTCGATTTCTTCCAAGTTTGGTAAAGAGGGCAAGCTGTCCGATGTTTTTGCTCTCTTCTCTCCATTCGAAAAGGACGCTAAGAATGTGTTGTTCGATGATGATGCTACGGAATTCGTAACTGAGCTGAAGAATCCCAACCTCAATGAGCAAATCTACAATGAGCTCGCATGTGATAAACAAACGATTTCAAAAAGCCGCTAAAAATGCTTGGCTAGATACATACATATACGTCCCTGTAATCATAATTACAAGTTTTCATAATTACTAAAATAAAAGTTATCATTGAATATGAAAAAAAATC
>maker-Btry236.size203355-augustus-gene-0.84-mRNA-1 transcript offset:7 AED:0.16 eAED:0.17 QI:7|0.25|0.13|0.97|0.82|0.83|36|0|2608
TAACAAAATGTATGCGCTGCTCTTTGTGCTTGTTGCAAATTATTTCAACTTTTCCGTTACGAAAGCCGGTGGTCCCGAAGTCTGTATCGATCAATTGGGTTGTATCGAAGGTGTTTATGCAACAGGCAGTGAGGGTCAAGAATATGAAGCCTTTTATGGCATACCGTTTGCTAAACCACCCATCGGTGAATTGCGGTTTAAGAATCCCTTACCAGTTGAACCATGGAACGACAAACGTATGGCCAAAGAACCACGAACTGAATGCATTCAATATAACCAAATTCCACGCATACCTACGATTAGTGGTGAAGAGGACTGCCTTTACTTAAATTTGTATCGTCCCAAAAAATGGTCCACTGAGAAACTACCCATTTTATTCTACATACACGGCGGAGGCTTTTTTTCAGGCACTCCAAGTCCCGCAGTGTATGGTCCTGAATATTTTATGGAAACTAATGAGGTTATATTGGTATTAGCCGCGTATCGCTTGGGTCAGTTTGGTTTTCTTAGTACCGGTGATGAGCATATGACTGGTAATTTTGGACTTAAGGACCAGAACATCGCGCTTAAATGGGTACAAAAATATATTGCTGCCTTCAATGGTGATCCTTCGCGTGTTACTATTTTTGGCCATAGTGCTGGCAGTTTTTCTGTGCATTTCCACATGTTAAGCCCGGCTTCAAAAGGTTTGTTTCGCAATGCTGTATTAATGAGCGGCCATGCAAATTGCCCTTTCTTACGACAAATCGACCAAAAGTCTCAGGTCATTCAATTAGCTAAGGGTGTTGGAATTACAAATGCTAACGAAATGTCTTCAAGAGAACTAGCTGACGCTCTACGCAATGTGCCAGCAACGGACCTGTTAAAGGCAGGTGTTGATCTCAAAGTATGGAATGTGTACCCTTTTGGTACTTTTCGTACCACCATTGAACAAGAATCATGGCCGGAACCTTTCATAACGGAAGATATGTTCAAATTAATCGGAAGTCCAAAAATGCCGAAAACTGTGCCATGGATTGGTGGTTATACCTCGTCAATTGGTGAAGGCACGGTCTTGGCGCTAAGATTATCTACGGATCCGGATTTACAAGCTCATTTCAATAAGAACTTTAATGATTTATTCAAATTAGTGATGGAACTGAATGACACAACATATCTGGAAAGAGTTGATGAAGTAATAGAGCGATTAGTTGTGGAATATATGGGTGGTGTTCGCGAGTTGAATAAAGACACAATTGATGGCTTTCTCGAGCTTTTAGGTGATTACTTTTTTACTTATCCACTATACAAAACTATTGCCAGCAATGTTTATTCTGATGGTCGCGCAAATAGCCTTACGGGAATAATTAAATTTGGTTATCGCGGGCTAAATACATTTACTGAGATTTTTACGGGCAGCTCGAGAAACGTGGGCGCTGTACATGTTGATGATTTGCTATATCTATATCGCATGCCGTTCTTAGTGCCAAATGGATATGAAAAATCAACGCCTGAGAGGGAGTTGGTTAAGAAATACGTGGAACTACATGTTGAGTATGCTAAAACGGGCATTGTCGAAGCCTTTAATAAAATGAGCCCTTGTTCGAAGGATAAGTTTGACCGACCCGACGGAGCAGCCATTTGCGATTATTTGTCGATTGTCAATGATACGGAATTATTTCAGGTTGAAAATAAGTGGAATGTGAAACGCATGAAACTGTGGGAGTACTTAGATAAAACTCTCTTTGATATTCAAAACAACTACGGTTCATCCTGTGTGCTCGGCAGATATATGAGTGGCAATGAGAGCGATTCATTTGAGGCCTTCTTGGGCATACCATACGCCAAACCACCCGTCGGTGATTTGAGATTCAGCAATCCTCAAGAAGTGGAACTATGGAATGGCACCTTATCAGCACTATATCCTATGCCTGATTGTATACAACGTAATTATCTCTTCGTAACAGATCCTATTAGCGGTTCAGAGGATTGCCTGTACTTGAATATATATCGCCCCTTGAACAATACCGGTAGAGAATTGCCAGTAATGTTTTATATACACGGTGGTGGATTTTTCGCCGGCACACCAAGTCCTAACGACGAAGGACCGCAATATTTTATGGAAACGAGTGATTTAATTCTGGTAGTGACCGCCTATCGTTTGGGTCCATTTGGTTTCCTATCTACTAACGATGAACAGATGACGGGAAATTATGGACTTAAAGATCAGAAATTAGCACTACAATGGGTTAATAAGCACATTTCGGCTTTTGGCGGTGATCCCGACCGTTTCCTATCTACTAACGATGAACAGATGACGGGAAATTATGGACTTAAAGATCAGAAATTAGCACTACAATGGGTTAATAAGCACATTTCGGCTTTTGGCGGTGATCCCGACCGTGTGACTATTTTCGGTCATAGTGCTGGTGGTTCATCAGTCCATTTACACTTAATGAATAACAATAACGAGGGTCTATTTAGTAAAGCTATTATGATGAGTGGCGTCGGAAACTCACCATTCGCTTTGCCAGCAAACGATCTTAGAGACCAAGTCGTTCAACTGGCTAAAGCTGCTGGTGTAACAGAAGCTGAGAGTCTAAGTTCTGCTGGCCTAGTTCAAGCATTGCGATCAATCAAACCGGAAGACTTGCTACTAGCCGCCGATGATCTTAAATCTTGGGTTGAGGAACCACTTGTAGTATTCCGCCCGAATGTTGAAAATGACACCTGGCCTGGTGCATTCTTAACAAAAGATCCATTGGACCCATTCATACCGTTTGGAACGAACACTGATATACCTTGGTTCATTGGTAATGTACCTGCTAAGGGTGAGGGCACGGTTATAGCACTTCGATTAGCAAGCAATAAGAGTCTGCAGGATGAATTAAATGAAGACTTTAGCCAGAGACTAAGCATTACATTGGGATTGTCTGGTACATGTGACACAGAAGCTGTGATAGATTCATTGGTAACAGAGTATATGGATGGTAAACACGAATTGAATAATGATACATTAAATGGCTTTTTAGAGCTTTGTGGAGACCGCTATTTCATACATCCAACTTACAGAGTTTTGAAATATAATGTAAATTCTAGTCGCACTGATTTTAGAGGAATACTACGTTTTGACTATCGCGGACCCTATTCATATTCGACAATATTTGCAAATAGCTCACAAGATTTCGGTACTGTACACTACGATGATAGACTGTTTCTGTTTAATGGGCTAAGCGGATTATCTAAAGGTTATTCACAGCAGTCTCCTGAGGCAGCGTTGGTTAAACGCTATGTGAGGCTATATCAGTCTTTTGCCGAAAATGGTTACTCAGATGAATTTGCTGTCAGCGGAGAATGTAATGATTTAAATTTTCCGAATTGTGAAAATTTGTTGATCGTAAAAGATGAGGAGCCGTTGCAAACTGGCGATTCTTGGAATATCTATCGAATTGGCGCAGTAATGAAAGGAATTACTTTGTTGTTGACGTGTTTGGTGCATTGTTCGAATATCGGTCCGATACGCGTCAATTCGCCGAAGGTATGCTTAGACGGTTCATCTTGTGTGCTCGGCAGATATATGAGTGGCAATGAGAGAGGCCTTCTTGGGCATTCCATACGCCAAACCACCCATCGTATATTTGCAATCTATTTAAAGAATCCTGAAGAAGCTGAGCTATGGAATGGCACCTTATCAGCAATAAATTCTACGCCTGATTGTATACAACGTGATTATATCAATGTCACAAAACGGATCGGAGGTTCAGAGGATTGCTTGTACTTGAATATACATATATCGCCCTTTGTAATGAAAGGAATTACTTTGTTGTTAACGTGTTTGGTGCATTGTTCGAATATCGGTCCGATATGCGCCAATTTGCCGAAGGTATGCTTTGCGGGTTCATCTTGTGTGCTCGGCAGATTTATGAGCGGCTATGAAAGCTATTCATTTGAAGCTTTCTTGGGCATACCATACGCCAAACCACCCATCGACGATTTGAGATTTAGCAATCCTGAAGAAGCGGAACTATGGGATGGCACCTTATCAGCACTATATTCTAAGCCTGATTGTATACAACGTGATTATATCAATGTATTAAAACCGATTAGCGGTTCAGAGGATTGCCTGTACTTGAACATATATCGCCCCTTGCACGGTGCCGGTGGAAAATTGCCAGTAATGTTTTACATAGATGGTGGTGGATTTTTCATCGGCTCACCGAGTCCCAGCAGTGTAGGACCGCAATATTTTATGGATACGAGTGATGTAATTCTAGTAGTGCCCGCCTATCGCTTGGGTCCATTTGGTTTCCTATCTACTAACGATGAACAGATGACGGGAAATTATGGACTTAAAGATCAGAAATTAGCACTACAATGGGTTAAGAACATGAAAGATTTTGGCACTGCACACGTTGATGATTCGCTGTTTCTGTTTCAAGGGCCACAAGGAGTGTCGTATGGTTATTTAAAGAAGTCTCGTGAGGCAGCTTTAGTTAGACGCTATGTCAGGCTGTTTCAGTCTTTTGCCGAAAATGGAGTCTATCGAACTGTCGCAGTAATGAAAGGAATTACTTTGTTGTTAACGTGTTTGGTGTATTGTGCGAATATCGGTCCGATTCGCGCTAATTCGCCGAAAGTATGCTTGGACGGTTCATCCTGTGTGCTTGGCAGATATATGAGTGGCAATGTGAGCGGTTCATTTGAGGCCTTCTTGGGCATACCATACGCCAAACCACCCGTCGGTGATTTGAGATTCAGTAATCCTGAAGAAGCTGAACTATGGAATGGCACCTTATCAGCAATAAATACTACGCCTGATTGTATACAACGTGATTATATCAATGTTACAAAACGGATCGGCGGATCAGAAGATTGCTTGTACTTGAATATATATCGCCCCTTGAACAATACCGGTAGTGAATTGCCAGTAATGTTCTTTATACACGGTGGTGGGTTTTTCACCGGATCACCGAGTCCAAACAATGTAGGACCGCAATATTTTATGGATACGGGTGATGTAATTCTAGTAGTGGCCGCCTATCGTTTGGGTCCATTTGGTTTCCTATCTACTAACGATGAAGCGATGACGGGAAATTATGGACTTAAAGATCAGAAATTAGCACTACAATGGGTTAATAAGTACATTTCGGCTTTTGGCGGTGATCCCGATCGTGTGACTATTTTCGGTCATAGTGCTGGTGGTTCATCAGTCCATTTACATTTAATGAATAACAATAACGAGGGTCTATTCAGTAAAGCTATTATGATGAGTGGCGTCGGAAACTCACCATTCGCTTTGCCAGTAAACGATCCTAGAGACCAAGTCGTTCAATTGGCTAAAGCTGCTGGTGTAACAGAGGCTGAGAATCTAAGTTCCGCTGACCTAGTTCAAGCATTGCGATCAATCAAACCGGAAGACTTGCTACTAGCTGCCGATGATCTTAAAATTTGGGCTGAGCAACCACTTGTTATATTCCGCCCGAATATTGAAAATGACANNTGGCCTGGTGCATTCTTAACAAAAGATCCATTGGACCCATTCATACCGTTGGGAACGAACACTGATATACCTTGGTTTATTGGTAATGCACCTGCCAAGGGTGAGGGTTTGGTTATAGCACTTCGATTAGCAAGCAATGAGAATCTACAGGACGATTTAAATGAAAACTTTAGCCAGAGGCTAAGCATTACATTGGGCTTGTCTGGTAGATGTGACACAGAATCTGTGATAGATTCATTGGTAACAGAGTATATGGATGGTAAACACGAATTGAATAATAATACGTTAAATGGCTTTTTGGAGCTTTTGGGAGACCGCTATTTCATACACCCAACTTACAGAGTTTTAAAATCTAATGTCAATTCTAGTCGCAGTGATTTTAGAGGAATACTACGTTTTGACTATCGTGGACCCTACTCATATACGCCATATTATACAAATAGCTCAAAAGATTTTGGCACTGCACATGTTGATGATTCGCTGTTTCTGTTTAATGGGCCACCCAGATTATCAAATGGTTATGCAAAACAGTCTCCTGAGGCAGCGCTGGTTAAACGCTATTTTAGGCTATATCAGCCTTTGGCCGAAAATGGATTAAAAATACTAAAAATAGAAATTTATATAAAAACTAAAGAGTTCAATGAAGAGTTTAGCAAAAGTTTGAGCATTACATTGGACTTACCTCTTGCATGTGACACAGAAGATGTGATAGAATCATTGGTAACAGAGTATATGGATGGTAAACGAGAATTGAATAATGAAACGATGGATGGCTTTTTGGAGCTTTTAGGAGATGCCTATTTCGTATACCCAACTTTCAATCTTTTATTTTATAATATCGATTCTAATCGCACTGATTTTAGGGGAATAATAAAGTTTGACTATCGCGGACCCTATTCAAATTCGAAATTATTTACGAATAGCTTAAAAGATTTTGGCACCGCACACGTTGATGATTCGCTGTTCCTGTTTGAAGGGCCACAAGGAGTGTCATATGGTTATTTAAAGAAGTCTCGTGAGGCAGCTTTGGTTAGACGCTATGTGAGGCTATATCAGTCTTTTGCCGAAAATGGATGTTTGGAAAATNNNNNNNGAATTGGCGCAGTAATGAAAGGAATTACTTTGTTGTTAACATGTTTGGTGTATTGTTCGAATATCGGTCCGATACGTGCCAATTTACCGAAGGTATGCTTTGCGGGTTCATCTTGTGTGGTCGGTCGATTTATGAGCGGCTATGAGAGCTATTCATTTGAAGCTTTCTTGGGCATACCATACGCCAAACCACCCATCGACGATTTGAGATTTAGCAATCCTGAAAAAGCGGAACTATGGAATGGCACCTTATTAGCACAATATCCTAAGCCTGATTGTATACAACGTGATTATATCAATATATTAAAACCGATTAGCGGTTCAGAGGATTGCCTGTACTTGAACATATATCGCCCCTTGCACAAAGCCGGTGGAAAATTGCCAGTAATGTTTTACATACATGGTGGTGGCTTTTTTAGCGGTTCACCAAGTCCTAGCAGTGTAGGACCCCAATATTTTATGGATACGAGTGATGTAATTCTAGTAGTGCCTGCCTACCGCTTGGGTCCATTTGGTTTCCTATCTACTAATGATAAAGAGATGACGGGAAATTTTGGACTTAAGGATCAGAAATTAGCTCTAAAATGGGTTAAAAACTACATTTCGGCTTTTGGCGGTGATCCCGACCGAGTGACTATTTTCGGTCATAGTGCTGGCGCTGCAGCAGTCCATTTACACTTAATGAATAACAATAAAGAGGGTCTATTCAGTAACGCTATTATGATGAGTGGCGCCGCAAACTCACCATTCGCTTTGCCATTAAACGATCCTAGAGATCAAGTCGTTCAATTGGCTAAAGCTGCTGGTGTAATAGAAGCGGAGAGTCTAAGTTCCGCTGACCTAGTTCAAGCATTGCGATCAATCAAACCGAAAACCTTGCTTCGAGCTGCCGATGATCTTAAAATTTGGGCTGAGCAACCAATTGTAATTTTCCGTCCGAATGTTGAAGATAAGTGCTGGAATGATGCATTTTTAGCAAAGAACCCAAGAGAACCATATATACCGTTAGGAACGGGCAATGATATACCTTGGATCGTTGGTAATGCACCTGCCAAGGGTGAGGGTTTGCCTATGGCACTTCGATTGACAACAAATAAGAAATTGCGGAATGAGTTCAATAAAGAGTTTAGCAAAAGATTGAGCATTACATTGGATTTACCTCTTGTATGTGACACAGAAGATGTGATACAGTCATTGGTAAAAGAGTACATGGATGGTAACCGAGAATTGAATGATGAAACATTGGATGGCTTTTTGGAG
>snap_masked-Btry251.size203245-processed-gene-0.48-mRNA-1 transcript offset:0 AED:0.94 eAED:0.94 QI:0|0|0|0.16|1|1|6|0|100
ATGCACGAGTTACTACACAAGCAACATAAACTTCTTCTCAGTAATCTCACCGAGCTAGATATAACCATATATACTACACAGCACATCGAAGAACTCACTACTGGGACTTCTTTGCAATTTGCACCTTGGTGTTTGCAATATGCATATTTATGTACGCTTTCCAGTCCCGACCATATGCTGCAAAATATAAATTTATTTAATAATACCTCCATATACGATCGCTCTGCGGAGACTTCTTATCGTCTCACTAATATGGTGGTCACGGTGGTGAGAGTAGTTGCTATATCCTTCGAAATGTATTAA
>maker-Btry2908.size49854-snap-gene-0.20-mRNA-1 transcript offset:77 AED:0.31 eAED:0.31 QI:77|0.2|0.16|0.33|1|1|6|0|171
TAAAAAATGTTAACCTTGTTATAAAATCTTGTTGCATTATTCATAACATATGCAACAATAGAAATGACATTGTCAATCTGCAAAAGATTCAACAAGCAAACGCTGGAAATAGCGGAAGGCAACCTCATAGAGCACACATAGACAGACAAGAAATCATTTGCGGAATTGAAATTCGACAGGCAATTATGACACATTTTATCCACGCCGACGAAGTTGATGGTGCTTCTTCAGGTCCACTTTCATTTGACAATGAAGATGCCGCCATCGATGCGTCTAATGGATCCGTAACTGTGGAAATAAAAGATCTGGCAGCGAAAACATATGATTTTGACAGAATGAGCTTTAAAGCTTTGGGTGTTTTCAATGCGATCCATCGTAGTACATTGCAGAACACCACTGAATTTCAATGGTATGTAGTACGCTATTGTAGTACGGAACTCTATTTGCTTTGGAACAAAAATGTCAATTCGGAAAACCAGTTTCAGGTGTGGTCAAAACTATATTTTATTCAAGGAAGAGCGGATCCGACTTTCGGTTTAAATCGTGGGCCGGTGAGATATAAAGTCAGGACCATAAATGATGACTACATTTGA
>snap_masked-Btry12.size1163633-processed-gene-2.41-mRNA-1 transcript offset:0 AED:0.69 eAED:0.69 QI:0|0|0.5|0.5|1|1|2|200|167
ATGGTTGAATTGCCTAAAGCCTTCACACATGTGTACTGCAATGTGTTGGTGCGCTTGTGTGTGTTTGCCTGTGTCCGCGCATTTCCGCATTCACCATTTCCGCGTTGTGATAGCAACAGCCGGTTGGACGCCGCTGCTGTGCGTTGTCACCCGCACAAAACTCCCCTGCCCCGCAAAATCGTTGCGGCTGCTGTGTCATTACACTTGTTTGTAAGTAACTGTGTGTGTGTAATATGGTGTTTTATCAGCGCATGCAGCTCGTATGCGGTTCAACGCGAACGCAAGCGTGGTGAGGCGTTGAGTTGCGGCGCGTCGCGCCATAGCATTAGAAAATCAGATTCTTGGCACCATTTCAACATTAAATTGATTTCGCACAAAGCCCTACCAGCGGGGCGATTCGTTTTCGCTATCATGGTCGCTACTGTTTTGTCCTGTAAGCAAGTTGTCTCAATGCCTGGAGTGTTAATAGACCCTGCTAAGCCAGAAAATGTTAATCAACAGTGATAGTAACAGAAATATTGTGACTGCGCAGCTTTAAAAATGTGCAAGCGCTCTTATCTACAATTATGAGAGAATGTGCTGTTGTTATGAGAGAATATAATCTGCTGACTCTGCTAATGCAATTTCTCTCTATGCGTACGCTGAGGTAAAAGGAACTATAAATAATGGCGGCGGAAACAGGAGGAGGCAACTGATGATATTTG
>maker-Btry6455.size26265-snap-gene-0.13-mRNA-1 transcript offset:40 AED:0.16 eAED:0.16 QI:40|0.63|0.58|1|0.81|0.83|12|0|478
TTCTCAATTCTATTAGTCATAATTCAGAAGAGTTTTTAAAATGCGTTTGGAAGTGCTTTTGCTTTTAGGAATTTGTGCCACAACACTAGCGCAGATGCCGGATCGCATCATATTCCCTGATATTGATGATTTCGAGAGTGAATGCACTCTGTCGGATGGAGAGCAAGGCATGTGTCGAAATATCAGATACTGTCCGAGTGCCTTAGATTCCAGAGAGCGTGTGAAAACCTGTTATTTTGAACGCTCCGAGCAGATCGTTTGTTGTCGCGATGTGCCCAAGGAATATGCAACGACGAGAGCATGTTCTAGTTATTATCCCATAGTCGACCAAATGGTTAGCGGCCTTAGCACGCGACCAAATGAATTTCCATATATGGTTGCTTTGGGTTTCGAGACAATGTTGCCTGATCTCTATGAGTTCAAATGTGGTGGTGTTCTGATAGCGCCTAATTTTGTATTAACCGCAGCACATTGTGCGCGGATTGGCGGAACTGCGACTGTTGACAACTTTGAATACTACTTTGATGTAGACTCAAACGGTTTTGAAATGCTTAAAATTACAGTGTTGGTTTTGATTTGGGCTGCGGTAGAGGCTAAAGTTGCACTGCCGGCGCGCATAACATTCCCAAAGGATCACACTTTCGACAACAATTGCACTTTACCGAATGGCCAGCAGGGCGTCTGCCGAAAATTTATGGACTGTGGCACTGCAGTGGCTGAGAGAAATGAGAAACCAAAAACATGTTATTTTGAAGGCGCAGAGCAATTTGTTTGTTGTCCTTGTTCTGAATACTATTACCCACGAGAAGAAGTAATTAATGGTTTGGTAACGGCGCCTAATGAATTTCCTTACATGGTCGCTCTTGGCTGGAATACAACCAAACCAAACGTTTATGAGTACAAATGTGGTGCGGCCTTGATCAGCTATGACTGGGTTGTAACCGCTGCGCATTGTACCAGCGTCGGCGGCCAAGAGCCGGCTGTCGTTCTAGCAGGTGGTGTCGAGTTGACAAGTACCAGATTCCCACCAACGCCAATCGAAAATATTATTATACATCCGAAGTATGAACCCAAAATATCGTACCATGACATAGCGCTCATCAAACTGACTGATGCACCACATGAGACCGAGCCAGCCTGTATTGGTGATCATTTACCGTTAATTAGTCAAAATGCAACTGCTGTGGGATATGGACACACCGTTTTCGGCGGCAAACCATCCGATCAGCTGCTCAAAGCGTATTTGCAAACAATTGAAACAGTTCTCTGCCAATTCTTTTTCACTGATCAAGATGCGCTGCCAAATGGGCTGTTGGATACACATTTGTGTGCAAAAGATTTGCAATTCAATAGAGACACCTGTCAAGGCGACTCTGGCGGTCCGTTGGTTTTGAAGGGGAAAGCGGAATCTTTTGTGATTGGTGTCACCTCGTTTGGTTTGGGCTGCGCCACAGATGCGCCGGGGATTTATACG
>maker-Btry2591.size49222-augustus-gene-0.15-mRNA-1 transcript offset:585 AED:0.12 eAED:0.12 QI:585|1|1|1|0.5|0.66|3|392|301
TCGTTTTGTATGCTCTGATTTAATTTGTATCACTTATTTGCCAATTTGTGTTAATTTTTGTTTTGTTTAGATAAACATACATACATACACCAACTATAACAAATATTAAATTACACAAAGCAACCCTTATATACCGTTACCCAATGCTTAAACCTTAGTGCATTTAACCTCTGCATTTAACAACAAAAATTAAACACAGCGAAACCTTCTACACAACAATTTCGACAAACAAACAAATACAAATAATTTCGTAATTTCAAAACCAGCATATCTCACATAAATACCGTGGAATAATGTATGTATAATAAACTAGTGATTATATAAGAGCATCACAGCCCTAATGCTCTTGTTCCTTATTTAAATGAAACGTAAAATCATTTTCTATCAAAAGCATCTTGTAAATACGCCTAAAAGTATACCCAAAGTGTCTTATACTAATTAAATAAATTATACAGTTATCTACATACTTTATATGTACATACTTGATACTAAAATGTGTATTTTTCCACTCTCCCCTCGCTATTAATACAATTCATGATTTAGGAGCAAATTGCACGCGAGAAGCAAGTAAGTGGGCGCGCACAGTTGCAAGTCTGGTATAATGCCGAACGCAATGAGCTGGTTGTCTCACTAATGGCCGCCGATGATCTGGCTCTGCGCGATGAAGCCTACGGACATGGCAATCTACCCGAGGCATATGCGAAAGTGCGCATTTTACCCAAATGCGGCGATGGCAGCGTGCAACAAACCGAAGTTAGTCATCCCACCCAGAATCCCATTTGGAATGCAACGCTCACCTTTCCACACATAAATGCCGACAGCCTCATGGATCGCTACATTGACATACAGTTGTGGGATCTTGTACCCCATACCGAGTCCATATTTCTGGGCGAATGCAGTGTCGAACTGCAGCAGGCCTTTCTCGATGATCGTGCCATCTGGTGTCGACTGGAGGATCCGAAGGGGCTGCGCGGCATCAGCATGTCAAAGTCGCCGAGCGTCTCACCGCGCGGCTCCATTGCCGCCGGCTGTCCGGGCGGCGATGTAACACGTCTACTACGACGCGATTACAATATGCAACGTTCCATATCGGACGATGTCGATTCGATCGGCGATTGCACCTCACTGCTACATCCCGATCACGCCTGGGTGGCTGGCTCACGGCGTGGTTCCTCGCAGTCGGAGACGCTCGAGGTCGAAGTATATCAATTGGGTAAAGATTTTTCACGTTCTTTACCCGGTTCGCGTCGCTCCTCATTTCAAGATCCCGACAAGATACGCGAAGAGGATGCAATGCAACCGCCACCAGCTTCGTATTATGTCGGTAGGCGTCGTTCGTCTGTGGCGCGTCGCGATCCAGATGAAATATTGAAGTCACTGAAGCAAGTGCGCGGAGAACTCGGACGCGCAATGAGTTTGGGCACGGAACAACAAAAGCGACCGGGATCAAGACGCAACAACAGCAATTTGGGGAAAAAGCGCTCACCCTAATACATACATACAAGTATATGCGCACATATAGAAAATAATAGCAGATAATAATAAAGCCTCAATGGCTTGCAAGAAGATAAAAGCCTGATGAACCTTGAAATTAACTTTTGGGAAATTTCCGCACTTACTTCATGACTTACAAACACATACATGCAAAGCACAACGCAAATACTTTAATGAAGGTATGCTATAATGAACGCATGAAAATAGCTGAAGGGCTGAATATGTGTGGATCATACAATATTTCCGCTTATATAAACTAAATAAATATAATATTTAGGATAAGACATGCAAATATGAACTTTAAGATTTTAGGCCGATTGATTGTTAGTACGGAAATGAAAAAGAATAATAAACAAGGATAATATGCTGCCACAAAACTATTGCTAAAG
>genemark-Btry3437.size41545-processed-gene-0.2-mRNA-1 transcript offset:0 AED:0.54 eAED:0.54 QI:0|0|0|0.5|1|1|2|0|59
ATGAGTGCAAATTCATCAGTAGCACTGTTGGGGCGTTCCTATGCCGGAGAGGTGGTTGTCGGAACCGAACTGCATTGGCATGATCGAGCGATACCTGGTTCGATAACGCGAAAATTCCACTTCCTCAAACATTTTATCTATTGTATGCGTATGCATCTCATTGGTCGCATGCTGAAGTGA
>maker-Btry174.size481029-augustus-gene-0.52-mRNA-2 transcript offset:414 AED:0.12 eAED:0.12 QI:414|1|1|1|0.85|0.87|8|86|556
GTACATATGTATTTACAAAAATATTTGCCTTAATGCAGGCGCAAGTATCCGCGCATTATCGATGCAAACATTCAATGTTACGAAATAATTGAATAGATATTGGCAGTGATAGTGAACCACTCATGTAGAATATTCGCGCGTATAACATCTTCAATTGTTTCCGTCTAATACTTTGAAGTGTACAGAGCACTCAGTCGTTTGGTGAACTAGTGAGAGAATTAGCGCGGTATTGTGTAGCATTTGTGCTTGGAAATGTTGTTACAAGATTGACTTTCGCGAATTCATTATTCATTGAATGGTGATTCGCTCATAATACCAGAAACAGTTGGCCAAACTATCGTGTTACGTGGGTTTCCATGAAGAAGTTATAACATTGTTTAGTGACGCGCTAATTGTGTGTTTACGCGTTTAGGGTTGCCAAGTGTCCAACAGTTTCAGTTAATAATGGCAAACAGGCCACGGGTGAAATATAGCCAAACAAGCACACATGAAGATGTACGTGTGCGAACTGAGCAATCCAACAGCCGTTGGGCTAAAATCAAAAAGAATTGCATGTCACCATGGTATAAAAAGGTATCCGTGGAGCCCACAATGTTCCTGTACATGTTTGCCTTCATGATTACGTCCGTGGTCGAACAGGACTTTTTCGTACAGAAGGCGTGTCGCGTCAATAATAATTTTACCGATGAAATCTGTTCGAACATTCAGGCGGATGAGAACGCCATATATAAAAAACAAGTGCAGATCACAACCGCGAAATTCCATCAAATAGAGGCGATTTCAGCACATGTTTTCCCTATTATATTGGCGCTCTTTATTGGTTCCTTCTCCGATCGGCGCGGTCGCAAATTTCCACTCCTCATGGGTCTCACCGGCAAACTAATCTACTCGGTTATGATTGTTGTGAATGCACGAATGAAGAGTTGGCCATTGGAGTACGTCATTTACACAGCCACACTACCGTCGGCGCTAACGGGTGCGGACGTCGCCATATTCGCCTCATGCTTCGCTTACATCTCGGACATTTCGACACTGAAGAACCGTACACTTCGTGTAACCATACTGGACGTCTGCTATTTGAGCGCTATGCCAACGGGTGTGGCATTAGGTTCGTACCTCTTTTACAATGCATTTAATAACTCGTATGCGGACATGTTTACGGTGAATGCCGCATTATTGGCGCTTGCCATAATTTATACCGTATTTGCGCTCAAGTGGCAAACTACCGCTAAGCAACGTTCGCTGCGCGAGCTCGGCTGTTGCGGTTTCTTTCCGGATTTCTTCGATAAAGAACATGTAAAGGACTCTTTTACTGTTTTGATCAAGAAACGACCTGGTCATCGACGTCCATTCCTCATCATTTTACTGATCGCTATGGCTTTGTATACATTCCAGCGAGACGAGAATCAGTACTTATATCTATACACCATTTTCAAATTTAAATGGAATGTCGATGTGTACAGCACATTCAAAACATTCAAGTCCACCGCCTACGTCGTTGCCATGTTGGTGGCGGTGCCGTTGATGAATAAAGGATTCCATTGGAAGGATACGACCATCATCTTCATCGGCGCTTGGGCGCACGCAATTGCTCGTCTCTTTTACTACTTCGCACAGACTGGCACATTTTTCTATGTGGGCGCGCTAATTTGTAGTTTGGGGCCCATAGTGGGTCCAATGATTCGTGCGATGACCTCAAAAATTGTGCCCCAATCCGAGCGTGGCAAGGTCTTCGCTCTGCTCGCTGTTTGCGATAATGCCGTACCCTTCATCAGCGGTGTCTTTTATTCCCAGGTCTATCGCGCTACCTTAAATGACGATGGCCAGGGTGGTCAGGGTGTTTTCCTACTGACTATTGCCACACAGCTAGCCGTCTTCGTACTGATACTCGCTATTCATATCATCCTTGGTGACCAGTCTCTAGCCGTGCCGGAAATTAGCGAAAAAGAATCTCAACTCATACATGAGAATGAAGCTAACCCCGCGTCCAAGAATGCTGCCAGTGCTATTGAGCCCGTTCAAGTGCCTGCAATAAGCGCAAATATTGCAGAGAAGGATCTTTCGACGAAAGCCGAGAGTGCGTAACCAAAGCAAGTTTACATCTGACCGAGTGCTGCCACGCCAATAAGTTCTTCAAATTACATGCTTATATGTATATGTACATATGTATG
>maker-Btry1285.size120706-augustus-gene-0.32-mRNA-1 transcript offset:12 AED:0.07 eAED:0.08 QI:12|0|0|1|0.88|0.9|10|0|686
TGTCAGAATTCGTTGTGCGCCAACCCGATACAGGGTCTCTTCGATCCTAAATGTTTTGTCGCGCAAAGTGAGTGTCCCAACGAGAATGTCACCTTCTGGTTGTACACAAACGCAACAGCCAATACACCGGTGCAACTAAATCCGCTCAGTCTACAAAAAGGCGATTTTCCCGTGCGTCGATCTGTCAAAATACTCATACACGGCTATACAGGACATCGTGACTTTGCGCCGAACACCTTTATACGCCCAGTGCTGCTGCAGCATGAGGACGTTTATGTCATCTCACCCGATTATGGTCCGCTCGTGCGCGAACCTTGCTACACCTCGGCTGTGCAAAATCTACCGTTGGCTGCGCGTTGTCTGGCGCAATTGATCAACAATCTGGTCGATCAGGGTATCGTGCAAAATGAGGACTTGCACGTGATTGGTTTTAGTCTGGGCGCACAAGTGGCTGGTCAAACGGCAAATTATGTGACGAAAAAATTGCAACGCATAACTGGATTGGATCCCGCAAAGCCGCTGTTCATCACCGTTGGCAACGAACGCAAGTTGAGTAAAGATGATGCGGATTTTGTGGACGTCATACATACTGATGTGCTAGGGCGTGGTATGATGCATCCGATGGGTCATGTGGACTTCTATCCGAATTTCGGTTATATACAGCCCGGTTGTGAGGTGGAGGCTGGTATGTATGGAAATAAGTGCGAAGTGGAATTTACAGGCAAACCCGGTAGCTGTAATCACGAACGCGCACCACGTTTCTACGCCGAATCCATCAATCCGAAACAAGAATTCTGGAGCAGCCGTTGTACGAATTGGCTTTATTTCGTGCTAAATATATGCGGCGTGGAATCGAATGATGCCAGGATGGGCTATCATATTGATGAAAGCCTAACAGGCATATACTTTCTCAAGACCTCGAACTCTACACCTTTCGCGCTCGGCCGTATGAAAGATAAACCGCCAGAACAGCAGCCGAATTGGCGCGCGAATTACGATCTCGATATGCTGAACGAAGAGGCTTGCGATCAGCTGCTGATGTGTCGCTTTCTACGCTACGGCGCCGAATATGGCATGGATGTGGACGTACCGCCCGATTTTATTCTACCGTCTGCCGCCAAGATCCGTGCTACATTTCCCTTCGACTGTATTTATGTGCGCGATGAGTGTCCCAATGAGCATATAAAATTTTGGCTCTACAAAAACGCCTCAAGTGAACCGCAGCTCTTAGATCCACTTAATCTCATAAAGGCCGATTTCGAACCCCGCTGGCCTTTGAAAATTCTCATACACGGCTTTAACGGTAACCGGTATACCTCACCGAATCTCGAATCGCGTTCCGTGCTTTTGCGCACCCAGCCGGTACATGTGATCTCAGTGGACTACAGCAGGCTGGCGGCATTTCCCTGCTACTACCCGTGGGCGGTAAGCAATGCACGTGTCGTGGCACGCTGTTTAGCGCAACTAACGGATAATTTAATTGAGCGTGGCATTTATATGGATAAAGATATACATTTGATTGGCTTCAGCTTGGGCGCTCAGATCGCCGGCTTGTCGGCGAATAGTGTGAAGCAACCTTTGCGGCGCATAACAGGTTTGGATCCCGCTGGTCCCGCCTTCGTTACTTATAATCGCAGCGAGAAGCTCGATGCCTCCGATGCAGAGTTTGTCGATGTCATACACACAGATCCGTTCTTCTATTCGACTTTGGATCGCAGTGGTCATGCCGATTTCTATCCAAATTTAGATAAGTTCTTTCAGCCTGGTTGTAATATTGTGCAGGATGGCCGTTTACGTAATTGCAATCACTTTCGTGCACCGCTTTACTATGCCGAATCGATTGCTAGTAATCGCGGTTTCTGGTCTTATCAGTGTGGTGAGTGGCTGAAATTCGTCATGCAGCAGTGTCGCGAATATGCCGACATGCCACACACTCAAATGGGCTATTTCGTGTCTAAAAATGCATCTGGCTCCTACTTTTTGCAAACTGAAGCGTTCGCGCCATTCGCCAAGGGTCCGATTATCGATGTGGAACTGAATATATCCAAACCAGCTGTAAACAATTCAAACTGA
>maker-Btry129.size291321-snap-gene-0.111-mRNA-1 transcript offset:7 AED:0.48 eAED:0.49 QI:7|0|0|1|0.5|0.66|3|0|62
CACAGCATTGGTGGCCTACAAAACGCTGCCTAGACTCGCTTATACGTTTAGACTGCTGCTATGTGGACAGTTAAGACACCTTTTAATACACGGCTTTTACAACAAACGTTTAAGTGGCTCAACCAATACAACTACATATTATCACTATAGTTTCGGCTGCGGATGCGCAAGGACATTGAGCATGCAAACATCA
>maker-Btry454.size151606-augustus-gene-0.45-mRNA-1 transcript offset:119 AED:0.04 eAED:0.04 QI:119|1|1|1|1|1|9|95|834
GCATTGTCGACCAAAGCAGTCAGCTGTTCACTGCCGTTTTGTTTTTTTGACATTTATTTTATTTGAAAACCGTCACCAAAACAAATCAAGTTGCACGTGTCTGAAGCTCCGCATTTATTCTGAAAAACATCATTAAAACTTTATTTAACAGACAACAAGGTTCCGAAATGGGTAAGAAACACGACGATATAGACTTGCCCGGCTTTCCATCTCTGGATAATGTTGGCGGTGGTGAGAATACGGAGACTGTTAAAGGTAAAACCAAATCTAAGAAAAGCGGAGGTTTCCAATCGATGGGTCTTTCCTTTGACGTACTAAAAGGTATAACTAAGCGTGGATACAAAATACCGACACCTATACAGCGAAAGACCATACCGTTGATACTTGAAGGCCGCGATGTTGTGGCTATGGCTAAAACAGGCTCAGGCAAAACTGCCTGCTTTCTTATACCCATGTTCGAAAAACTTAAGAGCAGGGAACCCACTAAAGGTGCGCGTGCTCTAATTCTCTCGCCCACGCGCGAATTGGCTGTGCAGACTTACAAGTTTATCAAAGAATTGGGACGTTTTATGGATCTGAAAACAATTTTAGTACTTGGTGGTGATTCAATGGACTCGCAGTTTTCTGCTATACACACTTGTCCCGACGTTATAGTGGCTACGCCAGGTCGTTTTCTGCATTTGTGTGTTGAAATGGATTTGAAATTGAATTCAGTTGAATATGTGGTGTTCGATGAGGCAGATCGTCTGTTTGAAATGGGCTTTGGCCAACAACTGAATGAAACATTGCACCGTTTGCCAGCGTCCAAACAAACCGTGCTCTTCTCGGCTACTCTACCCAAACTCTTAGTGAATTTTGCACGCGCAGGCTTAAACGATCCAGTTTTATTGCGTTTAGATGTTGAGTCTAAATTACCGGAAGGTTTAATGCTTAAATTCTTATACTGCCGTCCGGACGAACGTTATACCGCCTTGGTCGTGTTGCTCAAATATGTAATACCGCAAGATGCTCAAACCGTGGTCTTCGCTGGTACACAACACCACGTTGAATTGATATGCTATATCCTCACCAAATGCGGTATTTCCAATACGGCCGTATATTCTAGTTTAGACCCCGCCGCACGTAAGATTAACACAGCCAAATTTGTTAATAAGAAAGTCTCGGTGTTAACTGTAACCGATGTGGCGGCACGTGGTATCGATATACCCAGCTTGGATTATGTTGTAAATTTGCATTTTCCTGGAAAACCGAAATTATTCGTACATCGTGTCGGACGTTGCGCTCGCGCTGGCCGCACCGGCACCGCCTACTCCATATTCTCCACTGATGATGCTGCGCATGTGCTTGATTTGCATTTATTCCTTAATCGTCCATTCAATATAAATGACGACAAAACGGTGGGCATTGCCCCGCAGGAGCTAATGGAGGAAGAGCATCTATCTGTGACAGAAGTTAAGAACAGTCATGATATTGCTGGTGTACTACGTACAAGTGAAAACGCATACAAAAAATATTTGTCGTCGCGTCCTGTGGCCTCAGCAGAATCCAATGCACGCATTAAGAAAATCAAGTTTTTCAGCTGCAAAAACTTAGATGATTTTCTAGCAGCAAATATATCATTGCGACAATCGCAATGCGCAAATAGAGAAAATGACAACAAGTCAAAGGAAGATTTGGTGGCTGAAGATCGTAAATTACAGGAGGAGAAGCAAGATTTGTTGTTAAAAATGCGGAATTTTAAGCCATCGACGACGATTTTCGAGTTGAATCGCAGCCAAAAGTCTCTACCTTTCACTATTATGAAGGACAAGCGCACCAAGCATACCAATGTCATTGAGAAGTACAGAAATAAGATGGATGAAATTGAGAAGGAGGAAGCTAATAAGCAACTGGAAGCAGATGAAAAGGAAGAAGCTGATGAAGCCGACGCCGAGGAAATTAATCAAGCCTTCAATAAAATTGTTGCACCGAAGAAACGGAAAAACCTCGAGGATCTTTATAAAGACAAGAAGAAAAAAAAGAAGAAGATACATGCCAAGGATAATGAACATTATATTCCTTACCAGTCGGCGGATAAACACACCGAGGACGGTCTGGCGATTAACTCTTTTGAGCGTCAAGCCATGAATGCTGAGTTTTCAGTGGTCGAACGTGATAATAGCTCAGATTTTCGCCCCAAGCCGGGCATGAAGAAGTGGGATCGCATCAAGAAGAAAATGGTTTCTGTGCAAGATCCACGCGCAGGCAAAATACGAACCGAATCGGGTGCCTGGATACCGGCTTCTTTCAAGACGGGCCGTTACAGCGATTGGAAAGAAAAATCCAAAATCGAAGAACAATTGCAGCGTGAGAACGATGGTGACGATGATGGATTCAAACCATTGTCGCATGAAAAACGTCATCCAGTTCGACGGCATGCGCGTCACAATGCCAAGGTGGCTGCCAAGCAGCGCGCAGGCGGTGACAGTGAATTGCGACATCCGGAGCAGATTGTAAAAGCGCGTATGCGCTTGGAGTTCATCAAGAAACGTAATGCTGAGAATGCAGTACGTAAAGCGGAGAATAGAAAACGTAGCATGCGTAAAAATCAACGGGGTAAAGTAAAGAAAGGTGGCAAAAAGTAGGTGTATATTATTCATGGCTTAAGTTAGAAAATTATTGTGCTCTTTATTTTAATAAATATTAAATAAAAAAATTAATATATCATTTTCTTAAAACA
>genemark-Btry1116.size81452-processed-gene-0.12-mRNA-1 transcript offset:198 AED:0.14 eAED:0.14 QI:198|0.5|0.66|0.66|0.5|0.33|3|394|76
TGGTGCCGATTGCTGGAACAGTAAGGTTTTGACTAACAACGAAAGCACAGACAAGTCGCGGCGAACAAGTTGAGCGGAAAACACGCATTGAGCGCTTCCCGAATAAGGCTTCGAAGTTATTGCGTTGCTTTGAGCTAATTTGTGCGGTACTGGATTGTGGTGCTAAAGTGTTGATTGTAAAGGAAATACAATTATGAATTGAATGAAGTGTGCGAAATTGAAACAAAATTATATTCGCGAAAATGTCCATCTTTGGCCGTGCAAAATTATGGCTTATTACTCTTTTACAAAATGTATTATTTGGTGCCGTTGTTGGTAGACGAAATTCGGCTGTGGTCTGCTCAAATAACTAATAAATACTTAGTTATAACACCAAATCTGCAAAAACAAACAAAACAAAACATTTTAATATTTGAAGAAAAAAAATGAGAATTGGCTTTAATCATCATCAAAATCCGTGCAAGCTATTTAAAAATTTAGAAAGCGTACCAAAGATTGTAACAACAATTTTCAATTCATAAGTAAACGTAACTTATAGTAACAATAATATATCATAAAGTTGGCATAACAGTCAGCGTAAAGCACATCTAGCAACGTTCACCACATCGCCGCATGCCACACCATGCTAGCAGACAACAATAGCCGCAGAGAGAATTTCGCGACTCCAGCGCTCACCATGTCAATTATAAGCAAGACCGCTATGATTGCTATAATTCGTGAGGATGAAGATGATACGGAAGAGGAAGATGGCGATGGAGACGATGAAGACGAGGATGAATATGGAGAGGACTATTATGCAACGGTTATAGCTCCTCAATCCTAG
>augustus_masked-Btry20270.size7127-processed-gene-0.1-mRNA-1 transcript offset:0 AED:0.19 eAED:0.19 QI:0|-1|0|1|-1|1|1|0|276
ATGCTCTTACTTCTGAGTCAATCAACTCAGTTTGTTAAGAACAGTGAATCCGAACAGGCCGCCATGAGTTTAGTTGGTAAAGTTGTGATTGTAACCGGAGCAAGTTCAGGCATCGGTGCCGCCGCAGCGCTAGCCTTTGCCCAGCAGGGTTCCAAAGTAGTGCTCACAGGACGAAATGAAGCAAATCTGAAGGCAACCGAAGCGACTTGTAAGGCTGCCAACAGCCAAGCTGAGCTGCTCTCCATCGTTGCTGACGTCACAGTTGATGCGGAACGCATTATAAACTCGACAATTGAAAAATTCGGACGGTTGGATGTGTTGGTGAATAATGCCGGTGTAGATGCAAACGGTTCAATCCTAGAAATTGATGTTGAACAATTTGATAAAATTTTCAATACAAATGTTCGAGCAGTCTTCCTTTTAACGAAATATGCCGCACCACATCTTGTGAAGTCCAAAGGAAATATTGTGAATATTTCCAGTGTCGCAGGATTGCGTTCACTTGCAAGTAAATCAGTATACTGCACCTCCAAAGCGGCACTGGATCAATTCACCAGATGTATCGCCTTGGATTTGGCACCGATGAATGTGCGTGTCAACGCTATCAATCCCGGTGTAGTCGTTACAGATATTCATAAGCGTTTAGGCATGTCGGATGAGCAATATGCTACATTTTTGGAGCATTGTAAGACTACACATCCAATCGGTCGCGTCGGCGATGCAAAGGAAGTGGCCGATGCCATTATTTTCTTAGCCAGTGACAGTTCGAGTTTTATAACGGGTGCAAATCTGTCGGTCGATGGTGGTAGACGATTACTGTGTCCGCGTTGA
>maker-Btry6894.size24757-augustus-gene-0.6-mRNA-1 transcript offset:11 AED:0.01 eAED:0.01 QI:11|1|0.5|1|1|1|2|0|96
AAAGCGAAAAAATGGCCAAACAAAAAACCGTCCGCGAATGTAAGGTGCTAATTCGGAAAGTTCACCAATCAGTATGCAGACTGACTGGCGTAGAAATCGACAACACACAAACAGAAATTGCTTCCACCCTACGATTAACAACACTAGCTGCAGCTTTGGAAATGGAAGAAAAACTGAAATGCGAAGAATTCGCTACAGCAACGAAACTGTTTGTTTTAAGGATGAAAGATAGTTCCGACAGTGTATGGGATGTGTTGTGGCATTTGTACACTGACGAATTCCTGATCTTGTGTAACTGGTAG
>maker-Btry2697.size48146-augustus-gene-0.14-mRNA-1 transcript offset:0 AED:0.12 eAED:0.12 QI:0|0.5|0.23|1|0.66|0.61|13|0|1860
TTGACCTTGTCTAAATTATATTCATTATATTATTTCATCTATTCACAGGAATACAAATGGTCGGAGCAAACAAAATCTCGAGTGATAAGCAGTTTCTTCTGCGGCTACATTTTCACACAAGTCCCTGGTGGCAATTTGGCGCGACGTTTCGGTGGCAAGGTAATGGTACTCTTTACGATGACCAGCAGCAGTATATTGGCTATATTGACACCGTTGGCCGTCAGCATAGGCGACTGGTGGTTATTATGTGTGCTACGTTTCCTACAAGGCTTAGGACAGGGTTCGACCATGCCAGCTGCGGTAACAATACTGGCCAAATGGGCGCCAGTTGAGGAACGCAGTTCTTTGGCAACATACCTTTTTTCGGGCGCACAATTCGGCACAGTTGTAATGTTGGGTAGCAGCGGCACACTGGCCTCCTCTAGCTTAGGTTGGCCAAGCATTTATTATATACCCGGTATGTGCGGTTTGTGTTGGGCATTAATTTGGTTATGGCTTGGCGCGAGCTCACCTCGAGATTGTAAAGCTATTACCCTTGCTGAACGCAATCACATCGAAACCTCATTGAATGCACACAAGAAAGACGACCACGAACATGAAATGCCCACCAAAGTGCCGTGGCGTAAGATAATCACTTCACCACCATTTTTGGCATTACTAGTGGCACAATGCGGCTACACATGGGCCTTCTGGACTCTGCTCACGCAAATACCATCGTATATGAATAGTGTACTTCACAAAGATATAAAGAGTAATGCGTTACTCTCTTCCCTGCCGTATTTAACGATGGTGATTTTGGGTTTCATTTGTTGTCCCTTCGTGCGTGCTTTCGAGGAGTCAAAAGTCGTTAGCACCACAACTTCGCGCAAAATTTTCAATACCATCGGTCAGTGGATACCCGTACCCACATTCATATGGTTGGCTTACGTGAGCGCAGATGAGAGTGATTTGGCTGTGGTGCTCTTAACGGTAACTGTTGCGATCAGTTCGATAACACATTTTGGCTGGCAGGTGAATCATATTGATCTCTCACCACACTTTTCTGGCACGCTGGTGGGTTTGACAAACACAGCCGCAAATATAATGAGCATCATTGCACCACTGGTCGTCGGATATATCGTGACCGATCCGACAAGTTCGCAACAATGGCGTATAATATTTTTCATCGCTGGCGGCTACAATTTCATTGCGAATGCGCTCTTCCTTGCATTCGGCTCAGCAGAAATGCAACCCTGGCATAATGACGAAGTCAAGGTGCAGGAGCTGCAACCACTAAATGGGAGTCCGAAAGTGGGCGTACGACATTTGCAAAGTATGCTGATATTCTCCGGTTTCTGTGTAGCGTTTATGCAGCGAGCCAATCTCTCAGTGGCCATTGTGGCAATGATGGATCGCAATTCCACAAATCCAGATTTTCCGGAGTATGAATGGTCGGAGCAAACAAAGTCACTGCTACTGAGCAGCTTCTTTTGGGGTTACGCCCTCATGCAGATACCAGGCGGTCAGCTGGCGCATCGTTTCGGCGGTAAAGTAATGTATCTCTACGGTGTCGGTATTTCTGGATTTCTCGCCTTGTTTACGCCCTTAAGCGCACAACTGGGTAATTGGCAATTCATTTGCGCTATACGATTTCTGCAAGGCTTCTGTCAAGGTTCCCTATATCCTTCTACGCATACGCTTTTGGCACAATGGGCGCCACCAGCTGAACGCGGTATACTTGCAACAATTTGCTATTCCGGCCCACAATTTGGCACGATCATCATATTGAGTATTAGTGGCACACTAGCTGCTTCAAAGTTTGGTTGGCCGAGCATTTTCTATGTTTCCGGCGGTTGTGGCATTATCTGGTGTTTGGTGTGGCTGCTGTGGAGCGCTGATGCACCGCATCAATCCAAATTAATTACACCCAAGGAGCGAAATTACATCGAATCAGAATTAGCAGTGATTTCTAAGCGTGACAATAATGCCACCTCAGCAAAGTTGCCCACACCTTGGTTAAGCATACTCACATCCTTGCCATTTTGGGTGCTACTCCTTTGCAATTGTGCCTACAATTGGGGCTATTGGACAATGATGACACAAATACCCTCTTACATAAAGAATGTGTTCGACAAAGATATCCAGAGTAATGCCTTGCTCTCCGCCCTGCCATATACCGCTAATCTAGTATTCGGTCTGTGTTTCTGTGCCCTCGGTCAGATACTGCTGTCAAGGAAAGTGTTGAGCACAAACGCTAGCCGTAAGATCTTCAACACGATCGGCATGTGGACACCGATGACGGCCGCCATTGCACTGGGGTTTGTCGACGCCGATAATGTTGATTTGGCTGTTATCTTACTAACTGTCGGTGTTGGTACCGACTCGGCAACATTTTTAGGTTATCTTTTGAATCACATGGATTTATCACCGAATTTCGCCGGCGCTATGATGGGCATTACAAACTGTGCAGCTAATGTAATGAGCATTTTTGCACCGTTACTTGTTGGCGTCATTGTGACAGATACGACAAACCCAAATCAGTGGCGTTTTATTTTTTACATTATGGCTGGGTTCTATTTTATTGCCAACTTACTGTTTATAACTTTGGGTAGCACTAAATTGCAGCCGTGGAACGAGCCGGTGAAACGAGATACAGATCGTAAGCATATCAGATTTCAGCAGTTGCTGCTGACCTGGTCTTCATTCTTTGGCGCTCGTCATGTGCAGTGTTTCATGATTTTCATCGGTCTAACAGTGGCTTTCGCGCAACGAGTTAATTTTTCCGTGGCAATTGTGGCAATGACGGACCGGAATGCAACAAATCCGGATTTTGAGGAGTACGTATGGTCGGAGCAAACAAAATCATATCTGCTAAGCGGTTTCTTCTGGGGCTATTTCGTGACACAAATACCTGGCGGTCAGTTGGCGCACAAATATGGCGGTAAAATTATGTTGCTCCTAAGTTTGAGCCTCAGCAGTATTTTGTGCATGCTCACACCGCTGACAGCGCGCTTAGGCGATTGGAAATTGGTCTTTGCATTGCGTGTGGTGCAAGGCTTGATACAGGGTTGCATTTTCCCCTCTACACACACGCTACTCTCCAAGTGGGTGCCACCCGAGGAACGCGGTTCGATCGGCACCTTCTGCTATACGGGCGTACAATTCGGTAGCGTCCTAATGATGGGCATCAGCGGTACTATAGCGTCGTCGTCATTAGGCTGGCCTGGCATTTTCTACATTTCCGGTTTGATAAGTTTATTGTATGCTGTTATGTGGTACTTTGTGGGCGCCAGCGAACCTAGTGACTACAAATGGATATCTGCCGAAGAGAAATTATACATTCAATCAGCATTGGTGACGTCGACTAAACCGGAGGAGGAGCATGTACCAACGAAGACGCCATGGGTTAAAATACTCACCTCGGTACCATTCTTAGTCATTCTAATCGCACAGAGCACATTCGCTTGGGGCTTCTGGACTATGCTCATACAAATTCCGTCATATATGAAGAATATACTGAAACAGGATATCAAAAGCAATGCTGTCATGTCGGCGCTACCGTACCTGGTTAATATGTTCCTGACCTTTGGGTTTTGTGGCCTAAATAATTTCCTTATCAAACGAAATTTGATCAGCATACGCACAAGTCGTAAACTTTTCAATACCATCGGCTTCTGGGTGCCGGTGTTGCCACTCATATTACTGGGTTATTTGCGCGAAGATCAAAGCAGTTTGGCAGTTGGTTTACTTGTCATCTTAATCGGTGTCAATTCAGCAGCTTACTTGGGCTTCTTAACCAATCACATTGACTTGTCGCCCAACTTTGCTGGCATACTAATGGGCGTGGCAAATTGCATGGCAAATTTAATGGGTGTAGTTGCGCCCCTGCTGGTGGGCTTCATCGTCACTGATTCGAAAAACGTCAATCAATGGCGCATCATATTCAATATAACCGCTGCGCTTTACTTTATTGGCAATCTGCTATTTATCCTCTTCGGTCAGGTCAAAATTCAGAGATGGAACTATCCTAAAGAGGCGGGACAGCAAAGGGATCATATCAAATTCGAGCCAGTCAATGTGGAGAAAGAATTAATTGTAGTGTTTGTGACAAAGACTGAATATCAAATGGAAAATAAGCCGATAGATGATAACAAAATTAAAGCACCGCTCTTCGGCGCGCGTCATGTACAGTGTGTTCTAATATTTCTGGGACTCTCTGCAGCGATCACGCAACGCGTAAATCTTTCGGTGGCGATAGTGGCAATGATGGATAAGAATTCCACAAACCCCAATTTTGAGGAGTACCAATGGTCCGAGAAGACCAAATCCTACCTGCTCAGCAGTTTCTTTTGGGGATATTTTGTGACACAAATACCGGGCAGTCAATTGGCGCACAGATTTGGTGGTAAAATAACGCTACTCCTTAGTATAGTACTAAGTGGCGTCTTGGCTTTACTCACGCCGTTGAGCGTGCGTTTGGGTGATTGGCCACTGCTCTTCGCGCTGCGTTTGTGTCAAGGTCTCATACAGGGTAGTATCTTTTCATCGATACACACACTGCTCTCCAAATGGATACCAGCCGAGGAGCGTGGCTCACTTGGCACCTTTTGCTATACCGGGCTGGGCTTTGGTAGCGTGCTAATGATGTTGGTCAGCGGTTGGATTGCCTCTTCCACCTTCGGCTGGCCGGGCATATTCTATTTCACTGGCTTATTCAGCTTAATTTGGGGTTTCGTTTGGTATTTTGTTGGCGCTAGCACGCCAAACGAATGCAAATCGATGACTGTGGGAGAGCGTTTGTATATTGAAGCGGCAATGGTGACAACGGCTAAACCGGAGCATGACCATGCAACCTTGAAGACACCATGGGTGAAGATACTCACATCTGTGCCTTTCTGGGTGCTATTGTTGGCACAGAGCACCTACGCTTTTGGCTATTGGACATTGCTGACACAAATCCCTTCGTACATGAAGAGCATACTGGGACAGGATATCAAGAGCAGTGCTCTCATGGCCTCAGCACCTTATCTTGCTAATATGTTTTTGACATTTATATTTTGTGTTTTAGCCGACTTTTTGATGAAACGTGGCTACACCAGCGTCAATGCGAGTCGTAAGTTGTTCAACACTATCGGTTTTTGGGTGCCCGTAGTACCGATCATACTACTCGGCTATATGCGCGCCGATCAGAGTGAGTTGGCGCTGGTTTTGCTGGTTATTGCTGTTGGTGTGAATACAGCCGGCAATTTGGGGTTTCTCACCAATCATATTGATTTATCACCCAATTTTGCTGGTGTCCTTATGGGCATAGCGAATTGTGCGGCAAATGTGATGAGCTTATCGGCCCCATTGACGGTGGGCTTCATTGTCACAGATGCGGTTTTGCCGATCTTCGGTCGACGTCATGTACAGTGTTTACTGCTCTTCTTTGGCGTCTCGCTCATCTATGCCATGCGCGTCAATTTGTCCATTGCCATTGTGGCGATGATGGATAAGAATGCGTCGAATCCCGATTTTGCTGTAAGTATAGTGATATGGAAATATGTAATACATCAAAATGAAAATATATATGGCAAAGCCTGTGGAGTCAAAGAAGTCGTTTGA
>maker-Btry12230.size14380-augustus-gene-0.8-mRNA-1 transcript offset:0 AED:0.07 eAED:0.13 QI:0|0|0|1|1|1|3|0|164
ATGGTTAAGGAAAAGCCTAATTCTACACGAATTTATGACAAGGATGGCTTTCGCCGTCGTGCCGCTTGCATTTGCGTGCGTTCCGATGCCGAGGCAGAGGTGCTGCTGGTGACATCTTCACGCCGTCCGGAATTGTGGATTGTGCCTGGCGGCGGTGTTGAACCCGAAGAGGAGCCTTCGGTAACGGCTGTGCGTGAGGTGCTCGAAGAGGCCGGCGTTGTCGGCAAGCTTGGGCGCTGTTTGGGTGTTTTCGAAGTGAAATCGCGAGCATATGCATCGCACCGAAGTGTTTGTTATGACCGTACCAATGAATTGGAAGAGTGGGAAGATTCGCGTAGCATTGGTCGCAAGCGCCAATGGTTTTCCATTGATGATGCGTTGACACAGCTGGCACTGCATAAACCGACACAACGGCACTATTTGATGCAGCTAAGGCATTCAAAGAGTAATACGACCGCTTCGAATACACCACCGGCATCGCCTACAGCAACATAA
>maker-Btry85.size415823-augustus-gene-1.87-mRNA-1 transcript offset:296 AED:0.00 eAED:0.00 QI:296|1|1|1|1|1|2|123|47
TCCTGATACGACGCTCTCCGTTCTGTAAGTTCCGCCGCCATTTTGTGGAATAATCAATTACCGATGGACACATTCTTATACGGATAGTTACAATTAATTTTTTATTCACAAACACGTAAATTTTAGCACAATAAACAAATATTATAATAAATACACTTTAATTCCTTACTCACTTTATTTTAATTTCACTTATTACACACAATTAACACTTAATAACACTTAATAACACACAAAAAGTCCACTCGCGATTAACCGCAGAAAAAACACGACAGTAACGCACAGCAACCCGAGTCCAACTGGCAAATATAGCAGCACATTCCATAATGCGAAAAACAAGGATTCCAGATGGCTACGAAAGAATTCAAAAAATGCCAAAGATCTTTGGATTGAGATTGAGAAGACATGACACGCAATTTCACAAAGTAGGTGCCAGAAGTTAGTGAAGACTTTGCCCCGACCATGCCAAGCAAATTTGAAAATTGCGGACACACTACAAGGAATTAACGTTGAGAGTGCTTAAAAGCTTGCTCTAAAAGTGGAGTTTTTTTTGCAATTTTTTGAGC
>maker-Btry8022.size21696-augustus-gene-0.8-mRNA-1 transcript offset:34 AED:0.14 eAED:0.14 QI:34|0.5|1|1|0|0|3|620|62
TTCGGGTTTTCTCGACAATGATTTCTCATTTCCAATGCCCGGTTTTCACTATGTCATATTTGACGTCAAATGTCAAAATAATGAAAACGGGTTGTCATATGATGTCATTTGCGTTTGCCGGCATATTTGGCAATGTACGGTCATTTCAAATGACAGTCAAATGAAAACAATCAATGTTCGATATGTGACAACTAATTTTGATTTGCCAACATGTTGGAAATAATTTTCGTTTGCCGCACAAACAGGTGTTAAAGAAATAAAAAGCAAAAACGATTTTTCACATTTCAAAGTAAGGTGATGAAAAATACTATACATTTATTTTCAAAAACTTTTTCAGTTTCAAATATGGAGGAAGAGATTTATTCAGAAATTCAAACTTCAATAATCAAACGGGGGCGGAAAATTAAAGCAAAATGAACAGCGGAAGAGACCGAGCGGCTGATCCAAGAAGTAAAGTCCAGGGAGGGAACATGGAATTTTCTTTCCCATGGTTATAGAGATCGAAATTTGCGAGGAGCTCAGTGGAATGAAGTAGCAGACATATTAAATATGCATTGATCAGAAGTAGCAGCCAAATGGAACATCCTTCACTGCTCTTTTCGCGCGGCCTTCAACCGAAAGGCCCATACAAAAAATGGTCAAGGTGCTGGAAGAACGCCTACAGTGAACCCAGTTTTTAATTCTTTAAAGTTCCTGGAGCCCACCTTGCGTGTTGATGCGAACACGACATCAAATTTAATTAATGCAAGTCAACATAATGCAATACGAAATCACATCTATTTCATCTACTACATCTGCTAGTCCTTTGTACCTTTTTATATACTTTTGTTAAATAAAACTAAA
>maker-Btry9290.size19475-augustus-gene-0.7-mRNA-1 transcript offset:58 AED:0.00 eAED:0.00 QI:58|1|0.5|1|1|1|2|0|100
TGCTACACTCTTGCAAATTATCAGCTGTTGTCAAAAATAAAAGCAAACAAAGAAAAAAATGGAGCAAACAGGTTTAAGCGGAAAAAGAATTAAACGTGAAAAACCAAACAAAAAGTGGAGCGAAAAAAAAATCCAGAGTATACTGGACTTCTTGCAGGAAGCTCCAGAAGTAGAGGCACCAACAGCTCAAATTTTTTATAAAAAGCTCATTGAGAGCACAAAAATAGACGCAACGTGGGATTTATTACGGTGGAAAGTGCGGCACCTGAAGGCTTCATACAAAAAAGCAAGCGATTGGCGAATGTCAACAGGAGCAGGCCTTCTTGAGTCTGATGCCGGGGCGTCGAGTGTTGAAGGT
>maker-Btry80.size427808-snap-gene-1.136-mRNA-1 transcript offset:0 AED:0.81 eAED:1.00 QI:0|0|0|1|0|0|2|0|67
ATGCAGTCTATGCATTATCATTGTCTTCGAAGTGATATAAAATATGTGATTTCAAACTCAATTCAGCGGTTTCAAGCAAAAATTTACAAAATAATAAATCAAAAAATTTATAAAAATAAAAAAATTGTAAAAGTGTTCCAAAAGTGCCAAAAATATTTACCAACAAACAGGAATATACATATAAACCAAAGCGTCCAAAAATAA
>maker-Btry13437.size11900-snap-gene-0.9-mRNA-1 transcript offset:11 AED:0.23 eAED:0.23 QI:11|0.66|0.42|1|0.33|0.57|7|61|332
CAAAGATAAATATGCGGTTTACAGGACCACGTAGGGTCGAGGCGTTTCCGTTTTTCAGAGAGCCTCAAACACAGCCAACCATAAATATGCAAGTTAAAGGATCACGTGGGGTCGAGGCGTTTTCGTTTGTCAGAGAGCCTGAAGCACAACCAAAGATAAATATGCAATTTAAAGGACCACGTGGGGTCAATGCTGCAAGTTGTGGTGAGAAAACATTGCTGGCATTGTGCTCAAAGACTAATCCCAAGCTGCTGCAATATAAAAAACTGAGGATAAGTGGCAGGAATATGCGAGATGATAATTTGTTATTTGTTGGCGGTTATAAAACTGGTGCCACATTAAACATCGTCCGCAGCTGGAACATAAGGAATAAGGCATGGCAAAGTTTGCCCGCCAAGAAACAATCAAGATTCAAACACTGCGTTGTCGAATTAGATGGTAAAATCTACGCGATTGGTGGTCATGATATTAAAACGGTTCTGTCGTCAGTGGAAAGATATACGACTTCCGCTGGTTGGGAGTTCGCGAAAAGCTTGAATGTCGCTCGATATGACGCAGGTGCAGTATCTTTGAATGGTAAAATATACATAATGGGCGGTGGTAATGACAATGGAAGTTTAAAGTCCGTCGAATGCTACAACCCGCATTTGAATATTTGGATTCCTTGCGCGGATATGACAGAAAGTCGCACATTACCTGGTGCAGCTGCACATAATGGTCGCATTTATGTTTTAGACAGTAGTTTGAACAGAACTGTTGAACGTTACGATCCTCAGCGAAACACATGGTCACAGATTCGCTCTTTGGGAGTTGGCTATTGTAGCATATCTTGCGTATCGCTGGACAATAAACTCTGGGCTCTTAATAGATCTTGTATATTTTTTCCTTTCAAAAACAATGTATCAGTCTATGACGAGGAAAATGACCGTTGGGAACAAAAGTGTGCATTACCCGCATGTAAAATTATTTCCGGTTTTGTTGCGCCTGTAGCCTTACTAACGTCGAAATGAGTGAACAATATTAATAAATATATTTTTTATAATAAATTATTTGCTAATAAATATCAAAATA
>maker-Btry2271.size53372-snap-gene-0.14-mRNA-1 transcript offset:42 AED:0.04 eAED:0.05 QI:42|0|0|1|0.75|0.71|21|0|3384
AAAAACACCGGTGTGGTTGTTGTCGATTTTGGACGCTTCCAAATGCTTAAAAATGAATGCCACAAAAAGGAGCCACTAGTTGCGCGTGACAACACTGCTGCCAGTGAAACTACTTCAAAATTGGGCAAAGAGAGTGAAGATGAAGATTTTATGACGCCTTGCTCAACACCACCAGGCTCGGAAATTAGCTTGATTGAGTCGCCTACGCTACGACAGAATTCTGTGGCGGTTGTCAATACTGATACTGGTTTGGAGAGTGCCTTTCATAAGAAAATTTACGATAAATACTTTATAAATCTAACAGATCTGCAAGTAATTGTTTGTAAAAATCGCGAACGTAATCACGCTTGCACAAAGCATTCATCGAATTTTCATTTACTTGAGAAATTTAGCATCTCGTTAGAGTTGGAACGACGGGTTATCTATACCACAGATCCTGACTACCCATCGTTAACTCTATACGGCACACTACCAAAGATTGTTGCGCATGTTAATGAACAGAAATTGAACGAATTTTTTAAGATACTCTATCCCATAATCTCCGATAGATTTGACGTTAATGAAACTAGATATGATAATGGAAACGCTAACAATGAAAAGGAAGGTGGCGCGAATGAAAATGTTGATGGAAATGACATTAGCAATGAGCATAAGGCAGAAATATCGCCGAATCTTTTAAATACCAACCTGATGATTGTACAGTTTGTTATTGGACAGATGGCACTGGAAGTGCAATCCATGGATAGCATTTCGGGTAGTTTGAAACAAAGTAAACCCTGCTCTCCCATGTCACCCGCTTCACCAGACCCTATGCTGAGCACCGAACGTTGCACCAGTCCACATACTTTAAACAGAGCAATCAGTGCGCTTCAAAGTGGTCGCAAATATTTCGACATGGATTATGATGAATCGCAGGCGCTGATAAATATGGATCTGAATTTCATTAATGCCAATGATGAAAACGATTCGCTACAAATTGCAAATATTGCATTCAACAACTTGGATATTATTGCCAATCAAGAAACCATTGTTGAATTGTTGGGTTTCGCAAAACGCCTACATAGTACGCACGAAACGATTTTCCACCGTCATCATAGTTCCGCTGCCGACACATATGCTCAGAACAATAATAAAAGGCCAATTTCGGTCAATTTACGCACAGAAATCGGTTTTGATTTTCATCGATTGAATATATTAGTATTACGTAGCATAAATAAAGGTGATTTTTCTGTGGGTCGAAAGGTGGGCACACTAACAATGAGTGAAGCCAAAATACAAGCCACATTTGGCGAAGATATAAGCGTAATGGGCTCACTGGGGGGCGTGCAAATCATCGACATCACACCGGAAGGTGTTAATCATCAGCGTATATTCTCCGTTGGCAAAGATCCACTCACAAATGAAGCGGAATTTTACAAGCATGATCTGCTCCATACTCTAACAAATGAATTGTACAATGATAATTATGCTGATAATCAATTGAATGCTTTGTCTTTCCAAATTTATTGTCAGAAGGATTCTATGCCCAATTTGAAAATACGCATGGCTTCTGTGTGGTATGTGCATTGTCCGCGTTTCATACAGGAAATTAATATGTGCATTTCACAATTCAAACATTATCTCAAAAATTTCGCCACATCTATACGGAATAAAGCCAGCGATATGGCGAAAGAACTTGTGCAGCACATACAAAAAACTAAAGAAACAGAGACTGAAAAATTGCGTACAGCCGGTCAAATATCTATCGATGTAGTATTAAATACTCCCGTGTTGGTTTTGCCACGTTCTGGCGATAGCTTAGATGTTTTGGTTGCTAATTTAGGTAAAATAACAGCTTATAATACACATGAAGAGAATGAGATCTCAATATCAAAATCGACGGATAACCTATATATGTGGGCCAAAGATAATTACTTCATAGATATAAGAAATATAAATTTATTCTCCTTGAATACATCAAAGCGTAAGGAGTTGGGCTTTTCAGCGCTACCGAAGGTCAATGAGTTGTATGAATGCAATACCGATGCTGTGCCAATACTACACGATACAGCCATGCTATTCAAGCTCACAAAATACACAACCAAAAGCAAAACAGAGCATCAATGGACGTTGCACAATAAATTAATCGTGGAGGGTAGCATCACTCAATGCTTGCAAGTCTCCTTATCTCGCAGTCAATACGAACAGGTACTCGATACTCTAAACACATATTCAAAATGGAAAGGCAATGGCAACGCCGATGAGTTTATTGTAACGTCCATCGATCAACCGGACAGCGCGCCTAAGGACAAAGTTAGCGAAAACTATGACATTGAGGAGACTTTTGAAACAAATTTAAGCTTCTCCGTGCCGATATTTCAAATACACTTAAAAAATAAATTGAACAACTCACTGATCGATGTGACATTTCGCGATTTTGGTTTTCAATTTAACCAACAAAAAGATGTTACTAATTTAGAAGTATTGTTGCGCTCAATCGTCATGGAGGATCTCAAATGTACAATGGATTCGCGATTTCGTAATATGGTCGATTCGACGTCAACAGAAAAGGAGATAATTTATAAGACTGAAAAATGCGTATCGTGTCCGAACCTCACGAACATACATTTACAACAAAATGAGTCATCACGTTCAATGCCATGTAAGCTAAATTATCCAACATTTTTGGCTGCGGCTCAGACGCCTGCGAAGAAGGCTGTGAATAGCAGTAATACGTCCCGATCGTCCGATGATAAGTTGGTAACGTACAAATCGCAAACGCATATGATAGTGGGCCTAGATGGCAAACCATTTAACCAAACTAAAAGTTCAATCGATTTTAATTGTTTAAATTTGACTATATCTGTGTGCAGATGGTTCACGATTTTTGATTTTTTCGGCTTCGTATCCACATACGAAAAGAAGAATTTAACACCAGCAAAAAGCGAACTTAACGATGAAGAACCAATTACCTGGGGCGAACTGAAAGTTTCGGTGCGTTCGTTAAATCTCATATTAGTACGCAACGAAGTCGAGTTCTCCAAAGCAAATATATCACACGCACATTTTAAAATTTCAAGCAACAGAGATATCAAATCGGTGGAAGGACGTCTCAAATCTATTTCGCTCTACGATCTAACTTATTATGGAGATTTGTATCGCGAAAAGTTCTCAACAGCTGGTCCTGAGGCTTTAAGTTTTTCATATAAAAAACTTAATGCGATTGTTAATTCAAATCAACGTTCACTGGAAATGAATGCAAAATTGCGCATACAAATGTCATCAGTACGATATATACATACAAAGAGATTTATTATGGAGATTCATTTATTTTTAAAAGACTTATTGGAGCTACAGTCGCCGGTCATAAGGCGCATGAAAATGTCCGAAAGCCAAGCCGACATCAATTCGACACCAACCAAAATTGGTCTGCGTTTGCACGCTGCTTCACCCATTGTTTTACTGCCACTCAGCTACAATAGCACACAGGTTATAGTGGCCGATCTGGGCGAGTTCACATTAAAAAACTCATTTCACTTTGCGAGCGATGCGAACGTCGTCAGCAAGCGGCAAGATGAGAAGGGCATGGATGAAATACTGGATGTCATGCATATCGATTTGGTCAATATGAATCTATTTTCAGGCGAACGCATTTGGAAAACAAATAAAACGCTGAACTATAATCCAAGTGAATGTGTGAATATCGGCAATTTCACAATATTGAAGTTGGGCAATAATCTCTTCAAAGAGACGTGTCATCTGAAACTGCAAGTGGAGCGCAACATCGACACGGCGGTCAGTCACAATTGTCCGGATATAACGGTGAAAGGTGTGCTAACCAAATTGAATGGCATTGTAAACCTGCAACAATACAAATTATTACGTGGTTTTCTTAGCTACAATTTGGGTGAAATGATTGACGATGTGTACCTTAATTACACGAAGAATTTCCGCGAATCAATCGATAGATTGAACTCAATCAGCGAATCATATACTTCGTCTGATGCATTGGACCTGCTGACTTGGAATACACTGTCCATTAATTTGCAATTGGAAAATGTTTCCGTGTCGTTGGTGGAGCAACAGAGTTACGACAATGAAATCAAACCGTTAGCTTGCGTAAATTTCATCAAATCATTTTTGCAAATCGACTCCTTCAATGATGGTTCGCAAGACATCGATTTAGTATCCAGCGAAGTGCTTGTGCTCGACTCGCGACCAGAACACATCTCAAGAAATGTATTCCGACACATTTTGAAACCAAAACGCGACAACCTCTCGAAGAATGTCGTACAAGCAGAGATACACAGTCGAAAACGCAATAATTCATCGAAATACATTATTTTATTAAATAATATGCGCATCATGGCCATACTGGACTGCTTGGAAAGCATAAAAAAGTTTCTTGAAGAAGAACCCACAATATCCACATCGGTGACATCCTCATGGCGCAGCAATAAAATGTTAAAACAAACATCAACGACGCACGAAGCCGAAATGAAAACCGATTCGGAAATAATTTTAAATATCACCGACTCCGAATTGATTTTCGTTGAGAATGTTGAATTGGCCGATACGAATGCAATAATTTTGAAAAACACCACCGTACTACAATATCGACCCAATCATCACACTTGTCCCGTTTCGATTGATGTTAACCACTTGGAGGTCTTCTCCTGCATACTTGGCGCAGAAGAGCAAAGCGCGCTTTCCATTATCGATCCATTCTCGCTAAATATGGAATTGAAAAACAATTGTTTCCATATTATCATACACAAAGAACTCTCCATACGTCTCTCGTATACTGACGTGAAATTATTTTCGAAAATGCTGCAGTCCATACCCAATCAAGCAAAGACCTCACACAAACTCAATCGCGCTAATTATACGAACTACGAAGCGATTGCCCCGTTAGTCAAAATGGGCTTCAAATCTAAAGATTGCTTGGAAGCCATGGAGGTCAACAACAATAATTTAAATGATGCTGCAAATTGGTTGCTACAGCAGAAACATGTGAAAACCGATCAGGTTTATCTCGAAATGCACGATCTGCTCATCAGCGCCAGTTGCATATCGATTTGTGTCATTGATGATTGCATGGATGCGGATGTGCCGCTGCTGGAGATTGTGTTGTCCCAGTTGACCTTGGCTCAACGGTTGGACAATGCTAAATCACCGGTGGATGCTGGTTACACTACGCCATTGTATCAAGAGGGGCGGCTAGAGGCGATCTTTGCTAGCGATTATTATAATCGGCGTCTGAGTGGCTGGGAGCCAGTTGTGGAGCAGTGGGAATGTTCGGCGCATTGGCAATACTCGAAAGTGAACGTAATGATACCACGCATGTTGGTCATGGAAGTGAGCAGCAAACAGCTACTCAAACTCAATATCACATCAACCCTCGTAGAGCTCTGCGATATTGTGCGCAACAATTGGATTAAAGATTATTATGGACAGGGTAATAATGCCGACTCGCTAATGGGCTTTCGTCGTCGCTCGCCATTTGTGCCCTTTGCTTTGAAGAATCTCACCGGTGAGCCGTTACTCTTCAAGACCCTGTACTCCTCGCCAGGCGGTATAACACGCACCGAGGTCAATCAGCCGGATATTATGTGCGATTGGTTGGCGGTGCAACCGAATGAAATTCTACCTTTCGACTTTGGGCCACAAACTAAGCTTAGACATATGAATTCGCACAAATTGAATACACATCAGATTTTGGTTCAAATTCAAGGTTGGACCCTAATAGGTCCAATTTCGATCGATAAAGTAGGCATATTTTTTCGTTATTCCACTCTAGATATGCAGTATAAGAAACGTACACGCATCGTATTCGACATTTCAATGTTCGGTTCCGCGCAAAAAATGATAACAATACGTTCAGCTTTGACGGTGGTGAATCGTATGAACGAAAGAATTTTGCTGAAAATGGAGGGCAAGCATGAAGACAATGTTGCACTATCGGTGCTTCGAACGAGTGAGCAACTAAGTGTGCCACTACGTCTGGTGGACTCCCTTATTTATTTTCGTCCCTACTCACCGACCAAATCGCCAGAGCAATTGATGGAAAACGCATCCGAAGGTAGAACTGTATTCGTAAGGAAAAACGCCATTTCAAGCAGTAATCGTTGCGATGAATTCGAGTTTAGTACCTGCGGTGTTTCGTGGACTACATGCGCCAAAGACTCTGTGAACGAACTCTTCACATGTTACGGCAAGAGTAATGCTGTCTTCTATATACTCATCGAAATACGGAAAGTGAAGTATCCGAATAGAGATTTTAATACACCGGGTCATACGATTACCCTCCTACCACCATTGAAATTGAAAAATATGCTTTCCTGTGATTTGTTATTCAAAATATCGGGTCATATTCAGGGTCGAATCAATTCATCGGATGTGGTAAATATACATACGATCAATGCTTGCGACTCCTTCGTGCTGAGCATCACTTTGGATAATTACAAGTTATCTGGTCAGTTGAAAATACCTATGGGTCACACTGGTATTGTGGAGCCAAAATTGAAATTGATTGACTTACTGAATCGTGAGCTTTATTTACGCGTCTCAATACAATCGTTTCAAGGCAAAGGCATGGAGATATTTATCAGTGCTCCCATTTGGATTATAAATCGCACCGGTTTGCCGCTGGTGTATAGGCAAGAGGGCACAAATCGTTTGGGTTCTGGTCAATTCGAGGAACACGAGCAGGCGCGCATTGTTTCACCATTACTTTTTTCCTTCTCAGATCAGGAAGGTTCACCATCGCTGGAAATACGGATGGGCAATAAAACTTTTCAACGGCAATTGCGGGCTGAGAGGTACAAAGGCTGTTATGCTATAGGCATAAACATACGTAGGGGTCGTGGCTTATATTCATGGACGACTTTCATAATTTTATCACCTCGCTATCAACTTTACAATAAATCCACAAGAAAATTGGAGTTTTCGCAAAAATGTGATATCAAAAAGCCGGACTCCGCCAACGCTGAGCACATAATATCAGCACTGCCGGGATGCAATTTCCCCTTCCACTGGCCTAACTACGAACAAGAGCCGCTGTTGTGTGTGCGCATAAGCGATGTGAGTTTCTGTCATTGGTCACATGGCATACCTATCAACGAAGTACATTCCATATATATTAACGTACGCAACGATTTGGGTGAAATGTTCTTTTTGCGCTTGGAAGTGATTTCCAAAGGCGCTACATACTTTTTCTTATTCAGCGATGCACACACCTTACCGCCACCCATACGCATCGATAATTATTCAGAAATCATGATACATTTCTATCAATATGCCTGTAAGCCACATTGGCGTTCAACCGTACGACCTCAATCCTCGCTAGCCTACGCTTTGGATGATCCCTTAGGTGCACACATGCTGCAGATTGAGGTGCCCGGAGGCAATACAATTGAATTTCCACTCAATAAGATGGAAAACTCCACCAGCATAACGTATGCGAATTTCATTTATATCGCTTTTAAGGAGACATTCGCCTACACAGAAAGCGAAATGTCACAATTGGGCATTGAGGGGCAGCAACTTGTTGTAGCTGTGCGTGATAAAAAGGTGATTGTGGCGCATAAGTGCACGGGTGATCGTTCACAGCTATGGCTGATGAACTCCTTTGGTCAGTTGGAGCACGAAGGTTCTTCGCCACCAACTGAATTTAGTCGATACAGTGAATCGCCTGGTTATCGTATGGTCTTGGATGTGGAAACGGCGCTCAATCCGAATGATTTTACAAATTTGGTCATTAGACCGCCGAATAAGCAACGAGTAACCACGCAGCGATGGCGCTTTGAAAATGGACGACTAATGTGTCATAGTAATATGTGTGTGCAGGTCCGAAACGGCGTTTTTGGCTTACGTCCGGGATCGGAAGTTGTGCTCGGACGTATACAAACGAGTCCACGTGTCGCCAGCAGTGATATTATTCCATTTGAGCAAAGTATTGAAATACAGAAATTACGTCCTGGTTCTGGACACTTAGAAATAATAAGCAAGATGGATGGACCCATTCGAACAGTACAAGTACACGATGTTAAAGTGAAGCCAGAGGATGTCACTCTCACACCCGATCCGAATTGGAATCATGCATCGATTAGCAGTCGCATGACAGTGGATGAACACAAAGACAATATGTTCGATGAAATTTCAATCAAAGTCGATTTACATAAGGGTTTGGGTATTTCGATGGTAACGTGTCAACCTGTCGAGGAACTAGCCTTTATCACCTTAGAAACAATTTCGATTGATGTGCATTCAACACGTTTTATCAAATCGTTGGAGTTTAGAGTGGCCGATTTGCAAATCGACAATCAACTATTGGATACCTCTTGTCCTGTCTTATTACATACTATACGCACAAACGATGATGACAATTTACACACTAAATTAACGGAAACATTATCGTATAGTTTGGGTCGCGTTGTGCTCGATGAACACGACAATGAAACACGTCAACGCATACTGGAGATACAGTCGAATACCTCTGGTAATCATCTGGCGGCGGGACTAAAAGGACTCGGCTTCGGTTTGCTTGGTGGCGTGACAAGTATTGTGCGGCACACATATACTGGCGTGCAATCGGACGGTTTTCCCGGCTTGCTGAGTGGCCTCGGTAGAGGACTGGTCGGCACCGTAACGAAACCCATAATTGGTGTGCTCGATTTGGCATCGGAAACAGCGAGCGCTGTACGTGAGACGAGCAAAACATCGGGACGGATGCTGCCCGATCGCAAACGTTTGCCACGCTGTGTCACTGGTGCACCGGGTGGTCTTCTACCAGCCTACTCGTATCGACAGGCGAAGGGCCAACAATATTTGTATATAATAAATCGTAGAAACTTCGCAGAGAAACTCATGTCTTATGAACCTAATTTGTGCAATGATAAAGACGCTAAACTACGCCTATTAGTCACCACTGAATTCATACGTATATTTTCACGTTGCGATGAAGATCCAACGATTATGTTTGAGTGTCACCTGAGCGAAGTGCTCTCCTGTCATCCGCTGACTACAAATGTAGTGAACTCAGGGGCGCCGGGTAGTAGCAAGCATGCACCTAGCTTCTATATAGAGATATCCACCAATCTGCCGAAAATCACACGACCTCGTGTTAAATGTCAAACAGAGGAAGAGGCGGAGCGTGCAGCACGCTGTATTAACTATGCTAAAAGTGTGTTTGATGAGCGCGAACAATCTGTGCCCACAAAACTCTTGCCAAGTCCCAATAAGAATGCTATAATATTCGAGTATCTTACCTTTGATATAAATCCTTGTGTGTTGATTCTGGAAGAACGACTAATTTTAAAGACGGCCTACTTTTGTGGCGTGGGCAAATTGGATAAGTATAAAACGAATAAGGCATATGATCATGATTTGCAAAATATCGAAGAAATATCGCTATCAACAAATCCACGGAGATTTTACTTTGAATCGCTTAATCTGGGATCAAGTCAGGTACGTGTCTCTGTATTTACGGCATCCAAATTAACGCCAGAACTATTCGAAACGAAGAAATCGCTTGGATTGACTTTGGTCAAATTCGAGGATGCACTTATAGAATTCGACAAGTTTTCTGATAAGCATCATTTTGAGCCATTAGAGGTATATCTTAAAGCAATCAAAAGCCACTTTGTCAGCCAGATAAAGCGACATGCGGCTTCGATATTAGGTAGTGTCGACTTTCTTGGGAATCCGCTTGGTTTTGCCAACGATCTTTCCGAAGTTGTGCTCGGACGTATACAAACGAGTCCACGTGTCGCCAGCAGTGATATTATTCCATTTGAGCAAAGTATTGAAATACAGAAATTACGTCCTGGTTCTGGACACTTAGAAATAATAAGCAAGATGGATGGACCCATTCGAACAGTACAAGTACACGATGTTAAAGTGAAGCCAGAGGATGTCACTCTCACACCCGATCCGAATTGGAATCATGCATCGATTAGCAGTCGCATGACAGTGGATGAACACAAAGACAATATGTTCGATGAAATTTCAGTGAGTACTCGAATAAATCAAATAGTCGTTTTCCTCAAAGTCGATTTACATAAGGGTTTGGGTATTTCGATGGTAGCGTGTCAACCTGTCGAGGAACTAGCGTTACTAGCAGTGGCCGATTTGCAAATCGACAATCAACTATTGGATACCGCTTGTCCTGTCTTATTACATACCGTACGCGCAAACGATGATGACAATTTACAC
>maker-Btry399.size147661-snap-gene-0.64-mRNA-1 transcript offset:0 AED:0.40 eAED:0.45 QI:0|0.33|0.25|1|0|0.25|4|0|304
ATGTGGCTGAAAGTTGCTGGAAAACTTGTGGAAACTCTTCAAGTGAACCGCATCTACTTAGAAAACATTGAGAAAACTAATAAGCACGACTTGCCTGGCTTCCGCAATTGGCAAATATCCTTGGGTAGATGTTTTAGGACACTTAAAGTCTGGATAGCTTTCCGTACAGTGGGTGCTGAAGGTTTACGTAGGCATTTACAACACCATCTGAAACTATCGGCGCGTTTCGAAAAATATATTTTAGTTGATAATCGCTTTGAATTGGTGGCTAAACGCTCACTTGGCATCGGTTGGTTCAGAGTTAGAGGTAAATTGGCAACACGGTTATTGCGACGGCTATTGGACAGTAAAAGAATAAATATAGTGCAATCAATACATTGTGCAAAGATTTTCTTGCGTTTTGTTATATGTGGAACGGATACTAAAGAAGAAGACATTAATTTTGCCTGGACTGAAATTCAAAGTGAACTGAGTGAGATGCGTGTAATACAGGAAGAACTGAAAATACCGGATGGCATTGCCAAATGCAAAAGTACTATATGCGAAATTTGTTTGGAATCCTTAAGGAAACGGAAGTCTTTAAATTTAGGTGATATGAAGTGCAATGAGATAATGTCATTAGCAGCTTCACTAACTTCATGCCAAGAATACTCCATATCCTCTGGCTTGGTGAATCTGGAGCAAACAGCCATACGCAAAAACATTCACCACCCAACTGGGATCTTTGAGCCACATAGCGCTGCAATCGAAATTCACCAACATCCATTTGTGTGGATTAAAATTAAACGAGTCTGCTGTTTCGATGCCTTTCATCAGATGACGATATTCGGGGCAAATGAAAACGGCACCCGCATAAGCAGCATCCACATGTATCCAAACGCCGTACTTGTTGCCAACAGGGCCACATTCGTCTAA
>genemark-Btry18695.size21545-processed-gene-0.1-mRNA-1 transcript offset:15 AED:0.04 eAED:0.04 QI:15|0.8|0.5|0.83|1|1|6|0|452
TACAAAATAGTATTAATGTCTTTATTATCTGACTACTTTTTCACCACCTTTGATCATAGCAACCGATGCATTAATCTGGCCATGACTTCGAACGATGATTGCACAGCCTTAAACGCAACATGCTCCTCAGCGACGGCAAGTTGTGAATGTGATAGTTTTGAAAGTGTTTTCTCTAGCGACTTGACAACATGTCTGAAGACGTCACTAATTGGTGACAAATGCGAAGACACAGTTCAGTGCAATCTTATGCCATCGGGAGCCAGTTGTAAATCCGGGGTCTGCGACTGCGCCGATGGATACACTTATGTTGGTGGACGTTGTAGACTACTGAATGGTTTGAATGGCACATGTGAAACGGATAACGATTGCCTTTTCGGTTATGACCGCGAATCAGTTGCCTGTGTCGACAATGTTTGTAAATGTGCTGAGGGTTATTATCACAGGACTGGAAACATATGTCGTCGTAAATCAATGAAAATTGGCGATGCCTGTGTCGTGCATACGGACTGTGAAGATTTAGGAACAAATGTGCGGTGCAATAGTTTGAGCTGTGTCGAGGTATCACAAAGCGATTCGGAATCGTCAAAAACCGTTTTAGATGCCCGAACCAATACACTGACACACACAGGCCACACAAATACAAACGCAGGCACGACCAACACAAACACCCATACAAAAACTGATGGTGGCAACGAGAAGTCCCCCTCATCAGACGGCACATCACAACTCTCGAAGTCTTCGAGATCAACCAGCGATACCAGTAAAGATACTTTAGCATTGGTGAATGGTCGTAGTGATTTGACTGACGACACCGACGATAACGAGACGGGGCAAGAGGAGGCAAGTGGTAACGAACAGCAGCGGAGATCACGTGAAATCGCCGTACAAACAAGTATCGATGCTTTTGAGTTGAAACCATTGGCACCGTTAGTTAAGAATGTCGGTACTGGCACCACATCCAGCACAAGCAGTCGACGTTTTTCGCGCTATAGACGTCGTCAATCTGCATTCCGCTACGATGATGAGGATAAGACTTTCTCGACGATATCGAATACTGATGATGATGGGGAAGAAAACCTTTATGGCAGCTCTTGCACAGAGAATGGTAAATTGTGCGCGGGACTTCCGCATTCGATTTGCTCGCACAACATTTGCTTCTGTAGCTCTGGGTATTATCCAAGTAATGGAAAATGCTTTGCAGAGCTTGGTGAGATAGCGGAGAGTGCCAACGAATGTGAGCACACATTCGATTCAATATCCAAAAAATGTATTTGCCAAAGTAATTACTTCTACGAACGTAGTTTACGCTCTTGCCGAAAACAAGGTCGAGAACGCGTTGACGACGAACTATTGGCGGCCATCAATATCAAGTGA
>genemark-Btry9015.size19858-processed-gene-0.2-mRNA-1 transcript offset:0 AED:0.27 eAED:0.86 QI:0|0|0|1|1|1|2|0|47
ATGATGCGTCAAGAATGGAGTACGAAAGCGGCAAGCTACAATCGCGGTCTCAGTGATGAAATGTCTTTAACTACAACTAAGTTGGGATCTTTCGAGTTCTTCAAAAGTCTCAGTGATGACAATTCTTGTATTACAGCAGTGTAA
>maker-Btry130.size370907-augustus-gene-0.118-mRNA-1 transcript offset:0 AED:0.48 eAED:0.64 QI:0|0|0|0.8|0.25|0.2|5|0|796
ATGTATTCTAAGTTTTCACAAGACTTTGTTATCGTGNTTCCTGTTGGAACTCAAGTGCCACATGTCAGTGAAGATGTCATAATTAAGCAGGAGCCGACGGATCAGGAACACCAGAATGTAAAGGCAGCAAATGAGGAGTCGCCTGATGTTGAAATAGGTCCAAATGGTACACGTGTTTCTAAAAAAGATTTGACCAAAATAAATGGCATGGAAGTGTCAACTGCCACCAGGGCATTATTGTGTTTAATCTTCGACCGGCAAACTTTAGCGACGCACACACTCACTGGCAAGCCCTCGAACAGATTTCCGAAATCTAACCGTCCACTCAAGCCCCAACTAGACCCATTGAAGTTCCTGACACTGAAACATCAAAGCTTTGAACAACTTACAATTATGGATTTATCCCTGAAATGCAGTGGAAATATGCAAAAAATGGAAGACAAATCGTCGGAACTTTCAAACATGGACTTATCGCTGAACAACAGTGTGAATATAAAAATGGGGAACGAGTCCTCAGAACATACAATTATGGACCTATCTCTGAACGGCAGTGCAAATATGAAAATGGAGAACGAATCGTCGGAAGAAGCACTCGATTTACGCAAGAACGAGCGCAGAATTCGACATGATTTGTCTGAACCAAGAAATCGCGAACAGACTCCAACCGATGGATCATCAGCAGCAGATCTTCAGTTAAAACGCCGACGTGAATTTGAAGATAAATTCAATGATGAAGTGAAAAAATTAAAATTGGACGAAATCATTCTTCCAGTGCAGGAAGAGACACCGCGAAGTGAAGTAGACGCAGCAACGGTACAGACTTCACTTTACCTTAATATGCTTCAAACAATTATGCAAACAATGTGTATGATGAGAGAGCCGGCTCCCACTGATTTTCCATCGGTGTTGCCGCATCCAATGAGTAACGACAATGTTGAAGGAAATTATAGAATAATACCATACACAAGTATTAAAGGTGAGCCAATAAACTTAACGACAGCCTTAACTACAAGGAATTCGCTCGCCGAGACACCAACGTCTTCGTCAATACAATCAATTCCTGTTGGAACTCAAGTGCCACATGTCAGTGAAGATGTCATAATTAAGCAGGAGCCGACGGATCAGGAACACATATCTCCCAATGTTTCGAATACGGATCACCAGAATGTAAAGGCAGCAAATGAGGAGTCGCCTGATGTTGAAATAGGTCCAAATGGCACACGTGTTTCTATAGAGAATTTGGCCAAAATAGACGCCGTTGGCAGCTGGTTTGGCGAGGCATCGCCCCAAAAACGTCTCCTCATTGTGTTCCTGACATTGAAACATCAAATCTTTGCACAACTTACAATTATGGACCAATCCCTGAACAACAGTCTGAATATAAAAATGGAAAACGAATCCCCGGAACTTACAATTATGGACCTATCTCTGAACAGCAGTGTGAATATCGAGAACGAATCGTCGGAAATAGCACTCGATTTACGAAAATTTCCTCCTTTACCAAGAGAAACCGGCGGCGGCAGAACACAACATGATTTGTCGGAACTAAGAAATCGCCAACAAACTCCAGCCGATCGATCATCAGCAGCAGATCTTCAGTTAAAACGCCGCCTAGAATTTGAAGAGAAATTCAATGGTGAAGTGAAAAAATTAAAATCGGACGAAATTATTCTTCCAGAGCAGGAAGAGACACCGCGAAATGAAGTAAACACAACAATGATACAGACTTTACATTACATTAACATGCTTCAAAGAATTATGCAAACAATAAATATGATGAGAGAGCCGGTTAGCACTCAGTTGCCGCATTCAATGAATATAGACAATGGTATTAAAGCGAAGCCATCAAACGTAACGAAAACCTTATCTGCAGGGAAGTCGCTCGGAGAGACACCATCGTCTTCGTCAGTGCAATCAGGGCCTGTCAGATCTCAAGTCAGTGAGGGCGTCGTCGTTAAACAAGAACTGACGGATCAGGAAAACATATCTCCCAATGTTTCGAATACGGATCACCAGAATATAAAGGCAGCTAATGAGGACTCGCCTGATGTTGAAATAGGTTCACATGGCACACGCGTTTCCAAAGCGGATTTGGCCAAAATAAATGGCATGGAAGTGGCAACTGCCACCCGGGCACTATTGTGTTTAATCTTCGACCGGCAAACTTTAGCGACGCACACACTCACTGGCAAGGCCTCGAACAGATTTCCGAAATCTAACCGTCCACTCAAGCTCCAACTAGACCCATTTAAGGTAGCAGACATTACATATTATGTGAAGCGAGTTTTCAACTGTACGGAGTCAGACATCCGGCACACAATTACTATGAAGTGTGCAGAAATCGAAAGAAGTTTTAAAAGGAGGAGTTTATCCAAAACTAATTTAGACTAA
>maker-Btry4431.size35126-augustus-gene-0.12-mRNA-1 transcript offset:0 AED:0.40 eAED:0.50 QI:0|0.33|0.5|0.75|0.33|0.5|4|580|100
ATGTTTGAACTGGGACTTGGCAAAGAGAGAGAAGCATTCAAGCAGAATGTGTCACTGACACTGAATATCTCGACGGAGAATCTGACGGAACTTCTAAATACTGCACAGTTCAATCAGATCTTGGAATTGCTACAGCAGCAGCTCCCGCTGTCCTCCTTGATTATGCTCACAGTGCTCTATGTCATCATCTTCGTGCTGGACAGTGTCCTCACAACAATCAACAGCAGCGGTGGAATGGACGGAGGCATTCGTGATTCATTACATAGTACAGAGTATTCCTCTGCGGCTCGCAATCCATGCTGACAACAACCCTCACCAAATGGAATGAAATAGTCGCAAATCAAGTTATTGGTATGTCTGTTGTAACTGCAACCAAACAACAACAACAACCACACAGATCACATACTGCAATCTCAACTGTCCCAACGGTCCAGAGCGGCGCATAGTAATATCGTCTCGGTTATCTGTAGTCTTCAGCCATAAATTGCAACCGAATGTTTTAACAATGAAACGATTACCTTCTCACCACCAGCACCAACCATACAACCGGTGAAGTATATTGTGAAATTGGACGTGCATGGACCGAACTTTCACGAATAATTAGTTGACGTATAGAAAAGTTTGGACAGGACTTGTGAAAGCCTCTCTGCTTCCAATTTGAATGCGTAAACCATGGTGCGGAGAACCATATAACTTCGATGTCAGTTTCGCTAAATAACGTGGATCCACCAGCGTGCGGAATCTGGATTTGGATGCAAAGTGCTGCAAATAAAAATGGATATCATCGGAAAATTGAATATGAAAGTTTAAGAAACTAAAATGTGTTATAAAAGAAGAACTAAAAATATATTATGAATTGTTTGTTTTTCAATAATAATGGATT
>maker-Btry7218.size23821-snap-gene-0.10-mRNA-1 transcript offset:0 AED:0.41 eAED:0.41 QI:0|0.5|0|0.66|1|1|3|0|384
ATGCTATGTTACGTCACGCACCCACATACAAATGTCCACACAGCAGCGGAAGCTTTGCGTCAACGCAAATACGAGGTCCATACACATAAATCTCCACATAAAAATCCTTCCAAAACCAACACACGAACCATTACGACAACAAGCACCACGCCCACAATTACAAGTGTCGGCGTCACGAATAGGTCGTCGGCGACAATAGTAAATCAGCGCGACCAACAACAACAGCAACCACTACAATACAACAGTAAAATCAACTACATTAGCACGCATGCTAACCACAACAGCGCGAGCACCGCTTGTACACATAACAGTAATAGTTGCCACAACAGTTACGCCATGCCCACTGAAACATTTTTGCTTAAACAAAAAGCGGCAATGCTTGCGGCAGGCAGCACCAACACCAACAACAGCAACACCGGCGCTACAGTGGTTGTGAAAAAGAAACCGTTATCGCCGCTACAAATCATTGCATTGCCACACAATGCAACCCTGGCCAGACTATCCCATCCAAACGGCACTGCTGCAGAAACAACAACGTTAACAGCAACAACAGCGCATCAGCTGAGTCACCAACATAACGCGCAACAACATCACTCAGACGTTGGCGTCCATCGACAACAACAACAACTACAAACGGCACATATGACACAAACGCTGCCGCGACGTCCAAGTCCACTTTTAGGCGCACCACTCTCACCCTTCGCCGCAGCGCGCTCACCGTTGTCGCCATGCGCGTCGCCACATTATGTGCGTCCGACGAAAGCGTCGCGCCTGCGGGCAGCCGCCTTGGATAAGAAAAAATGCGAAGACGAAACAATTCAGCGTCCACGCTCGCCATGCTATGGTTCACCGCTGACATCGCCACGTCCAGCCGCATCACCAAAGCATCAATCGCCGCGCCTCTCGACAAGCTCATCATCGGACAATCCACGTCCAACCACCGCCGATTCGGAAAGTGATACAAAATTGGCGCAAAACTCATCGCTTACCGTAAAGCAACGTCTCACATCGACCTCCTCCAATGAGTCACCAACCACCAACAAGAAGTTGGTACCCTCCGTTTCCGTATCGAAAATAATTGCGTTGCCGCCTGTCCAACTAAATAATGGCTGCCGATATGATGATGATTATTATTATGCCGCTGTCGCTGTCTGA
>maker-Btry4301.size42598-augustus-gene-0.15-mRNA-1 transcript offset:21 AED:0.10 eAED:0.10 QI:21|0.6|0.45|1|1|1|11|0|814
AATTCTCCAGAAGAGTTTTGGATGCTCTCCAATCATGAGAATGTCGCGCGCATGCGTCTCAAACTCGAGCCGCAATTGTATCCGAACAAGCACGAGAATGCGGCGAATTTACGTGATAATGCCACAAATGCCTATGATCCAAGAGAAATCTCGGAATTCGACTCGACAATTAAGAGTGCCGTTGTACGTGACTTCTTAGCAGACGATGAGAATCTACAGCTCGAAGAGGAGCTGCGTCAATCGATTGAAGCGCAATCGCAGCAAGATGTGCCACTGGAAAAATCAGTCATTTCACAAGACTGCGAACTGATTACGCTGATGACGAAGGTGAAAGGTAAAATCGAGGTGAATCAAACGCTATTCACCTTCATCGATTTGAGTCCGCCGTCGGAAGATGGCTCCAAACACGATTTTCGCTTTCCAATCAGCAAAATACGTGAGGTACATTTGCGCAAATTCAATTTGCGGCGCAGCGCTTTGGAAATATTTTTAATCGATCAAACTAGTTATTTTCTCAACTTTACAACAAAGACACGCAACAAGGTTTTTACGAAAATTTTGAGCCTCCAACCGCCAAACATTTTATACGGCTCCGGTCGCTCTCCCGGAGAATTATTGCGCGCTTCGGGACTTACGCAGAAGTGGGTAAATCGTGAGATTTCCAATTTCGAATATCTTATGTACTTGAATACAATCGCTGGCCGCTCTTACAATGACCTCAGTCAGTACCCAGTATTTCCTTGGATATTGTCCGACTATACCAGCGATGTTTTAGACTTAACCGATCCGAAATCTTTTCGTGATCTTTCCAAGCCTGTTGGCGTGATCAATCCTAAAAATGAGGCTGGTGTGCGCATCAAATACGAGTCCTTCGAAGACCCCTCGGGTGCGATACCGAAATTCCATTATGGCACACATTACTCTAATTCTGGCGGTGTTTTGCATTATTTGCTGCGCGTGGAACCGTTTACATCGCTACACATTGAGTTGCAAAGTGGACGCTTCGATGTGGCCGATCGGCAATTCCACTCAATACCACAAACGTGGAAATTATTAATGGACAATCCGAACGATGTGAAGGAGCTGATACCAGAATTCTTTTATTTTCCCGAATTTCTGAAAAATAAGAATAAATTTGATTTGGGTCACTTGCAAATAACAAAAGAAAAAGTGGATGACGTCATACTGCCAACATGGGCCAACACACCGGAGGAGTTTATAGCTATACACCGACGTGCTTTAGAATCGGAATATGTCAGTCAAAATCTGCATCATTGGATCGATTTGATTTTCGGCTACAAACAGAAAGGCCCCAAAGCTGTCGAGGCGCTCAACGTTTTTTACTATTGTTCATATGAAGGTGCCGTCGATTTGGATAAAATCACCAATCCTGTTGAACGTGAAGCTGTAGAAGGTATGATCAACAACTTCGGTCAAGTGCCATCACAATTATTGCGTGAACCACATCCGCGTCGTTTGACACAAGAGGAGACGGCACTCAAACTGGTGCGCGCCGAATTGAAACGACCGGATCTTACGCAATTCCTCGATAAGGTTGTGCAATATTATTGCGAGCTGTCAACGCCAAAAGATCCAATTGTCTTCCTGAGCGCACCGCGCAGTCCGCCACGCTCATTTCTACAACTCAGTCCGGATGTGCTTGTCAGCATATCGAAATCATGTATACTTGGTGCTAACTCATGGATGTCCTATGATAAGGATCGAGGATTTCTGCTGGAAATCGATGCAACAACTACCAATTTGAAAAACCGCAAACGCATCTTTGGCCCCTTCCATCCCTCACAACATCCACACTCACAACTGTTCGCAGTGAGCACAGATGGCAAGCTATTGTATGCCGGCGGCATCTGGGATAACTCGCTGCGTGTCTATAATTTACATAAGGGAAAAGCAGTAGCCTCTGTGACGCGGCACTTAGACATCATCACCTGCCTGGCGTTGGACAACTGCGGCTCTTACTTAGTGACCGGTTCGCGTGATTGTACCTGCATTGTTTGGAGCATACAGTCTCAGCAGTATGGTAATGTGCCGGCCAGCACAAACATTCCAATGCATGCGCTTACTGGGCAGGCCCATTTGCAGGCGATAACACAGCTGAATACGCAGAATGTGTTCTCGCCCAAACCATTGACCACACTCTACGGTCACGATGATGCCATTTCAAGTGTCGCCATTTATACTGAATTGGATATGGTCGTTTCGGGTTCACTGGACGGCACTGTAAACGTGTATACCATACAGGATGGCCAATTTGTGCGCACACTGAAGCCTATTGGCTGTACTGACAGCTGCGTACAAATATCATTCGTTACTGTTTCATATCATGGTAAGTGGTGCTTAAATTTGTTTAATTTTGTGAAAAATGCTATATTAATTTTGAGCACATATTTTAGTGTTTTCATGTACATATGTTTCCTTATATCTATAGTCAAAAAAATTCTGTGA
>maker-Btry1626.size65593-snap-gene-0.23-mRNA-2 transcript offset:0 AED:0.83 eAED:0.83 QI:0|0|0.25|0.25|0.33|0.5|4|109|91
ATGGAGAGACCACGTTCCGATGCTTTAACTGGCAAACTTTTCATTATGGAATATAAAAGTGACGTCCAGCACCGCAATTCTGTTGAAAGCTTCGATCCAACTACAAATATTGAGACTTTATACGCGAATATGAATAAAGCTCGCGATCTGCTTAGTGTTACCATTCACCACGAACGTTCATTTGTTTTGGGCAGAGAGGACGATGATTATATTACGAACCACGAAAAGATAGAGATCCTCTCAATTTGTATTTTAAAGCAGGGTGAAGGTCGTTAACTAATGATGGCAACGAGTTATACGCAAAGACCTAGTCTTCAAAGTAATTCTAGTGAGCAGAATCGCTTCATGGACAAATTAATGTGGAAAATATTTAGCTTCTACGACG
>maker-Btry18253.size9441-snap-gene-0.7-mRNA-1 transcript offset:77 AED:0.32 eAED:0.32 QI:77|0.33|0|0.5|1|0.75|4|0|174
GTTATTTTTATGGACCTATTGAAGATACGCCCTTTACCTTAGCTGTTGTACTCCCTGAAAAATATGGCAGCCACGAATTGGTCTCCCAACAGGAAATAAGGCACTCGCGCAGAAATGTGACCGAGTACTTTAAGGGAGACAGTTGGCGCGTACATCCCGACTGGGTGTATTGTGAGTACAATAGTGTTAGCGATTTAGAGAAGGAGCGTGAAAGCTCTGGCGAATATCTCTCAGCCTCACGTGAACAAGAATTAAGTTTCGGCTCACCGGAAGAGCAGGTCTTACATTTCTTGGGACGTGCAGGACGGCCAGGCTGGAAGTGGATGTCGGTGCGACCAAAACCACCGCAACCACACCATGCCATGCATGGCGTGACACCTGTCGGCCATTTTGCTCAGCATCTAAATAACGTGCAAGGTTCTCGCAAAGCCGAACCTTACTATTGCGATCGAACCTTGGTACAGAGTTTAGTGCGTGATGCTATGGTAACCGATGGTCTGGATCGAAATTCAACTGGAACGTCCAATGGAAAGGAGGATAAACAATTCGTGAAAGAAAAATCATATTGCGTTTCGAAAGCTTTCCTCCAACTTTTCGTT
>maker-Btry234.size212645-snap-gene-0.61-mRNA-1 transcript offset:0 AED:0.26 eAED:0.55 QI:0|0|0.33|0.66|0.5|0.33|3|147|117
ATGATTGAGATTAGCTGCGAGCTTAAACGTATGGATAGCCTCCGGCACTCGGCTGCTGCTTTAGCCGAAGCGCTGTTGTGCCAGTCGTGTGACTGCCAGCTTCGTAGCGCGTTCGTAGCCAAACAACAGCCTGCCGCCTGCTGCAGTGAGCTCAGCAAATCAGTTATTGAGAGTGAGTCCACGCAATCGGTTCGCAGCACGCTTGGTGGTCGCTTATTATCCAGTGTGTTGTGGAAGTATAAAAATGCGCGTCGCAAACGCTTAAAAGGCGCTTCGCAAATTTACGAACGAACGCGTGCGGCAAACTTTCGAATGACAGTGTTGCCAACAAACCAGAAAAAGGAATTAATGTAATTAACACAAGTGCATAAACGACAGCGAAGAGCAACTAAAGCGAAAGCGAAAGCAAAAAGCCGAAACGACTGAAAAACGCAAATCAAAAATCAAAAGCAACGAAATTAACGACCAACAACAACAAAAAAAAAACAATAGCGCTGCAAA
>maker-Btry333.size162822-snap-gene-0.89-mRNA-1 transcript offset:0 AED:0.60 eAED:0.60 QI:0|0|0|0.28|0.16|0.57|7|0|207
ATGCCTGACTGCCAATCTTGGGCGGTTATGTCTAGTGTCCAGAAGCGTTCCGCGCAATCAGTTGACTGTGCATTAACGTTATCACAGCGACTGCCAAAAGTCCACGAAATAGATGGTGCTGTCGTATCCTGTACGAAAAGCATTCCAGTATTGTTTGTTGGTATGATTGGTCGACTGCTTTGTATTTCGTTGTCAGAGAATGTCTCCACTTCATCCTTTGGAAATGTTACATCCGAATTACCTATTATTGCTGTTTCAGCTGATGCTGTTTGTAGTTCAGCATTGCTACCAAAACAGAAAATAAAAAAAGTAGATGCAACCACTCAAAGCTGGAATGTGAAGGGAATAGCATGCAAATTCGTGGAAATTTATTTGCACAAATTAGTAGTACTAATTGTAATAAAAAACATTGCAACTTTCGTTTTCGTGGAAATAGACCTCTCTGAAACTGCTAAAACCTTATGTGGTGTCACGATTTTAGATATTTCTTCGCAATTATGGCAGCTAATAAAATTCTGTGAGGTGTTGATTAGACATAAAGTAACAACCTATGTTACTTCTTCCTTAAATTATAACAATTGCGTTTATATATTACCAAAAATAAATAATAAAAAAAATAAATAA
>snap_masked-Btry5156.size97032-processed-gene-0.26-mRNA-1 transcript offset:0 AED:0.58 eAED:0.58 QI:0|0|0.5|0.5|1|1|2|87|86
ATGCCAGCACTCAGTCGCAACGCAGCGCCACGCGAGTGCAGTACACCGAAAGTGAAGCAAAGCAAAGCAAAGGAGAACACCAAACTCAAGCAGTCTTTCATTTTGGTGACTAGCAGCGGCATCGAGTTGCAACAGTATTGCAGTTTTCAAGTGAATGAGTGCAGTGAAGCGAGTGAACTAAAAAATCGCAGTTGTAATAAATCACCCGTTCGAGAAATCAAAAATAACACAAAACAGCGTTCTCCTGATACCGAACAGTGATTAAGATAATTAGCAACAAATGAGCGCAGCTGTGAAAGTTCCAAATAATTAGAACCAAAACAAATCTCGCTTTGGAGTGAAATATTG
>augustus_masked-Btry101.size395312-processed-gene-0.19-mRNA-1 transcript offset:0 AED:0.01 eAED:0.02 QI:0|-1|0|1|-1|1|1|0|531
ATGTTTTGGGGGCTCAGCGAAGCGCTCGATCTGTACCAGGAATATTGCAAAGCGCTAAAACTACAACAACCACATGAGTATGACGCCGAAAAGCAGGAAGAAGCCAACGAAGAAAAGGAAAAATTGCAAACAACGGGAGTTGAGTACACAGGGGAGGCAGAAGAAAGAGCGCACAGCGCAGAAGGTGAAAGTGACGCTGGTGGCGAAGCAAAAGGTGCGACTCATCAACTCAATATATTGCTCTTCGGTGCTGGCGATCCGCGTCACATCATCAAAACCATGGCCAAAATGTACCAACACAGTGGCAGCCGTGTCAATTTCTATGTGCTCGATGGTTGCATAGAAATCGTCGCACGCAATATGTTGCTGCTGGGCATAGCGCTCGAGAACCCCGAATCGTTTCACTTAGTGCGCAAGGTGCATCTCTTCATGGACGTGTACGGTAATGCGCTGATGCGTCCCGCCTCACATCAATATCTGATAGGCAAAGCGAAAGCCTTGCTGAGAATGATTACCGACGACGCGGAGTTGAAGCGGCTGGCACCACAAGTGAATATTGACCGACTGAGGTACCGCGAACGCGATGGTTTGGAGAACGCATTCAACTTTCTGCTGCCACGCGAGGGTTATGTCTTCAATGTGCAGCAGTATTGGACTGAACGCGTGCGAAAATTGCTGACCACGCGTTATGATTATCGCGAGGGCGCCTTCGATTGGGATTTGAATATGGTGTTGAAGGACCGGAATGCAGCGCAAATATGCTCGCAGGTGACTTTTTCATTTGCAACATTTTTGATGAGATTTTATGAAATTTTTCGTGCACAGGAATACCGTTATTGGCGCGAAACAGGCATTGCCTTTACTTACCCGGAATATGAGCAGTGCAAGCCAAATAAAACACTCGTCGCCGGGCTGGTGCGAAACGGCGAGAAGTATCTGCATCGTGGTTATGCCGGAGACATAGAGACGGGTCCATTTTGTACATTTGGTCTCAACACCGCTGACAAGCAAATGATGAACTCGGTGCATGGCGACAATGACTATCGCGCCACGGACATTACCGAACGCAATCTAGTCGAATATTTTCATGAATTGCAAACGCGCACCGCTTACACGCATGATCGTAAAATTTCGCGTAAATATGGCTCGGTTAAATTGCTAATGGGCGAACGGCTCACATTTGACGAATGCGATGTGGATGCCGTGCGCGAGTATGCTAAACCGTGGATTCAGGTGGAACAATGCAAGGTGTTTTTTCTCTCGGCTGATGATATTTTCACGCTCCAAGACGTGAACACCAATGAAAACTGGCGCAACTTCTTCGATGTCGTTTTTGTGGGACACAATTACTTCCCATTTTTGAAGAGCAATTTCGCCGAAGTTCTGCGTGGCAATGCGTTGCTTATTTTGGAGACGAAACTGTTGACTGTGGCGCGCAAAGAGGTGGTGCACGAATTCGAGGACAAATTGAAGTCATATGCGAAGTTGTTAAATTTAACGCCGGTGATCAATTACAATGCCTTGAACTCGAAAAACAGTATTTTGCGATTTAAGAAAATTATCGAGATGAAGAAAATGGCTGAAAACGACAATTAA
>maker-Btry10832.size17267-augustus-gene-0.11-mRNA-1 transcript offset:106 AED:0.02 eAED:0.02 QI:106|1|1|1|1|1|3|217|388
TTCGAACTGATAGTGTTCAGGGAAATGTTGTCTAGGGAAGATCGAGTGGGACGAGGCTTGTATAAATCAAAACCCATAGATCTATTTTGTTCTTAACAACTACAGTTTGAGCGCCACTGAATTTTTGTGTGAACACTATCTGGCAATCTTCTGCTACACGTCAATTTGGCAGCACTGTGCATATTATTTTGTGAAACCACATCCAAGCTCACGACAAATATGCGTTCTCTTTTTTCTTTCTTTTGCATTTGACTTAAAAATGGCAAACCGTGGAGGTAATCGTGGTCGTCAGGAAGAAGTGGATAACACCATTAATTACGTACAATGCGATGGCTTGGCCGTGATGAAAATGGTGAAACATTGCCATGAAGAGTCAAGCAATATGGATTTGGCACAAGGTGCCTTGCTGGGTTTGGTCGTAGACAAATGTTTGGAAATTACCAACTGTTTCCCCTTCCCGAAAAGCGGCGATGAAACAATGGACGAAGAAATGTATCAGTTAACTATGATGCGCCGTTTACGACGTGTAAATGTCGATCATTTCCATGTTGGCTGGTATCAGAGTTCAGATGTTGGAAATTTCCTTTCCATGGCTTTACTAGAATCACAATACCATTACCAAACTAGCATAGAGGAGTCGGTTGTCGTCATTTATGATACGCAAAAGTCTGGCCGTGGTTTCCTGTGTTTAAAGGCCTATAGATTAACTCCACAAGCCATTCAAATGTATAAAGATGGAGATTTTACACCTGATGCACTGCGCAACTTGAAGGTTGGGTATGAAAGCCTGTTTGTTGAGATACCAATCGTTATCAAAAATTCTCCACTCACCAATATAATGATGAGTGAGTTGGGTGAAATGTTGCCGGAAGAGCAGGGTCAAAACTTTTTGGACTTGGGTACAGCCTCAGTTTTGGAAAATCACATGCGTTGCTTAATCGAACGTGTTGATGAACTATACCAAGAGTCAATACGCTACAACAAATATCAACAAGTGGTATTCAAACAAGAAACGGAGAAGCACCGTGCTCTAGCAAAACAAGCAGCAGAGAACGTCGCGCGAAGTGCCAAGGGCGAATCACCAATTCCAGAAGAAGAAGTTCTTAAGCAGTTCCGCCCACTTCCTGTTCCACCTAGACTTAATGCAACCATCAATTCGGGACAAATTAATACCTATTCACAACATATATCACAATTTTGTTCACAATCTTTGGCCAAACTTTTTATTACACAATCATTACAAAACGCTAAGGAGGCCAAGGACACGAAATAGATTCCCTTATTTGCGGAAATAACAATAAAAATATAAAATTGGCATTTGTCTAGGAAAAAAAATCGCTTTACAAATTAATTGTTCAGCTTCAGTAATCCGTAGACTTCTTTGTATTAGTATAGAAAGTTTACAAATATACATTTAATATCGAACAAAGCTGACATGCAGCATTTTTATTTATAAATACACCGCCTACACCGAAACTATTATACTCTTC
>maker-Btry494.size132496-snap-gene-0.54-mRNA-1 transcript offset:0 AED:0.06 eAED:0.06 QI:0|0.16|0|1|0.33|0.57|7|0|795
ATGCAAGCGCCGCGGGAGGAATATGGCAGTATTAAAAACAATGATATAGTGATGGAACCGCATTTTCGACCGGTTTCCACAACAACAACTACCACAACAGCCGCTCCGGACGAAATAAAAGACGAAACTGGCAGTACAACCAGTGAGGCTACCGTACTTTCACGACGTGGCAGAGCACAGATGTTAGCCACCATACCCTGCGATCTGACACGACAAGCCTACTGTCATCTACCCGGTTCGGCATATCCTTGGCATGCAGTACGGCGTTTTGTGCACGAAAATCATGGACTCATGAAACGCATGTATGGCGATGTGAAACATATTTCAGTGTTGCGCGACGAGATACTCAACAACGAGATCGATCGACCAGTGAAACCTCCGAACGGCGCACTAAGACGTAGAATTAACGGCAATGCAAATGGTAGTGGACATAGACGGCGCGTCAATGTTTATGTTAACCGTAATAGACCGACACATTCGTCGTTACGCCGACGCACGACTACAACAACAACCACAGAAGAACCACAGCCGCTAGTGGAAAATGTAGAACAACCTGGAGAGTTGGTATTACACGAAGAAACTATACTTGAAATACCCGAAGACGATGGTAATCTCGCATCGAATAGTGTCTATGAAATACCCACACTACAGGACGCGGCAATACATATAGGCGACAACATACAGATCATCGAATCACCACAACTCGGACAAATGCAAAAACCCCTGACTGAAGAAAGAAATAACTCCGAGACAGCCACCATATCGACCACACTTAAGGTGGTTTCAACGCCTGCAACCAAAATGCGACCGGCAGCCGGTGCAATACCGGCTTCACCGGCGCCGGTAGCGCCCACACCACTACAACAACAACTTAAACCACAAGTGGAACGTCAACGACCTGGCCAACAGCCATCACAAAAACTCAAACTGCAACAAGTGAATAAACCGCAAGCAACAAATGTCGATACGAGCGGCATAAAAGAAAGTTCGATATTAAAATCAAAACCGACCAACGAAAGTGAACGTACACAAACCGCCACGGCAATAGCACCTGTATACAACAACAGTGCCGCTACACAACCGCAGAAAACAGCGAACGACAATACAGACGTCACAACGGACGCCGATAATGGGGCGACGCTGTCAAGCATTGGCGCTACGAACGCCGCAACGGACGTCACAACAACCGTGACGGCAACAGCGACGCCTACCGCAACATTGGCAAACAACGCACAGCTGAAATATGAGCTGACTCAAAACAAAAATCAACATATTCACGGTGAGAATAAAGCCGAACTGCCGGCAGCGACGACAGTCGAGCAAACACCACCAACCACAGTCGCAACGAAGCTCACATCCACACAAGCCGAACTATCTTCGGCTGCTAAGACTACAAGCTTATCAAGTGTTGCAACAACCGGTGTAGAGGCAGCACCGTCAGCACCACACACTGAACTGTTAGCCGGTGAGAAATTTCAGAGACCACAGCAGGCGCCGCAACGAGCACCGCAAGCTACTCCAGCGCAGACTACACCAATCAGTGCTACAGCGGCTGCGTCAACGAAACCAGTGCTACGCGATGGCCAATTGTATCAAGATGCGCTGAAGCAAGAGGTGAAACCGGCTCCCAATATGCGCGGCATTAATGCCTGCCCAGTAAAGGAGGAGGTGGTCGCGCCCTTTTGGGCCAACAATACACGCGGTGAAGTGTTGGCTCTGCTAAATCTCTACCCCTTCGAGCAGTATGTACATTGGGAGAAATGCACGCATGAAAATCGACAGATGTATTGTCGAGAGGGTTGCCGCTGTGAACAACAATATCGGCTACATCGTTTATTAGCATACGATCCGCACAATGAATGTCGCGGTATTTTCTCCGATTGGTTTCGTTTTCCTTCATGCTGCATCTGTAAATGCTATGGCATACCGTCAGAGTTTCGAGCCACATCGCGTAGTCCACGTTCCGAACGTATGGATGATTTTGAGACTGTGGCGGAAGAAAGCGATTTCGACGATGATAATGATGGCGCGCAAGCAGAAAATTCCATGGATTCCGTGGAAGACCAACACTCGCAACATCCGATTGATGTTGCTGAGCGCTTGGTGAGACAAGCGATCTACGAACATGCAACCGAAGATTGGTATCGACCGAAGGATGAATTCGATTTTTATGAAGATTTAGTGTGTGATGGCAACAAAGACATTAATGAAAGCTGTCTTAGTTCATTAGTTTTTAGGAAATCATATTACTGGAGTTTTGTGGAAATTATGAGTCAAAAATTAGCTGAGGAAATAAGTGGTTTGAAAAACTACGATTACAGGAACTCTGAAGACCTGAAAAAAAAGAAAAACAAATTTATTAGAATTTTTGGTGAGGAAAATACTTGA
>snap_masked-Btry141.size287430-processed-gene-0.78-mRNA-1 transcript offset:683 AED:0.06 eAED:0.06 QI:683|0.33|0.25|0.5|0.66|0.5|4|0|314
GGTTTACCACGCAACACCAAAGCAAAAAAAAAGAAAAAAATCGAAAAATAACAATTGCAGGATGCTGCTTTCACCGCTGCCTTGTGAGGCTTAAGCCAGCGACAACACACATGAAGTGTTTAGTCCACGTTGACGCGTTCACGCGAATGGGTGCATCCAAACGAAAATCGCTCCGCTGAGAAAGTGATTTATTTACAGTTCAGTTTGGCTGTATGAGCATTGTGCCATCACAGCTGTCTATTAAATCGTTGCATTGAGTATGCGACAGCTTGTGATTGGGTTCAATTGAAAAGTGTTAAGCAGGTTGTCATCAACCTGTCAGTGACAAGTTCACTTAAGAAAAAAAAAATACTATGTGTGAAAAATTTATGGTTTCAGCGATTGTAAAAGTGGTAAAAATTAAATATTAACAGTGCATAAAATAATTTGAACTTCACTTAACATTTCAGAATCAACTTGTGAAAGAAAGAAAATGTTCTAAGTGATTAATAATATAAACATAATATATTTATGTGTTTCACCATAAAAAATAAAAATATTTGTTGGCGATGAAAAAATTGATTTAAAAACAAGAAAAAGTAATGAAAATAATAGTTAATCAGCATTCATTAAAATATTAAAAAATATTTGTTGGTAAAAAAAAATAAATTTAGAGGCGAAAAAAACAAATATATGTTTGTGAATTGGCTTGTCTGTGCATATGCCATACCCGTGTGCCCATTTTAAAATCAAAACCCCAACAGCACCAACCGATTTATGTCAAGTGTAGCACTCCACCAACTACAAAAAAAAACTGCAAAAGAAAGCTTCAACAACAGCAACAACCCAAACACACCGACCGCACCGCGCTCATCATGTCAATTACAGCGAACCAATACAGCGATTTGCTTGCCTACTTCAGCAATGATTCCGCCGCCAATAATATACTCTCACTAGCGCTCACACAACTAAACGATACACACACATTGACAGTTGGTAATTTTTCGAATTTTTCCAACCTCGCCGGTGAATCGAACATGTACGCCACCACAAACGACAGCAGCGACACCAGTCTGCTCCTCTTGGTCACACAGTCGGCCATGTACGCGAATGCGTCTGCGAATGCAAGCGACTACGGCGACAACGACGGGAGTGCGGTGACGAATCGCAGTGCATACGTGGTGACGGCGGCGGGACGACCGCGTATGCCGACTGAGATGCCATTCTGGCTAATACTCTGCTACAGCATAATATTCTTCTGTGCGATAATTGGCAATTTGTTGGTGATATCGACGCTAATACAGAATCGTCGTATGCGCACTATCACTAATCTCTTTTTGCTGAATTTGGCAATATCCGATATATTGTTGGGGGTCTTCTGTATGCCGGTGACATTGGTCGGCACCTTGTTGCGTGATTTCATATTCGGCGAGTCCTTCTGCAAGCTCATACCGTTTTTGCAGGATTACTATAGTTTTTTCGCTACCTTTCTCCCCGATGTGTTGGGTTTTTTCGTAAATAGCGCCATTACTTTCTTAGCTACGTCAAGGTTTTTAAAACCTTTCGTTCTACCACCTCCTTGCTTTCTGTTGAAAGTCAGTGCTTTGCTGAACGTTTTCGTAACACGCGAAACGGTGAAAAAAAATTAA
>snap_masked-Btry10830.size38384-processed-gene-0.9-mRNA-1 transcript offset:0 AED:0.34 eAED:0.34 QI:0|0|0|0.33|1|1|3|0|117
ATGTTCGGCCAACATTTTATGCGACAGTTCTTTGATCTTTCCTACAAAGACAAGCATTGGCACGAGGCCTGTTTCCTTTGTTTCAAGTGCCATTTATCGCTGGTGGATAAACAGTTTGGTGCGAAGGCCGACAAGATCTACTGTGGCACTTGCTACGACGCACAATTCGCTTCGCGTTGCGATGGCTGCGGCGAGGTGTTCCGCGCAGTGTGGTTGTGTGCGTGCGCCATAAGCGGCAGTTGCGCATTTTTGGTGGCTCAAGAACCATTGCGCATGCGCACCACTTTGGATTTTGGTCAGCGTGACATTAAGCATTCAGCAAAGCCATATAAAAACATTTGGCGTAAATATTGA
>maker-Btry6667.size25468-augustus-gene-0.8-mRNA-1 transcript offset:33 AED:0.03 eAED:0.03 QI:33|1|0.66|1|0.5|0.33|3|176|55
ATCTCTACAGTACGCTAACGACGTCATGATATTCTGCCGAGGCCGACCTTTTGGAAATGGCAACAAAAACTGCCAGTGCTGCGATCTACGCGAAAAAACAATTACATATATGAGAAAATTTCTTGTGCAATGCTTTTGGCTGGACACGATTATACGTCCGCGGAGATAAAAATAAAATTTCACAATTTCACCAACAAATAAAGACAAGAAAAGCAGAAAATTGGCTCATCGGGTGGCTCACCTAGTCGGTGGAAACATTATGGGGCGGTACACCAGGCAGTAAGCGGTTTTAAAAGTTTTTGTTCCGTCGAACTTGTGGAGGATAGCATTTTGGTTGACATGGAACCAATTTACGTGGAGGCCAATATGGAAGGAGA
>maker-Btry1801.size83466-augustus-gene-0.25-mRNA-1 transcript offset:0 AED:0.32 eAED:0.32 QI:0|0.66|0.75|1|0.66|0.75|4|366|188
ATGCCAGATAGCGCAAACGTGCAAGTGGCAGACAGTATAACGCCACTCCAGCGTGTTTCTATACGATGTCCGCTCTTCAATTCCGAACGACCAGCCTTGTGGTTCGCCCAACTCGAGGGACAATTTCATCTCGCCGGAATTTTCGATGAAATTACGCAATACCACTACGCTTCCTCACACCTTGACGCCAAGGCCGCCGCAGAAGTGGAAGACCTTCTTTTGAATCAAAAGAAACGTTTGGACAAAGGCCAAGACACTCTTATTCCTGAAGTGAAGAAGGATGAGTTCCTGCAAGCGCGCAAGAAAAAGTTCGCCTGTGAAAACGTCTTGGAGGACATGATATTTCAAGGATTTACGGATACAACGGTGAATGCGGCTGCTCTTGTAGCAAAAGATAATGAGAAGCAGACTAACTTCTCCGTGCACATTACAATACATGTCGAAAATGGACGAAATTTTTGGCGAAAGTTGCTTAGTGTCCAACAACCACACCATAAACATTGGAACAGATCCTCTAGAACCATTGATTGGGTCAAGTGTAAATCAGTTTTTAAAAGAGTCGACTGATTTTGAAGCCATGCTCGATGATATGTCAAGTACCTCTAGGCAGAGCCGGTCTGTGTTAAATCGTAGCATGTGCACACCAACTGAAGTGTATCCACAAGAGCCGAATACAGCAAATACTACTCCATATTCCCGTTATCGGAAAAGTCCTAGAGAACGATATTTTGAACAAATAATCGAGCTCAAAAAAAAAAATCGAGCTACAGAAGAAAAGGCGAAGTTCTACGCTGGATTTGCTGGAAAAACGAGATCTCCAGATGGAAATCGAACAAAAAAAACTAAAAATAGAGGAAGAAAAACTAAAACTTCTACAACAGTATGTTATGAATAAAAGATAGCAAAATTAATTGATTCTATAAACAACAGATA
>augustus_masked-Btry4708.size33578-processed-gene-0.8-mRNA-1 transcript offset:256 AED:0.15 eAED:0.15 QI:256|1|1|1|1|1|2|173|158
TTAGTTAAATTTTTTCAAATATCATTTGCTTAAGGAGAATGCGAAACTGGTCGCATTTTCCGTACGGAATCAGCTGTTTTCGCTTTTTGTCAACTGATACATCATTTTGAATTTGAAAATGAAAAGGAAGAAAAGTGTTTTGTTAACCGATAAAATCATTTTAAATTTGAATGTTGAGGACGACGAATGCTTTATCCAAAAATCCAAATTTAATAGATAGTATTGATAAAAAAGAAATGTTTGTACGACAAAAGAGATGCATTTTATTTCAATCGTACAAATAAAGAAAAAGCGTGGAAAGCAATCGCGGAACTATGCTGTAAAAGTGGTATGTATTAACTCTGTTATAGGAATATATATTTTTGTAAATATTATATATTTTTTATGTTTGTTTCAATTAAAAGATCTAGAATGCAAACATAGATGGAAGCTACTCCGGGAGCGCTTCTGCAAGGAGATAAAAAGGTTAGAAGCTCCTTCAGGTAGCGGAATGAGCTACTTAGAGGAATGGCGTTATTTAAAACCTCTGATGTTTCTGAAAGACTCCGTCACACCGCGTCGCACTCGTGATAATGCAGAAACAAATATAGACTCTGTCTTGGATTCATCAATGAGTGATAGTTTGAATGAAATTTCATCGCCACCTCGGAAGAAAAATAAAAGTCTCTACCTAGAAAGTCTCTACCAAAAATTTGGCGCAACAATGGGAAACTTAGATGGCGGCGCCGGCTGAAAGATGTGAAACTGATGAGGGCTTTTTTGACGACGGTTTTGTGTCTGATGAAAGACCTGCCAGTGTCGGTCAAAGACGGTTTCCAAGAGAAAATGATATTGGAGTTACATCGCTTACGTCCCGAAAATAGGCAAACATGAAATTGAAAACGACAAGAATTCAATCTAGTTTCC
>maker-Btry273.size184960-augustus-gene-0.65-mRNA-2 transcript offset:292 AED:0.13 eAED:0.13 QI:292|1|1|1|0.66|0.5|4|397|269
AAGTTTGTTAAGCTTCGACGCCAATCGGCTCTTAGAGTATAATTTGTGTTCGCACTGAGCACAACAGTAGTAAAGAGTGCGGTTGTTAAAATTTTAGAACAAACAAAAACAATAAACTTGTTTTGCAACTCAAAAAAAAAAAAGAAAATAGCTAAGCTAGTTGCGAAAATTTAGTTTGAAATTTTCACGAAAACAAACCAAAAGTGTTCATTTCGAAGAAACGTAACCTGCCATAGACATACATAAATACCATATACTGCCGTGTATTTAGAATCTATAAAAATAACTTAAGATGAAATTGGTGATCTTGGATACTGCCGACTCAGTTGGAGTTTGGGCAGCCAAATATGTGATGAAACGCATTAATGACTTTAAGCCCGGCCCGAACAAATACTTCGTTTTGGGTCTACCCACCGGAAGCACGCCACTTGGCATGTATAAGAAACTGATTGAATTCCACAAAGCCGGCAAAGTGTCCTTCGAGTTTGTGAAAACGTTCAATATGGACGAATATGTAGGCATACCACGTGATCACCCCGAAAGTTATCACTACTTCATGTGGAACAACTTCTTCAAACACATCAATATCGATCCGAAGAATGCGCACATTTTAGACGGCAATGCCAAGGACTTACTCGCCGAATGCCAACAATTCGAGACAATGATACGGGAGGCGGGTGGTGTAGAGCTCTTCATCGGTGGTATCGGACCGGACGGACATATAGCCTTTAACGAACCTGGCAGTTCGTTGGTCTCACGTACACGTGTGAAAACATTGGCACAGGACACATTAGAGGCAAATGCGCGCTTCTTCGATAACGACATGAGTAAGGTGCCCAAACAGGCGCTAACTGTGGGTGTCGGTACCGTGATGGATTCGAAGGAAGTGATGATATTGATTACGGGTGCGCACAAAGCATTCGCCTTATATAAGGCGATCGAGGAGGGTGTAAATCATATGTGGACGGTGAGTGCCTTCCAGCAACATCCCAATACGTTGATGCTTTGCGACGAGGATGCCACGCTGGAGTTGAGGGTTAAGACGGTGAAGTATTTTAAGGTAAAATATTGTTACGATAATTTTTTGCACATACATTTTTAATGTATATGGTTCGTATGGCTTGGCTGTATTATAGAATGACTCAGCGTTGCTGATCTCAAGTATCTGCCGATCTGGTGTTTAAATTAAGATGTTTAATTTCTATTTGCTTGAAATGGGGAAAACTGGTTTGGTGTTGGTTCACTTTTTTACAAATAATGGTGTCTGGTAAAAAAAATATAACTTCTAAATTATTAAAGGTAGTTAGTGTTGGTTTTTTGAGGCTTGTAAAATGCTTTCTAACATAGCAATCTCTTTTGAGAGCACATTTTTTATCCAAAATACCAAAATACAATAGTGCTCTGTATAGTAATCCAATAGTCGCAAGTTGCCACTAATTTTTAAAGTTATTTGTTCTAGTTGCAAAATATATTAAAATTTTTTTCATATATGTATGTAT
>maker-Btry2991.size45162-snap-gene-0.16-mRNA-1 transcript offset:0 AED:0.13 eAED:0.16 QI:0|0|0|1|0.75|0.8|5|0|310
ATGTCGTTCAAGGATGTGCGCGACCTCGCTGAGCACCTCAAGCTACTTGGCTATCCGCATGTGTTCCTCCTGCAGGCACTCGCCAACAATTTCGGAAGCCTTGCCTCATTTCACGTGGTCGCCGGGGTGCTGTGCTCGCTGGGAGCGTGGATACCGGGAACCACCGCGTGCTGCTCAAAAGCTCCGCCGCCGAGTTTCTCCACGTCCGGCGCAGGCCTATCGTCCGATGGAAAATATTTCCTGCGTCCGCATGTGTGCGATGCCTTGCGTGCACAGTACGAGGCACGCACCAAGCGTAGCAGCCCAGTGGCCGGGCCGCTACTGCAAAAGCCGCAAGAATCATCAATGCCATTTATACCAGAGGGTCTCATAGAGGACGATGATGGTAATAATGGCGAAGAGGAGCTTGATGGCAGCGGGGTGTTGCGCCGCGGCAATTTTGGACTTGATTCCGAGATTCCGGACATTTGCGATGAGGATATGATGTTGCGCAACAGAAAATCTTATAATGACAAGCGACCGGGAACGGCGACTTCCCGAAATAGTCGTCCGATAACTGGACGTGCACGACGCCCGACAGGCGTCAATCAGGGTGATCGCGTCACAATTGATGATGGAGGCATGGCTGACCTAGGTCCAATGGGGAGCACGCTAAGCAATCATGCCACATTGGGTGGTGAGGATGACGATGATGAGAGCTCATTCGGAAGTTCGGATAGTGAATTGGGCATGGGTGGTCTACTCAACATGGGGCGTGGACCGCCTCCAAGCGATCTTTTGGGCTACCTCAAGGCCGAGTTGGGAAGCTTCGTCGACGATGATTTTGATCTCAATTCGATGGACGACATAAGCATTTCGAAGATCACCGGTGAGCTACCAATGCGTCCACAGACGGCAAGCAAGCCCGAGCACCACAGTTATGAGGACTTCTAG
>maker-Btry1893.size59454-augustus-gene-0.18-mRNA-1 transcript offset:9 AED:0.00 eAED:0.00 QI:9|0|0.5|1|1|1|2|47|83
GCCGGAGACTTGCGACGTGCTAAACGTAATGTGCACATCTATGCCGACATCTCTGTGCAAATGGCGCACAAATTTACTGTAAAAGAAGTGCATGTTAAAATACGGAATCTTACACAAAAGTATAGAGAGGAAAAGAAAAAAGTTGGGCCCTCGGGGGGCAGCCCATCGCTGTGGAAACATTTTGATGCGGTCCATCAAATTATCGGACTGACAGCAGCCAATACTGCTGAAGTATTCGAATCATTTACTGTGGTAAGCTGAGTTTTACACATTTATTATTAAAATAATTTTTTCTTTAAAACATACCG
>genemark-Btry1088.size82543-processed-gene-0.6-mRNA-1 transcript offset:20 AED:0.69 eAED:0.69 QI:20|0|0.5|0.5|1|1|2|0|37
ATGGGTGATGATGTTGCGAATTGTACGCTCGGTACGCGATTAGTAAAAGTTGTTCATGGAGATGTAAAATCATGAAGAGTTGCTCGAGGATATTAGAGATGACGCATCTACGAATTTATTACCTGATAAAG
>genemark-Btry4752.size62422-processed-gene-0.9-mRNA-1 transcript offset:0 AED:0.54 eAED:0.54 QI:0|0|0|0.5|1|1|2|0|70
ATGTTACTCAGCTTATCTTCGATTTCGGAACGTTTCAAAGAAGGAGAGAAGGGAAAGATCAACGACAAATCCTTTCTGGGCTGGAGCTCTCAGTGGGGCCCTGTGCTCTACTACAACAACGTACCGCTTTCACATTACTTCAGGGTGGCGTTCCATATTTCTCGTCTTCATATTTACATGAGATTACCTGCGCCCACGTCCCCCTCACCATGA
>maker-Btry20495.size6886-snap-gene-0.5-mRNA-1 transcript offset:228 AED:0.07 eAED:0.08 QI:228|0.6|0.66|1|0.6|0.5|6|23|218
AAACGTTTTCTTTTTTAACACAAAGAAAAATTTTATAACGGGAAAGAAGCCGCTTAATATATACGGACGTGTAACGGTATCCGAAAATGCAGTAACATCAAGTCAGTAGTGCGTTTCGGTAACCCATTTCGATCGATGTTCTCCACTCAAATTCTCTATTTGACGTCACTCTCACTCAATGTGTTTCTTAGGAATGCTCGATTGAAAGTGTTTCTGTAACCAAATTGAATGAAATACTGTCGATTGGTTTTCTCACTTCCATTTGAGGTGATGACAAAAAAATTTTTCGTTAAATTCAAAATGGAATTAGTTGAATTTAAAGCAAATTACGTCGTGACGTGTTACGAATGGCCAAAAGAGGCGGTTACTGCACTTAATGCAGCAGCACCGCAGCGTTGGAAGGGGCCAATTTATGAAACCAAACGCGAGGAAGAAGCACGAAGAGGTTTGGGCTGCCGTTGCTGGAAAAAGACTGAAAAACGGCAGTCAAGAAGCTGCGCAATGCCCACAGAGCGTTCGCCAGACGAACTGGAAACCTGTCGTTGCAGGACGGTCCAAAACCGTTGGATGCCATGGACCGGAAAATTCTGGAGTTTTTTTTCCAGCGACATGGTGGACGGTGATGGGCTCACTCCCGAAATTGGTTTGTCGACAACAGCTGAAATGGTCGATGTTACCATTGAGGATGAAGGTGATGCTACTGCCAACATTGGGTTGGACGCAAACGCGGACAGTTTGGACATCTTCGAAGTGGAGGCACTTGAAGAGGTTGCAATGGGTCAGGTGCTTGAGGTTGTGCCAAACAAACAGCAACCCAAACAACGCACAAATCAAACTGGGTGGAAGAGGCGAGCAGTCTCATTGAAAATCACCATGCGCAGCTGAAAGAGATTTTGGAGAGACAACAC
>maker-Btry268.size338982-augustus-gene-0.170-mRNA-1 transcript offset:409 AED:0.17 eAED:0.17 QI:409|0.37|0.44|0.77|1|0.88|9|0|876
CGACGGTGGACGGTGGACGGTCGACAGACCACTTTCCACCATGCTGCCTGCAGTACAGTTCGGGGCGTAGAAAGCGAACCGCGCGTTCCATCTGCGAACATTTCTTCTGCGGCAGCTCGTCGGCGGCAATCGAACGGCCCAAGTGATAACAGCAAATTATTGTATTAAAAAAAAAAACAAATAATACCATTTCAGAGAATATATTGAAGTGGAATTCTAGTAAATTGCAAATTAATTGAAAGGGAAAAGCCCGCAACGAGTTCAGTGCAAGGCGAATTAATAAAAATTAAGTAAAATTAAATTAAATGAAGGAAATGAATGTGGTCTGCTCATAGAAAGTGAATAAAGTGCAATAGATATTTGAAAGCAAAAATAAGTCGAAACATTTGTGCGAAAAGGTTGAAACAACATGTCTACTAATACTCCAACAATGCTTCCATTAACTGTAACAACAACAACACCCAACCAAACCGCAATCAGTCAAACAGTGCAAAGAACTAAAAACGCATTCGCAACGCGTCGAAAAAGACGAAATTTGTGCAGTGAACTTGAACAGTGCAACAGAAAGCGTGTGGTGTCTAATGCCACAACAGCAACAACAACAAGAACAACACGAATTGCAACGAGCAAATTGGCAAATTATGCCGACTTCCCAACGCCAACGACTGCGCCACCAACAACGATGGCGGCAATGGCAGCAATGACAACAAGAACAACCACAACAACAATGCCTGCAACGACAATGCGTGCGGTAGTGACGCAACTTGCCACAAGGACCGCAGTGTCGCGCACAGCAACCACAACACCACCGCCGCCGCGATTATCCACTGCCCCGGCGGCAACAACACCAGCAACACCATCAGCAGCAGCGGCAACTGGTGCAGCCACCATGCACCCACGAAGACATCACTGTCAGCGGCGCGCAACTATAGCAACAACACCAACAACTGCTGAGGCCCACAACATAACAACAGCGTTGCCGCGTGCACGCGCCGCCAGCCTCGGCTTTAACCTGAGCACGGCCGTCGCGACCGCTCTCTTCCACACCAGCGTTGCAGTTGCAGCCGCTGCCTCGACACAGACTCAAACGCAACTCAGCGCCGCTGCCAAGCACCAGACGCCCCAGGCACAGGCCGTGCTGGATAGCGGCATGCTCTCACAACTGGACTCCAATGCCACTTCCACGTTGCTGGGCTCAGCGGGCGCCACCATGACGCCGAGCAATTTCACGCTGCTGGACGACGCTGGCGCCGATGGTGTTGAGGGCATCAACGATGTCACGAATAGCAGCGAATGGTTCGATGTTGTGTACTTGGTGTTCAAGGCGTCGCTAATGCTCTTCATCATAATTGCGGCCATTTTCGGAAACCTTCTTGTCATTATTTCTGTGATGCGAGTTAGAAAATTAAGAATTATAACGAATTACTTCGTCGTGTCGTTGGCTATGGCCGACATAATGGTGGCTATGATGGCTATGACGTTTAACTTCAGCGTTCAAGTAACTGGGCGTTGGAATTTTGGAATATTTGTCTGCGATCTGTGGAACAGCTTGGACGTGTACTTCTCAACCGCTAGCATTTTGCATCTGTGTTGCATATCGGTGGACAGGTACACCATCACCAGTCTATGCGACTTAACCGCGCCGGACATTGTGGTCGCCATACTGTTCTGGATCGGCTACTTCAACTCAACGCTCAACCCACTCATATACGCTTACTTCAACCGCGAGTTTCGAGAGGCGTTCCGCAACACCCTGCAATGCCTCTTCTGCAACTGGTGGCGGGATCGCGGTCTGCCGCTCGACATCGACATACGACGCTCCAGCCTGCGCTATGACACACGCGCCAAAAGCGTCTACTCCGAGAACTACTTGAGCGCCAGCCAGCCACCCAGGCGTACCAGTCAACTGCGATCCACGTCAATGCAACTGCTGCCAACCCAACAGTCCGTGCAGATGACTGACTCGACGCCAGTACGCGCTGCCGGCAGTGGCATGCATCAGTTGGCGCCACTCCCACTGCCGTCGTATGTCGGCAAGCGTTTGCTCGAGATCAAACCTGGCGCTGGGCACGATTTGAATGGCGGCGATATGCAGGCCAGGGCTGGCGCAGACAGCAGTCTCTTCGTAGGAGGCTGGGTATGTAATACGGATCGATTAGACGTGCGCCTATCGTTCTCTGAAGAAGTTCATGGCCCTCCAGCCCTTGAATGGAGTGAATACATGTCTTTAAGTTCCCAGCGGGATATGGTAGACATTGGTAAGCGAGCGAGATATTATGCGATTGTAAAGCCGCTCAAGTACCCGATCAATATGACGAAACGCGTTGTGACCATCATGCTGATAAACACGTGGGTCTCGCCGGCTCTGCTCTCCTTCTTGCCCATATTCATCGGTTGGTACACGACCGAAGAGCACAAGATCTACGTGAAACGACATCCCGATCGCTGTGAGTTCATCGTCAATAAGCCGTACTGCGTCATCTCGAGCTCGATCTCCTTCTGGATTCCATGCACGATCATGATTTTCACGTACTTGGCGATATTCCGCGAGGCCAACCGTCAGGAGAAGCAAATGATGGCGCGGCAAGGCAACGCGATGTTGATGCACCGGCACTCAGAGGATGCCCGCGCCAGCGTGGGAGTAAGCAACAATACAGGTGAGGCGCTCAGCGGCTCCGGCTCGTCGAAAACTTTGACGCTGCACGAAGTGGAACAGGACCACACACCGACAAAGGACAAACATTTAATCAAAATGAAACGAGAACACAAGGCTGCGAGAACTTTGGGCATCATTATGGGCACGTTCATCGTCTGTTGGCTGCCATTCTTCCTTTGCTTTCGCTGCACAAACAAGCGTTTGAAGCGCGAAAACTCGAAAATTAATGCAAATTTTGTGGCACACAACTGCAGCATTCATCCAACAATTTTGAGCGAAATTCCAGCAAAGCGCGCTTTTGTCGGAAAGCGTGAACTTGGGTTAAAGTGCGCGGCCAGTAATTCGTACCATGAATGGGATAAGTGGTCTGTTAAGCGTAATTAG
>snap_masked-Btry705.size117537-processed-gene-0.34-mRNA-1 transcript offset:0 AED:0.92 eAED:1.00 QI:0|0|0|0.25|1|1|4|0|110
ATGATGAACAAGACGCACAAGGACATAAATGCTAATATAGTTCTTCCCAAACATACACCTTTAATACAACAACAATCAACGAGTGAAGCGTTGCCGAAGTGTGGCGATGAGCGAATTTCAAAAATTTTAAGCAACAACCAAAAAGTACAACAACAAGCAAGACGAGTGAGCGCTGTGATGCCGAGTACGCCAACTGGCAACAACAACAACGACGGCAACTTGAATATTGAGATCAACAAAAGCAGACGTTTTCAAATCAACGCCTGTCGTCGCATATCAGCGCGCCGCGAACGCTACACTTTCGTATATAAACGAGCCGAACGCGAACGGTAA
>genemark-Btry20826.size6624-processed-gene-0.2-mRNA-1 transcript offset:0 AED:0.28 eAED:0.28 QI:0|0.33|0|0.75|1|1|4|0|281
ATGTATTATTTGTCTCTTGAACCCGCGCATCGTTTGATACTCGCAGCAGTGAGTCCTTACTTCGAAAACCTTTTCAATGACAATAAGGGCACTAATCTCGTCATCGAGATAAATGATATTGATAGCGATATTTTTGTGCATCTAATAACCTTTTGTTACACCGGACAGGCCCTCATTACCGTTAACAATGTCGCTGCCATGCTAAATGCGGCAATCGTTTTGCAATTGGATGATGCCATAACTAGTAGTGTGGACTACCTCAAGACACATATCGATGAATACACTTTACAGGGTGGTTATACGCTGGAGCGTGAAACGCAATATGTACCTGCGCGTCAGGAGCAACTGCCACTTTTAATAGCTTGTCTCCGGCTTACCGAATTCAATGTGAACTTTCTGATGACACACAAACATCCGTTACCTGGATGTGAGCTACTAGCCTTCAATGCGTTACCGTGGATCAGAGAGCCAATGATAAATATGCGATTTACAGAACCACGTGGAATCAGTGCTACAAATTGTGGTGAGAAAACGATCCCACCAATTTGCTCGGCGCTGAATCCCAAGCTGCTGCAATATAACAAAGCTGAGGATAAGTGGCAGGAATATGCGAGTATAAAAATCGATTACGAATGGTATAGAACTATTTTAAAGGACGATAATTTATTATTTATTGGCGGTTGTAAAAGTGGTGCCACACTTAACGTTGTCCGCAGCTGGAATATACGAAATAAGACATGGCAAAATTTACCCGCCATGAGCCAGGAAAAAAGGGCACACTTCTTCTTCTTAATTGGCGTAGACACCGCTTACGCGATTATAGCCGAGTTAACAACAGCGCGCTAG
>snap_masked-Btry11325.size27801-processed-gene-0.5-mRNA-1 transcript offset:0 AED:0.67 eAED:0.67 QI:0|0|0|0.5|1|1|4|0|76
ATGTCTGAATCGCCGCCTGGTTGTGAGACTGAGTGGTCACGAGATGCCGGCCGGCTGCACGACATGTCGCGACTTTGGCAAGGTGCAATCGATAATTTCAATTTGACAGCTGTTATGTTTGTTATGCCACGTTTCCACTACAAACCTGTGAAATACGCCAATTTCGGCTGCAATGCGGTAAGTGTGAGAAACTTATTGACTGGCGTAAATGGTATACAGTTGACTCAATAG
>genemark-Btry18859.size9003-processed-gene-0.2-mRNA-1 transcript offset:347 AED:0.13 eAED:0.17 QI:347|0|0.5|1|1|1|2|65|34
ATGAGTTATGGCAAAAAGGCTTTACGAACAAGTTCTCTGCCGAATAACGTGATTTTGGTTTTATTCTAAAGCCTGCTTTACTGAAACTAAAAACATAAAAAAAAGTTACTTGGCTACTCCCACTCCGTTAGCCTTATCGGCGAAGCAACTTCGAATGAGGAATTTTAATAAAAATAAAGCAATACATATGCGAAATAGCAACTGAAGTAAATCAGTGCCAGAAACCGTCATAGAAAAAAGTCGCGTGAACGTTAAACAAAAAAGTATTATATTTATCAAAAATTAGCAAATATCCAATGAAAGTTTAATAAATTTAATAAAAAGTAGCAAATAAACGTTACATTTAATTGTACCGAACTACAAGTACATATAGAAACACAGGAAGATGGAGTAAATTAAGTGTGCACCAGGATACACTACAACCCTATAGGGGGAAGAAACAAAAACAATGATTCACAAGTGAAGACAATCACCCAAAAGCGATAAAAAATGTTTGCAGTAGTAAAAAGTCACGACC
>maker-Btry95.size358568-snap-gene-0.141-mRNA-1 transcript offset:0 AED:0.30 eAED:0.39 QI:0|0|0|1|0|0|4|0|193
ATGTTTTCACTTCACCTAGCTGGAATTTCATCAATTCGAGGAGCTGCAAATTTCATTACATTTCATATGGTATTAACAGCTCAATTACTTTTACTGTCATTACCAGTGCTGGCTGGAGCAATTACTATACTATTAACAGATCGAAATTTAAAACCTTCTTTATACTGCAGGAGGTGGAGATCCTATTCTTTACCAACATTTATTTTGATTCTTTGGACATCCAGAAAATTCGGAATAATTCCTCATATTTGTCAAGAATCAGGTGAGAAGGAAACTTTCGGATCTTTAGAAATAATTTATGCTATAATATCAATTGGATTTCTAGGATTTATTGTACGAGACAACCATATATTCACAGTAGGAATAGATGTGGATACTCGGATATTTCACTTCATCTACAATAATTATTGCTGTACCTACAGAGGATTAACAGGAGTGGTTCTCGCTAACTCATCTGTAGATATTATTCTTCATGAAACATACTATGTGGTAGCTCATTTCCACTATGTGTTATCATTAGGAGCAGTATTCGCTATTTGTTCACTGATACCCATTATTCACAGGATAAGTCTTAAGTCCTAA
>maker-Btry537.size123087-snap-gene-0.80-mRNA-1 transcript offset:0 AED:0.20 eAED:0.20 QI:0|0.33|0|0.75|0.66|0.5|4|0|545
ATGGAGGAAGAAATAAACGACGAGAGAGGCACAAGCGACGCGGATCTCCCCATTGCCATCCAGAGAAATGTTACGAATCGACAACTGAATAGAAAAGCTTTCCTCATCTATCCAACTCTGCCAAAGGGGAAAAATATTGACCGTGAAATTAAATACATTCAAAAGAAGTTCTCTGCTATAAGAATTGATTTGAAATGCCATAAAATGGGCCTTTCCAAATCTAAAAAGAGGCGTCTACGCAGAAAACGTCAAGAACGGGCCAGACTTAATAAGGGTACACCCGATATGAATAAAGTTGCAGCGAACCCTGTCTTAGTAGGAAGTACAGAAAGCAAAAATAATGGCATTAAGAATGAGCTTGATGTAAAAATTAATATTTTAGCTCACAAGGAAGGTTCAGACACAGTTTCAAAAAGTCCTAATAAGTTAGCTAGTGAAATCATTGCAGAAACCCATAAATCGAATGAAAATAAAAGTATTTTTTCTCCTAATGAATCGGAGCATGAAAAAGATAGTCGATTATCTTCACGAAAGCGAAAGAAAAATGAGCACCCATCGAAATGTGCAAACCTATTTCCTACTCCTAGTTTTAAAACCGCAAAAGAAAATGAAATGTCTGCACAAAGTACAACAGAAGCTGTGTGTTCGTCCAAAATTAATGAATCATTTGCACATAGAAACTTGAATAATGAATTATCAACACTAAAGTTAGCTGAAAGCAAACTTTTTACGAAAAATGCTAACATATTTGCTTCTAGTAGCTCTAAATCTACAAATCATAATGAATCTATAGAAAAGCTTAAGAAAACTAAAGACCTCGAAGCCTCGAAAAGTAAAAGTGAAACATCTTCCAAAAAATATAAACTTGTTAAGTTAGCCACAAAAGCCGATATAGACCCCAAGTATTTGTTCCAACCTATCAAGGTTGCTAAATTATCTGCAGAACACAGTATGGACACTAAGGTGACGGATCAAAGTAAAAGCAAATTAGCTTCTAATAACTCCAAAACTCCAAAAATAGATAATGGATTATCTGCACAAAAGCCGCAGAGAACTAAGCGCTTTTCGAAACGTAGAAGAAAAATATCTGCTAAAAATAGTGGAGTCCAGACTGATTTAGTTATTGATAAAATTAAAAGTCATGAACTTTTCTATTATTCAATCGAACTAACAGGCAATTTGAACTTACTACGAACAAATGATATTTTTTTCATGTTGAATATTCAAAATTCATTGCCAACAAAAGATTGGATTTTCATAAAACGAAAAGAAATAATCAAAGGAAAAAGTGAGATTTCATTTGTCTTCGATCGAACTACCTTAACATCTCTAGAAAAAATGCAGTTTAAAGCTTCAGTGCTCAGATCAACAGTTACTTTCGTAGAATATGTATTTAAGAAAGCTTTTTTACCCAACTTGTATCAACCATTCGATTGGTTAGGCGAATGGAGCGATTTCAAGACAGTACTGAATAAAAACGAAGAGTTGATTGCAAACTGGAATCACTTTCAGATTCAACCACTAGCGCTATACAATGTAGACCGCCAATTACGAACAAACATCTATCTGATAACTACAGATGCGCATTCGGACGGCACGGGTCTTGTCCAAGGATCGCATTCCTCTGCCGACACCTAA
>augustus_masked-Btry5137.size31600-processed-gene-0.0-mRNA-1 transcript offset:54 AED:0.20 eAED:0.23 QI:54|0.16|0|1|1|1|7|0|424
GGATACGAGTATTCTCGAAGCGGCAACCCTACACGAAATGTGTTAGAAAACTGTTTGGCAGCTTTGGATGATGCCAAATATAGTTTAACATTTTCATCTGGGCTAGGAACAGCAATGGCGGTGTTCTCTATGTTGTCTGCCGGAGATCACATCATCATTGGAGATGATGTGTATGGAGGAACAGCGCGTTTAGTAAGGCAAGTCATCTCAAGACTGGGTATTCAATTTAGTTTCATAGATCCAACTGATTTACCGGCTTTTGAATCAGCAATTCAATCGAATACAAAGACCATTAATTCACAGCTGATCGGCGAAGAAAAACATTGTTTGTCAACAAAATTTTTGCACAAATTGGAAAATGTGCCGAAAAAAAGTTTTAGGGAAAAATTAACTGACGCTTTAATTAATGAAGCTGCTGAAGAAATTATGGACATTGATGAAATCGAAAGTGATGATGACGCAGTGGATGCAGTTTTAGATGAATTGGCTGACAATATATCTGTTATGGAATGTCGACGAGGAGTTTACTGCACAATACCTAAGTCAGACATTTATCGCAATAATATTTTGACAACACTGGACGAAGACCGATTCCGACAAATGTTAAGAGTAGATAGAGACCAATATAAGGTGCTGGTTGAGTTAATAAAAAACGATGAGCAATTCAACAAAGCGCGCTCATTTGACAATACATTTTTGACATCATATTTCCAAAGGCCATTGGAATTGGGTGCTGATTTAGTATGTTATTCTTTAACTAAATATATGAACGGTCATTCTGATGTCGTTATGGGTTGCATAACTACTAATTCGGAAGATTTATACCAAAAATTGAAATTCCTACAAAATGCAACGGGAATTGTACCCTCTCCGTTTGATTGTTACCAAGTCAACCGTGGTTTGAAAACTCTTCCCCTTCGCATGGAACAGCATCAAAAGAGTTCAATCGCTGTTGCAAAATTCTTGGAAGAACATCCTTTTGTTCAAAAAGTTTTACATCCAGCGTTACCCTCCCATCCACAGCACCAGCTCTCTCTAAAGCAAACATATGGATATAGTGGAGTGTTTTCATTTTTCCTTAAAGGCGACTTAAAACATTCGAGAGCTTTTCTTCAGAATTTAAAATTGTTTGCGTTGGCGGAAAGCTTAGGTGGATATGAAAGTTTGGCAGAACTTCCGTCAATTATGACTCACGCTTCAGTACCAGCAGAAGAACGAAAGAAGCTGGGTATAAGCGATTCCCTCATACGCCTTTCTATTGGACTTGAAGAAACAGAAGATTTGATTGGAGATTTAGAGAATGCTTTAAAAATATCTATGGCTTTGTAG
>maker-Btry22216.size5763-augustus-gene-0.4-mRNA-1 transcript offset:67 AED:0.06 eAED:0.06 QI:67|1|0.66|1|1|1|3|0|278
TATATAAAAACTTTATTATTTACAATTTTTCAAACTGGGGTGATGTATTTAGGATCAAAAATTTAATATGCTAAATTTTCTAAATATTGACTTTTATTTCTTTGTTTTTTCGATATGGCCTTGCGTTTCCATCAATGCTTATTATTATTGTGATAAGCGGGAAGAGTTATGTGGCGATAGTAAGCATTTTATGTGTGATCCAGATGATGTGCCTAGGGGAGGCGAATTCCTTGGACTTTTGCCATTGACACGCAAAATTAAACGTATGTATGTCGAACGACACAACGAGTACCGCAACAAACTAGCAGGGAGTGAGCAAACTTTCAAAGGAAGTGGAAAATTTCCAATAGTTAAGCGCATGCGTGAAGTAATATGGAATGACGAGTTAGCCTATATAGCTGGCCACCATGCAAAACGCTGGAATCTGGAGCATGAAGCCTGTCATTCTACTAAGCGATTTCCGGGCGCTGGTAAAAATCTCTTTATAACGGGCTTAAGTGGAAAGCCAGAAACGGTAGCAGATGTGGTAGAGACAGCGGTGGATGGTTGGTGGGGCGAATATGAAATGGTGGATGATGGAAATGCAATGATTGACGAATTTCCAAACGGCGCTGAAGACTGGGCTAGTATCGGTCATTTCTCTGCCATTGCAAATGAACGTGCAGCTTTCGTCGGTTGTGGTCTGGCGCTATGCCAAAACTGTTCGTTTGGAGATTATTGTATTGAGGTTACATGTAATTATTCAATAACTAATATAGCAGGCACATTCATGTACAAGAAAGGCGATTCATCAGCATCCGAATGTGATTTTTATGAAAGTGTATCGAGCAGTAAATATTCTCAACTTTGCCAAAATAAAAGGAAAATATTTGAAGAATACGATGAAAATAAATCTGTGTATTAA
>maker-Btry3170.size43645-augustus-gene-0.14-mRNA-1 transcript offset:186 AED:0.22 eAED:0.22 QI:186|0.66|0.25|1|1|1|4|0|190
TTAGTAAAATCACTTATATTTACTTATAGTATGTTTACATATAACGAGATTATTTCCATTAACGAGATTAACTCGATAATCCGTAATTAAGAAAAAAGATTTACCATACAAAATTCCTCTCTAGTCAATCCGAGATTCAAAATTAATCTCAGATTACACAACTAGATTAGATTTTATCGATAATTTTTGCGAATAAGAGGAGAAATGTCAAATGACAAAGTAAACAAAAATGGCCGACAGCGAGAGAAAGAGGAAAAAGAGATCAAGGTGGAACAAAGAGGAAGTGGAACTTCTTTTATGCTCGTAGGAAGAAAAATTGCCACAGCTTCGTGGTGTAAAACAGATGAGGGGAAATCTATTGGTCCCTCTGGCGGCAGCCCTTCGACATGGGAATTCTACCCTAAAATAAATAGTATCCTTGGGAGCTATAAAAGCTTCAATTTGGAAACATTGGTGAAGGAGAGCACAGTTCACGAAGTTGTAGACTGTGCATCACCCCTTAACAGCTCTTCCATTACGCTGGATTCCCAGGAAGAATTGCCGTTTGTAGACGAGGAACCTGCAAGGAAAAGAAAAAAACATACTTCAAATAATATTCAAAATGAATTTTTGGAGGAATTCCGGGATTCAAATACAAAAATTAAGGCGGAAATTGAAGCAATTAAAGAGGATGGCAGGGAGGCCCTTCAAATTGAAAGAGAAAGAAATGCCATCCTCGAAAAGTTCCTAGAAGCATTTAAGCAAAGCATATACATATAG
>snap_masked-Btry6186.size51919-processed-gene-0.26-mRNA-1 transcript offset:239 AED:0.70 eAED:0.70 QI:239|0.16|0.28|0.28|0.83|0.71|7|0|191
AGATTTTTTGTAAATATTTTTTATTATTGGTCGAGGGCCCGTTTGCGATTGGCGAAATAGTGTTTTAAGTGAATATGCCAATAAAGGAATAAAAATTAATAATTAATAAAGAAAAATGAAAAAAACATAGGAAAAAATGTATTTAATAAAATTAATAAAGTATTATTAATTAAAGTGTATTTGGAATATAATAAATATGTGATTCATGAAAAAAGGAAAGATAGTGCAGAACAATTAAAATGGAGCTGCTGATAATTTTATTTCTGTGCAAATCAGAAGTCATTGTGTTCAATGAAAAAAAATCATATATGCACTTTGGGAATCGCACGTTCCGGATACGAGGGAGCACCGCAAGCCACCCGCTCGCTTCTAATACCGACGATAAGAGTTCGTCCGATCGGTCAATCAGTCATTCGCACACTGATGCGACCGTTTTCCTGGTGACTGGCGAGTGCCCATATAGCTGCCTGGCTGCATGGTTGCCTTTTTCGCCTACTTGCCGTGTTAGCAGCTCACTTGCCACTTGCTCTACACAGGCTCTCTGTGCCGTCACGGCACATTGTTTAGCTGTTGCTTCTTTGTTTGCGTGCGAACCGCAAGCACTGAGCGAGTGCGGCCAAGGAGCGCCACAAGCCAGCAAGGCAACTCATCTCGTACGCCTGCTCTACGAGCGTGCCAACAAACAACTAACCACGGACCGCAGTAAACAGCCGCAACAAACAGTCAACAGTCAGACAAATATGTTGCCGTTATTCATATGTTTTGCTTGCTCCGCTCATTGCCTGTTGATTTTTTACCAACAGGCCACCCCGTAA
>maker-Btry6796.size60277-augustus-gene-0.15-mRNA-1 transcript offset:0 AED:0.08 eAED:0.08 QI:0|0|0|0.5|0.6|0.66|6|0|1225
ATGAACCGTAACAAGATAGAGCGCAGTAAACGAGCTCTCCCCGATGAGCATGACAATACATACCCGCATATTTACATAGATACTCTAATCAACTTAATAACATTAGAATCTTTATATGGAATCACCGGCCGGTTAGATGGCACAGAACTTCGCGGAACAGTGGCGGATCCACACACGGTTTACAGAACATTTCAAGACGCTCGCGTCTCGCATGCGCAACGTGGTAATATCATAACAACTTTATTCGAATTTTTGCGACGTGGTCAAAATGATCTGAATATTGAACATGTGGATGATAATGTACAACTCTTGAATGAGTATGATTTTATCGTCGTCGGTGCGGGCACAGCGGGTTGTACGTTAGCGGCGCGTTTGGCCGAAAATCCCGCTTGGAAGGTGCTGCTGATCGAAGCTGGCGGCCCCGAAAATATGGCTATGGATATACCAATTCTGGCGCATTTCCTACAGCTCACAGAAATAAATTGGGGCTATCGCACGCAGCCGTCGGATAAGTATTGCCTGGCCATGAACAATCGCCGTTGTAATTGGCCGCGCGGCAAAACGCAAATTTGGAAAACTAGACAATACCTGCAAATGGAGAAGGAATATGATTTTATTGTTGTCGGCGCGGGTACAGCGGGTTGTGCAATTGCGGCGCGCTTGTCAGAGAATCCAAAATGGAAGGTGCTGCTGCTCGAAGCTGGCGGCCCTGAGAGTCTTATAATGGATGTGCCCATAGTAGCACATTTTTTGCAACTGGGCGAAATGAATTGGAAGTATCGCACGCAACCTTCGGATCACGCTTGCTTAGCTATGAACAACAATCGTTGCAATTGGCCGCGCGGCAAGGTTATGGGCGGCTCGTCTGTGCTTAACTATATGATGTATACGCGCGGTAATCGACGCGACTACGATCGCTGGGCAGAGTTGGGTAATGTTGGCTGGGGTTGGCGTGATGTGTTGCCATATTTCAAGAAATATGAAGGCTCCAATGTGCCAGATGCTGATGAGGATTTGGTGGGACGCAATGGTCCAGTTAAAGTGTCATATGTGAATTGGCGTTCAAAGATTGCCGAAGCCTTTTTGGAGGCGGTGCAGCAAGATGGTTTGCAACATCGCGATTACAATGGACACATTCAAAATGGTGTCAATTACTTGCATACGACCACGCGCAACTCAACCCGTTGGAGTTCGAATCGTGCCTATTTGTATCCGCTCAAGGGTAAACGCCGTAATTTGCACGTGAAGAAATTTGCTTTGGTCACAAAAGTGCTCATCGATCCAACTACAAAAACCGCTTACGGCATAATGGTGCGCACCGACGGACGCGAGCACAAAATACTCGCGCGCCGTGAGGTGATCGTTAGCGCTGGCGCCATAAACACACCGCAACTGCTCATGCTCTCCGGTGTTGGACCTGCGCAGCATTTGCGTGAGGTAGGCATTAAGCCGATTGTGGACTTGGCTGTAGGCTTTAATCTGCAAGATCACACGGCGCCTGCGGTAACGTTCACTACGAATGCAACATCGTTACATTTTGAAGATTTCGCCGATCCGACACTGGTGAATCGCTTTAATCGTCAGGAGGGTCCCTACGGTTCACCCGGCGGCTGTGAGGCTATGGCTTTCTGGGACTTGGACCACCCACAACTGAAGGATGGTTGGCCAGATATTGAACTGTTCTTGGTAGGCGGCTCAATGTCCTCCAATCCGGCCATATCGCGTGCCTTTGGTCTCAAAAAAATCATCTACGATTCCATGTTTGCGGAAATCGAAGACAAAGAACTCAATGCATTCATGATATTCCCCATGATATTGCGTCCTAAGAGCCGGGGACGCATCATGCTCAAAAGCACCGATCCGCAGAAATATCCACTTATCTACTCAAACTACTACGCGCATCCCTATGATGTCGATATCTCTGTGCGTGGCGTGCAGAAGGCGATCAGCTTGATCAACTATCCGGGCTTCAAGAAGATCAACGCCAAAGTATGGAATCGCAGAATACCCACATGTAAGGGTATCGAATTCGGTACACGCGACTACTGGGAATGTCACGTGCGCCATTTCACTTTCACCATCTACCACTACTCAGGCACAGCAAAAATGGGCCCGGCAACCGATCCGGCGGCTGTGGTGGATCCCCGTCTGCGCGTCTATGGCATTAAGAAACTGCGTGTGGCCGATGCGAGCATCATGCCAGAGATCATGTCCGGACATCCGAACGGGCCGCGTCCGCAACAACAAGCAGTAACTGGCAGCTGCCGCAGCGTTAGCGGTGATCTGAGTGCTGACCATGACATTGACACTCGTGAAATCAAAAGTAGCAAAACAAAGCTAACGTTCGTTGTTGTATTGCCATATTTTCGAAAATACGAAGGCTCCGAAATACCCAACGCTGAACGTGACTATGTGGGGCGTCAAGGACCTGTGAAAATCGGCTATCCGGGCTGGCGTTCGCAGATCTCAGCGGCTTTTGTGCAAGCCGCACAGGAAGACGGCTTGAAGTACCGTGACTACAATGGGCGCATACAAACCGGCGTGTCCTATTTACAGGCCACAATACATAATGGTATGCGCTGGAGTTCTAATCGCGCCTACCTTTATCCGCATAAAGGCAAACGTTCCAATTTGCATGTGAAAAAGAATACGTTAGTTACTAAAGTGTTGATAGAACCGCGTACAAAGACCGCGTACGGTGTGATACTAAGCACTGGCGGTCAATCCTACCAGGTGCGCGCAAGACGCGAGGTAATACTAAGCGCAGGCGCTATCAACACACCACAGCTGCTAATGCTCTCCGGTATTGGACCTGCGAAGCATTTGCGCGACGTAGGCATCAAGCCAATTGCAGATTTGGCCGTCGGCTACAATCTACAGGATCATATTGCGCCAGCAGTCTCGTTCACCGCTAACGTTAGCTCCATCAGAACTACAGATTACTTCGAAACTAGCAATATAATGAAATACATAGATGGCAAGGGAGTATTCGGCTTACCCGGCGCAGTAGAAGCAATCGCGTTCTGGGATTTGGGGCAGCCGTGGCTAGAGGATGGTTGGCCGGATTTGGAAATGTTTCAATTAGCCGGCTCTTTCGATGAGAACCCGGCGACGCTGCGCGCTTTTGGCTTACAACCGGACATCTATAACACCATGTTCGGTAATGTGAAGAGCGACGGTTTCATGATATTTCCCATGATACTGCGTCCCAAAAGCCGTGGACGAGTCTTGCTTAAGAGCAATGATCCCTTCAAATACCCGCTTTTGTATGCAAACTACTTTGCGCATCCCGACGATTTGGATATAGCAGTGCGCGGTGTGCTAAAGACAATTAGTTTGATCGAACAACCTGCATTTAAGGCGATTAATGCGCGCATGTTAGAGCGCGTTATGCCCGGTTGTGCTAAAGTGCCATATAAATCGCGCGCCTACTGGGAGTGCTACGTGCGACATTTCACTTTCACCATCTACCACTACTCCGGCACAGCGAAAATGGGACCGGTCACAGATCCAACGGCTGTGGTTGATCCAAGATTGCGCGTCTATGGCGTCAACCGATTGCGTGTGGTGGATGCCAGCATAATGCCGGAAATTATAGCGGGACATCCCAATGGACCTGTGTTCATGATAGCAGAGAAAGCAGCCGATATGATTAAGCAGGACTACAACTACATTTGA
>maker-Btry192.size227177-snap-gene-0.144-mRNA-1 transcript offset:0 AED:0.05 eAED:0.05 QI:0|0.4|0.5|0.83|0.6|0.66|6|442|1359
ATGTGCAGAAACTACACTATTGTCTTTCTTACGGGCTTTGCTTTGACCGTCTATTCGTTAAACGCCGTTAAGTTGCAGGCGAAACAAGCAAGAAGCACAGACGCCTGCACTATGAGATTAACACATCATTTGGCTTTTATGGCCGCCATACTGCTGGCAGGCTCTGCTCTCAGCAACGCTGAGGAATCAACTTGGGGTGGCGGCTGGGAACCCACGAAGGAGTCAATGCTCAGCAGACGCTCAGCGGAGTCTGAGAAAACAGATGCCGCTGCAGTGCAGCCCGTAGAGGTACAGGGTCGTAATTATGGTGTGCATGAAGCGATCTACAGCAACGACACGAATACCGACATCAATGCCATTATCGATCAAATTATCAATTCACGACGCGAAGGACGTATTTTAGGCGATTACGATCAAGTGTATGCCGATGGTAATATCGATCAAGCGCTGCAACAAGGTGACGATTTGCAAGCACGCAATCTTATACGCGATAAGCTTTGCGGACTGGGTTTAATGAGTTGTGATGTTGAAGAGAAGCGTCCTTACTACTCAACCATCTACGCACAAGGTCCACCACCATCATCATTTGGTGGCGGTCCATATGGACCGGCCAGACCTATGCCACCACCCGGTCACTTCAACAGCCGTCCTCCACCACCACCCCCATCGTCTTTGAACTCTTTTGGACCACCACGTAAGGTAGGTTATGAAGGCGCTTACAAACCACCTTTCCGTCCGTCGGGTCCTGGCGGTCCGGTATATAACGGCCCATATTTGGAAAATCCACCACCATCCGCAATTGGCACGACAGGTCCAAACACCTTTAACAAACCTCCACCTGGCGCTATTATTTATGGCAGTAAACCACCAGGCCCAGTATATACTGGTAATTCCGATGCACCACCACCACCGTATGCCTTTGAAAATCCTATCGGTGAGAAAATTCAGGCTTCTGGTTCCTCCCAAACAAATTTCTATGCACATCAATCATCTTCGGCCTCTTCAGCTTCGTCTTCGAAAGTAGTTGTTGGTAACTTGAATGCCATACCAGTGTCAGCGCCTGCCGGTGGCTTGCAGCAGCATGTACACCACCATTTCCACCATGTCGAGGGCGGTGAAGCTAGCGCTAAGGTGCCTACAGTACCCATACCAATTGGCGCTGGCCAATCGATCAACACCGACTTTTCGGCTCTTGCACAATCATCGGCTTCCTTCACACCACAAACACAAGGTGGCTTCACCGAATCGAATGCATTTAATGCCGGTTATAATGGTGCTTCACAAGGTGGTTTGCTCTCACAGGCGGCAGCTAACAGTTTCGGCAACTACGAGAAACCCAATACTGACCTTTACAAACCTACAGGAGGTTTTGGTAATGCTGGCGCACAAGGCGTATACGAACCAACTGGTATATCTGGTGGTCAAGGTGGTATTTACGAACAAAATGCTGGCGCTAGCGGTTTCGGACAGAGCGGATTTGCACAATCCACTAATTTCGGCCAATCGAGCAATTTTGGACAGTCCAACAACTTCGGACAGGCCAGCGGCAGCTACCACAGTCAGAATCCCGACTATTATAAGAAAGAGTTACAAAACTTTGGCGGCATTGGTACTTCGGCCGGTTACAACGGCATCGGCAACAGTTTGGGTGGTCAATACCAAGGTGGATATGATACGTCACGTCAACAAATCGTGGATTGTCAGTGTGTGCCATTTAATCAATGCCCTGCTGCCGATCGTATTGGACGCAAAGAAGATTTGATTTTGGCCATCGATCCGCGTAATTTGGGTAAAGACATTGAAGCTCTGGGTGATGAAACTGCAACAAATGCGACCGTTAGCGCAACTGACGATAAAAAGGAAGAAAAGAAAGAACAGAAAGATGAGGAAAGTAAACGCAGCAAACGTCAGGCGACGGCCGAAGATAAGCAGTCCGACGATGGTGCAGCCGATCTACCGCTGGATGCTGAAGGGCGCACTGGCATACCCGATCTGGCAGCCATCGAGCTCATAAAGCGTAAAATTCTTCCCACATATGGTGTATCATTTGGATTGCCTTACCCCACCGGTGGTGGTGGTTATCCCGCAAATCCACAAGGCGACTTTTATCCAGCACCGAATCCGCACTTCGGTTCGATTGGACCGAATGGCTTGAATTTAGGTCTTCTAAATGTAAATCCATTGGTCTCCGTACAGGTGCAGAAAACCGAGTTCGGAGATAAAGTCGTGAAGCCCTTAGTTAATCTTCATGTCACACCAAATGCGAACATATTTCAAAAAGTCAGTGAATTATTCAAGTCAAAGCCTGAATACATTCACAACACACATTATCATCATCACGATCATTACAGTAATTTTGAGCATGATCATCATTCACATCCGCATGCTGTTACCGCGCCTGGCCCCATATATGACGCCTCACTGCCCAGTGCCACTATTCTCGATGTGATACCAAGCAAACCGATTTACGAGCATCACAGCACAGTAACGGCACCGGCAAGCACTATAATTAATACCGGGTTCCTCCACCAACAGCAACATTTCGCCACACAGCATACATCTTTTGGCACAACCTCCTCAGCAAACTTCTATCCTGGGCCTTCTGCTGTTGCTGGACATGCATCCTATCCAACCACCGGTGGCGCGCATTTTGGTGGTACGATTCCAAGCGGCTTCGGCGCTAGTGGTCACGGCGCCGCTCATTTTGGCGCTTCAATTTCAAGTGGTCCCGGCGTTAGTAACCACGGCTCCGCTCATTTTGGCGGACCAATTCCCAGCGGATTTGGTGCAAGCGGTCATGGCGCGAATTATTACGGCGGCTCTTCAACGCATCCTGATTACTCCATCGGTTATGGCTCTAGCGGACATGGTGGTGAGATTTTCGCCGGTGGGCATTACAATGAATACGAAGAACGTAGTTCCAATCTCAGTGTGGCCTTCAGAGGGCCAGTTGAGCACAGCAGTAAGCAGCATCATTTGAATGCATTGGACAATCGTAGAGGTAAAAGCCTGCGTTATGAGCAAAGCTTACGACCAATACCCACACAAGCGCCTGGTGCGGCTGAAGGTAGCGACTATGTGACATTTCCACGTGATCGGCGACGTCGCGATGTGGTTGAACATGAGGAAGCTGCGGAACGTAGAGAAAGTGTATTGGCGCGAACGGTAAAGGCAGAACAGCGCGCTTATTATGGCAATCGTCCAGTTGAGAAGACTTGCCGCGTCAACGAAGTCTGCTGCCGTCGTCCATTACGTCCAGCCCCACAACAACAACTTGGTCGCTGTGGTACACGCAACGCTGCTGGCATCACTGGCCGTATCAAGAACCCATCATACATCGATGGCGACAGTGAGTTCGGCGAATATCCATGGCACGTGGCCATCTTAAAGAAGGATCCCAAAGAATCGATTTACGCTTGCGGCGGCACACTGATCGATGCACAACACGTAATCACTGCGGCTCATTGCATTAAATCGCAAAACGGTTTCGACTTGCGCGCTCGTCTAGGTGAATGGGATGTTAACCACGATGTCGAATTCTTCCCATACATCGAACGTGATGTGGTCTCAGTACATATTCATCCCGAATACTACGCTGGTACTTTGGACAATGATTTGGCCCTACTGAAACTGGATCATCCCGTTGACTTCACCAAGAACCCACACATCAGTCCAGCTTGTTTGCCTGACAAATTTTCCGACTTCACCGGCTCCCGCTGCTGGACCACTGGCTGGGGTAAAGATGCTTTCGGCGATCACGGCAAATACCAGAATATTCTGAAAGAGGTCGATGTTCCAATTTTATCTCATCACCAATGCGAATCGCAATTGCGCCAAACTCGTCTCGGCTACAATTACAAACTCAATCCCGGTTTCGTTTGCGCTGGCGGCGAAGAGGGCAAGGATGCATGCAAAGGTGACGGTGGCGGCCCATTGGTGTGCGAACGCAACGGCATCTGGAATGTGGTCGGTGTTGTGTCCTGGGGCATCGGTTGCGGTCAAGCCAATGTGCCCGGTGTGTATGTGCGCGTTTCGCACTACTTGGACTGGATTCGCCAAATTACGCAATACTATAAATGAGTGGTGGCACCAGCTGCGGCGACGCCTGTGCGGCCAACCACAACAGCCTATCACAGCTGTCAGTCGCAAGACCGAGATGTGTTCCACTTTCACTTTCGATAAGCCATTATTTTTGAGTAATACGACGAGTATGAGTATATGATAATGATATTATTTATTTTTGTTAGTGTTGTAAGTGTAGGCACATAAGTATTTAAGTGCTCTCCAGTGCGACTGTTTGTTTTTGTCAATTATTGTTTTTGTTTTCCTTATTATGTGTAAATATTTATTGCCTTCTTCTACATTTGTTAAATTATTTGACTGCGCTTTGCGCGAAATACGGTTGCTACGACCACTTTTCAACACTTTTAAATTATTATATTTAACTACTTGTACGACACGCGAATGTCACAACTTTTATAAACTTTAATAAAATAAAATATTTATAATAAATTTATATGAA
>maker-Btry13464.size11869-snap-gene-0.5-mRNA-1 transcript offset:0 AED:0.48 eAED:0.92 QI:0|0|0|0.66|0.5|0.33|3|0|220
ATGCCTCCAAAGAGGAAGGGATCTAAGTCCCGAGGAGAAGACGTAGAGGAATACGTCACAACGGTGGAAGTGGAGGCTTCTTCGGAATCCGATGGAGTGCTACTAAAGCCACCGCGGCCGAAAAAGAAGGCCCGTATAAGCTCATCCAAGAAGGAGGAGAGAAGCAGCAGGTGTAGCTCATCGGACAGGGATAGCAGTGTAGCAAGCACTGCCAAGAATGTCGGCCCCAGGGATAGCAGCTGCGGGGAGAAACGCCCAGCCAGTGGAGGCGTCACGCAGAAGGCGCCAGCAGTGGTTAAATCGGGCTTGGGTGCTCCAACAACAAAAAGATTGTTGGATTTTTCATCACGATATCAGGAGATCCTCATGACCGTGATAACGGAGAACGCCCATCTCCGTGGGCAAGTTGACGCCCTAAAGGGAGGTTGTGGGCCATCCCACATGCCGCATCACACGCTGCTGCATCGCAGCGCGGCACGCGAAGTGAATCGGCCAACCATCCATCGCGGCCGCGTATCTCGACTTCCACCCGCTGATCGTGTCACACACCAACGGAGTGGAACCTCGGTGCGGCGTCGACAGACTGGACCACCGCCTCGCCGATCCACGGGTCTGAGCATCGTTGTGGCAACGCTGCAACAGTTGCAGCGCCTTCTAGGCTAA
>maker-Btry1387.size71334-augustus-gene-0.20-mRNA-1 transcript offset:0 AED:0.34 eAED:0.34 QI:0|0.33|0.25|0.5|0.66|0.75|4|379|207
ATGAATTTCCCAAATCCTTCCTCCCTGAGCACCCTGAGCGAGGATGAGCATACCGCCCTCGCTCAAGACCTCAGTGCGTATATGCTCTCAGTACAGCATCTCCTTAAAATCTCCAAGTCCCCGAAAGCCAACGCCAACGACGATACCACCTTCCCCTCTCCCGAAAATGCTCAAATGAGCATTGATCAATCCGATGACACCGTGTTCATCGAAGTTCGCCGCCGGGAAAAAACCCAAACGGGAAAACCCCAAGAAGCGTGGGAGAAGATAAGCTCCGGTCTGCGCAAAACAGATATAGGTATAAGATCCGCCAAAGTGGTCTCTGAAGCCATCTTGGTGTACCCCGAAACCGTTGACGGGTTTCTCGATCTTACATCTGCGCTGGAAAGGCACGAAATTCCTTACACAACCAACCAGCTCCATCAGGACAAAGGCCTGATTGTCCTCATCAGAGGCGTTCTTGAATGCCTCGATGACAAAACTATTCTCAGAAGAATTGCGTCCAATAAATTATGGGAGGAACTGGGAAAACAGCTTAATGCCGTGGGGCCACCAGTTAAAGATGCTAAGTTGTGGAGGAAGGTTTTGCTGATACCAAGCAACGAAAAAGCTTTCCTTCAATAAGGCATCGAAGCAGCGAACTGATGGAGGGCCCTACAACAAAAAACTGATCGCTGCGACGGACGAACTTTTAATCGAAGAAGCTGGACTTGAAGCTTGCGTAGAGAGCATAACAAATGTTTCTGCATTTGGAATTGACACAACTACGCGAGCTTCGACGTTTACCGTTAAGTGTGATAGCAGTGATGAGGAGGCAAACCCTTTCCCCAGCTCCTTACCAGGCCCAACAACTTCAACACAGTCGCTACTCGCTACAACAACGTCAACAGAAAGAACTTTACGCACACCGAGGAGAAAAAGTAAGAGCGANAATCGTACATTTTATACTCTTGAAGCTTGCAAAAATCCAAGCCGGGAAAATACTGTCAGGCAAAGGTACAGA
>maker-Btry1507.size68197-snap-gene-0.27-mRNA-1 transcript offset:0 AED:0.04 eAED:0.04 QI:0|0.66|0.5|0.75|1|1|4|130|223
ATGAACGAAGCTGCCAAATCGAATGATGGTGCGCTCGTTGCTGGAAGCTTGCGTCAAAGCATCATTAGCGCTTGCATCCTTAACGAGTGTTGGATCCGCACGAATTTCTTAAAGATGAGCAATCTAGTTAAATCTCAGATCATAGGCGTCATTGCTTTGTTCTTCTTCGCTTTGGCGGCGGCCCAGCAGAGCACAGTGACACCGAGCGCGATCATCAACCCTGCGCGTTTTGATGCCCGCGGTCGCTTTAATCCCTATTATAACGATCTTTACTATAACAATCGTGCGTTTAAAAATCGCGACTACTACAATCGTCAGTACTACGACAATTTGTTTAAGAAATATAATCCTGGCGTAGCCGCTCCAGAGGCACGCATACTCCAGCAGGAGAATGAGTTGAATTATGATGGCACATACAAATACTCTTACGAAACGGAGAATGGCATACAAGCCGAGGAGCGCGGTGTACCAGTGAAGTTGGGCACCGAAGAGCAGAAGGAGGTGGTTGAGGGCTCTTACTCGTATGTTACTGCCGATGGTTTGCGTGTGATTGTCAAATACACTGCCGATGAGAATGGTTTTCATCCAACAATATCATATGACGGCATTGATGCTGAGCGCTACGCACGCGTCCAACAACCTGCCGACACTGTAATTATACGCCAAAATTAATTGCTTCGGACATGTGTGTTCGCACTTTGCATTTACGAAGACTTCAAAACGATATTAGTGACATCCGAAATAAACGAATGTTTTATAAAAAGAAATTCAGTTTATACATATATTGTTATTTATTGGCGGA
>maker-Btry180.size247877-augustus-gene-0.99-mRNA-1 transcript offset:332 AED:0.23 eAED:0.23 QI:332|0.89|0.85|1|0.84|0.85|20|0|1482
TATATGTATATATATATATATTTATACATAAGTATATACATAATACATAACAAATAAAAATAAAGCGTGGCAACAATAAAAGTGCGGAGAGTGTACTGTGTTTAAGAAATATAATCAGAACAATTAAGTGACAATTGTATTCAATTAGAAGTGCAAAATTTCAGTAAAATTCCCAACAACTGTGATCGTACAAATATAAAAAATATACATAAAATTTACACATATTCGTATAAATATATTACATACATATAATATAAAATAATAGCAAATAAAGTTGAACTAAAAATAGTAAATTCAATTAACACCGCGCACACACAAAATATACACACAAAATGACGCTGGAATCTCACGGTAAACTGCTGAAAGAGCGCGTTAAGCCCATCGATATACAATTCAAGGATCTAAGCTATCAAGTTCAAGTTCAAAAAGTGAAGAAAACCATATTGAAAGGAATTTCGGGTACATTCCGTTCTGGCCAACTGACGGCGATTATGGGGCCCTCGGGAGCGGGCAAGTCGAGTTTGATGAATATTTTAACAGGTCTAACGACAAAAGGTGTCAACGGTAATATACAGTTTGGAGACTCACCAACTAAATCGCGTAAACTTTGTTGTTATATAATGCAAGATGATCATTTTCATTCATGGTTTACCGTTGAGGAGACAATGCTGCTGGCGGCTCAATTGAAAATCTCTAACGATTCGATGAACATGAAGGAGAAGAAAATGCTGATTGAACATTTATTGGACACCCTCAAGTTATCGCAGACCAAATCAACACGCGCTGGAAACCTATCTGGCGGCCAAAAGAAACGCTTATCCATCGCCTTGGAGTTAATAGATAATCCAGCGGTGCTATTTTTGGATGAGCCAACAACTGGCTTGGATAGCTCAGCATCTTCTGACACAATACAGTTACTACAAACCTTGGCCAATGAGGGACGCACAATCGTTTGTACAATTCATCAACCCTCGTCACATGTTTATAGTCTATTCAATCAAATTTATGTGCTGAGTCAAGGTTGCTGTACGTACCAGGGTACGCCGCATAATACAATTGAGTTTTTAAGAACGGTCGGTTTGGAATGTCCGACTTATCACAATCCAGCTGATTTTCTGCTGGAGTGCGTAAATGGCGATTATGGCGATCACACTGAAGACTTAGCCGCTGCTGCCCGGCAGCCTAAATGGCGATATGATTATGATGCGGAGCAACCGCAACACTTGGACGGTTTAAATGGCGTACAAATCGTGAAAATGATGGAGTCTAAACGGGGTGGAGTAAAGCAACTATCCCCATCGATAACACCACCAATATCTGCCACAAAACATGTTTACCCGCCGCCGGAATGGATGCGTCTGTGGCTGCTAATCGGTCGTTGTCATGTGCAGTTTTTCCGCGACTGGACGGTGACCTACTTAAAATTGGCTGTGCATATTATTTGTGCTATACTGATTGGACTGCTATACGGCGATTCCGGTTCAAATGCGACAAAGCAGATTGCAAATTTAGGTTCATTCACAATACACAATACTTATTTATGGTATACGACAATGATGCCGGGCCTATTGAGATTCCCTCAAGAAATCAGCATAGTCAAAAAGGAAACTTTCAACAATTGGTATAAATTACGAACGTATTATATGGCGACACTGATAACGTCTACACCAGTGCACATCATATTCTCCATGACATATATCACCATTGCCTACCTGATGACCGATCAGCCATTCGAAATTGAACGTTATGCTAAATTCATGTTGACAGCTGTCGTGGTGACGATATGCGCCGATGGACTGGGTGTGCTATTAGGCACTATATTGAATCCGATTAACGGTACATTTGTGGGTGCTGTCTTGACTTGCTTCATGTTGATATTTTCCGGTTTCCTTATACTACTCACACATATGTCGAGCTTAATGCGCTTGCTATCGTACTTATCACCAATTCGTTATGCGCTCGAGAGCATGGTCCTGGCGATATATTCTAATAATCGTGGGAATATTTATTGCCCAATGGATGTGGTGTATTGCCATTTCAATGTATATTCCGCACAAATAATAATGTTTAAATCAAGTTTTGAAAAAAATCTTGAAAATGCTACAAGCCACCTGCGTTTGGAGCCCGAATGGCCTTCTATTCTACTCATTTGTGACGAGATCAATCAAAAGGATGTCTCTCCCAAAAATGCTTTTGCTGCGATTAAGAAAAAAATGAGTTCACCGAATCCACATTCGGCTTGCTATGCGCTACTGGTGTTGGAAAGTGTAGTAAAAAATTGTGGCGCACCAATGCATGATGAAGTTTTTACCAGGGAGAATTGTGAAATGTTTAGTAATTTTCTGGAGCAGACACCACATGAAAATGTGCGTCAGAAAATGTTGGAATTGGTGCAGACTTGGGCATATGCATTTCGGTCATCTGAGAAGTATCAATCAATAAAGGACACCATGACTATACTAAAGGCTAAGGGACATACATTCCCAGAGTTGAAAGAAGCAGATGCTATGTTTACAGCTGACACTGCGCCAATTTGGGCTGATGGCAAAGTTTGTCATCGCTGTCGCGACGAATTTAACTTCACCAATCGTAAGCATCATTGCCGCAATTGTGGTCAGGTGTTTTGCGGTAGATGTTCCAGCAAACAATGTCCACTACCTAAATTTGGCATTGAAAAAGATGTGCGCGTTTGTGACGGCTGCTATATAATGTTGCAACGTCCGAATGCCAAGCCAGCAGTACGTACTGCAGCTGAGAGTGATTTGCCAGCTGAATATGTCAATAGTTCGCTTTCACAGCAAGTGCAGGTGAGTACGCCACCACGTAAAAGTGAGCAAGAATTAAAAGAAGAAGAAGAACTGCAGCTAGCTTTAGCGCTGAGTCAATCGGAGGCCGAGGAAAAGAAGAAACAACAACAACAACATTCATTGGCCGCTTACCGTTTGCAACAACGTTCGCCCAGCCCCGAAGCACCACCAGCACCCAAAGAATATCAGCAAGAAGAAACAAATCCGGATCTGGCCAAATATTTGAATCGCTCTTATTGGGAACAGCGTAAAGTGAACGAATCGCCCTTGGCGAGCCCGTCAGCACCGAGCCCAATGCCTACGCCGCAACCACAAGCACAACAGGCACCTATACAGCCAAAGTCAGCTGATGAGGTGCAAATCGATGAATTCGCAGCGAATATGCGCGCACAAGTGGATATTTTTGTAAATCGCATGAAATCAAATTCCAGTCGTGGACGCAGCATTTCAAATGACTCTTCCGTGCAAACACTCTTCATGAATTTAACTTCATTGCATTCACAGCAACTTTCCTACATTAAAGAGATGGATGACAAGCGCATGTGGTACGAACAATTACAGGATAAATTGGCGCAAATCAAGGACTCACGTGCCGCGCTAGATGTTCTCCGACAGGAGCATGTTGAAAAGCTGCGACGCATCGCCGAAGAGCAAGAGCGTCAACGACAAATACAAATGGCACAGAAATTGGAGATAATGCGTAAGAAGAAGCAAGAATATTTGCAATATCAACGACAACTAGCGCTACAGCGCATACAAGAACAAGAACGTGAAATGCAGTTGCGTCAAGAGCAGCAGAAAGCACAATATCTCATGGGGCAGACAGCATTCCCCTTTATGCCGCCGGGTGTTGTTGCAGGCCCACAAGGTTCGCCGTCACATCAAATGAATAATGTTTACAATCCTTATGCGTTTAATCCGAATTCACCGGGACCACTAAATGCCGCTGGTGGTGGTGGTGCAGCACAATATAATCAAACAGGTGGTATGATGAATCCAGCTGGTGGACCTATGGCACCAGGTGCCATACCACCAGGTATGTATGCAGCAGGTGGTGTAGTGCCAGGTCAACCGAATCAACAGCACCCAGGTATGATGTTGCAGCAGGGACCAATACCACAGCAAGGTATGATGCCGCCAGGTGCACCGCAAATGGGTGACAGCGTGCCAAATATACAAGCTCAACAACCGCCAAATCCAGCTTTAGGACCACAACAACAACAGCAACAACCACAGCATCCTTCGCAGTTGACGCATGTAATGTTGCAACAGCAAAATGTTTTGCAAACTCATCCACCTATACAAATGCCACCACACCAGGCACAGCAACAACAGGTACCCCAACAGCAACAGCAGCCACCTCAGCAGCAACCACAACAAGTTCCACAACCACAACAAGTTCCACAACCACAACAACAACAACCACCACCACCACCGCCGCAACAACAAATGCAACAACAACAAGCACAGATACAAGCTGTTGCTGCCGCACCCGCACCACCACAATCTGAACCAGAGCCACCAGCCGCCGCCGCCCCCGAAGAACCCGCTACAGCGGAAAAAATTATCAACAAAACTACTTATCTATTAATAATTCTCTTTGTATGTAATTCTGCAGTGCTGGAGTGCGTGAATGGCGATTATGGCGATCACACTGATGACTTAGCCACTGCTGCCCGGCAGCCTAAATGGCGATATGATTATGATGCGGAGCAACCGCAACACTTGGACGGTTTAAATGGCGTACAAATCGTGAAAATGATGGAGTCTAAACGGGGTGGAGTAAAGCAACTATCCCCATCGATAACACCACCAATATCTGCCACAAAACATGTTTACCCGCCGCCGGAATGGATGCGTCTGTGGCTGCTAATCGGTCGTTGTCATGTGCAGTTTTTCCGCGATTGGGTGAGTACAAAGAGGAATAGAACATTTGCTGATTATTTTCCTATTCGTTATGCTGTTATTGTT
>genemark-Btry3719.size39552-processed-gene-0.0-mRNA-1 transcript offset:1107 AED:0.07 eAED:0.07 QI:1107|0|0.5|0.5|1|1|2|398|81
GAGTACTTAAGATATATAATTCAGTTGAGAATGAGAATTCTATTCAAAATTAACATACTTGAGAGAGAAGCAAATGAAATTCGAGAAAATATATCGGAACACAAAATATTAACAGTTCAAGTCTATGGAGGAAGTAATATATGAAATAAGAGAGTGCTTAAGATATACTATATAATTCAGTTGGTGAAATCTTTAAAATCCAAAGCAAATAATATTTATTTCAATATGTCAAAGAAAGGAATGTGATATTGAGTGAAATAATGAATCTGGAGTTCCTTGCCACTAGAATACGCCGTCAAATTAGTAGAAAGCATGCCTCGGAGATGCCAGGCAATTATCGACGCCGATGATGACTGGACATATTATTGACCAAATTTCATCATTGTTTGTAATGTGTACAATGTATATGTATATAAATATGAAAGTTTCAAAAAATAATTTTTTTTTATAAATTAACACAACCACGCTCTTACTTGACAGACTGTACTAAACAGTAAAGACTTATAATTCGAGAGCATAAAAAAGGAATTTTTCTAACAGAAAAATTGTGCGACTTAACTGAACCCAGTTGAATTAGCCTTGAACTCTCTGATTGCTTGCAGTTGTCTCCCGTCCTCGTCAGAGAAAAATTTACAAAGTTGCAAAAAATCAAAGTGATGAACTAGGAAACACATTTAGGATGCGACCTTTGACCAAATCGAAAAAAATGAATAATAACATAAAAGAAAAGTTCAGAACAAAATGCGTTATGCAGTTTCGTAAAAAATCTCGCAAATATAGTGAACACTGAGCATTCCATTAATATACCAAAAATTAAAACAACATAAGCTATCTGCATATCACTGGGATAAACAGAAAAAATAATGAAATGAAAATAGGAACAAACCAAGAATAGGAAAATGAAACAAACAGAGAAAATGTGAAAATAGTATTGATTTAAAGCGTGTATATTTTTCAGGCCATATTTGTAGAAATTTCAAAGTTTAGAAATTTTTATGATCCTTCTATAATATTTTCGTGAAAAAAAAGAAAATTTATAGTAATTATATCAAACCAATTAATATTTCTTTTAATAACGGCATAATCAGTAGTAAACTATTTAAATAAATGATTGCTTTTGATTCGATCTGTTTTTATAATAAAAAACTATATTCACACTTATCTTATATAAAAACAACTATAAAAAATAAGCTTTGCATATGTCTAAAAGACCCATCGTTGATATTGATTAAAAGCGCTCAATTTTTATTTAATCTTCACTTTAAAGCTTCGTTATTGAAAATTTTTCAAAATTCAACAATTAACTTTCAGCACAAAAACTACCAATTTCAATTTGAGTTTTTGTTTCGGTAGAAAACTAATTTTCTACACAACTTCAATTTCATAATACTCTTTATTCAAGAAGCTTCATTGAATTTTACTATTTACTTCATTTCGTATTCAATAATATTTAATATAAATTTTCGGGGTGAGGTTCTTCTCTAGTCTTTTATATGAATTTATTTCATAACACATCAATAAAAATATAACTCCTCTGTGGTCTTCTCAACACCACAAAAATGAACCTCACCCACCAAAATATATAAACAAAGAGATCAATAATGCACTTGCATAAAATTCGTTAAACGAGCATGGATGACTTTGTGGACGACCGAAGGAGGCCAGTTAATGTGAGAGTGAGCGCGTTGCAGAAGAACCCTACCGAGGATGCGAAGCTGAAGCTGCAGTTCAAAGAAGGATTTACACTCTAA
>augustus_masked-Btry13811.size11278-processed-gene-0.0-mRNA-1 transcript offset:0 AED:0.53 eAED:0.53 QI:0|0|0|0.5|1|1|2|0|213
ATGTCTTCAATGCGATTCCTGTGTGAGGAAAGTATAATGCGTTTCTTAATGGACGAGGACGATGACGGGGCATTGGAGGAATTATCCGATAGCGAAACTGAAGACACTGTATTGGTGCATAATGTTGAAAGTGATAATCAGTCAGAAGAGTCATCATTACTTTCGGGCAATGAAGACGTTCATGAGGGGTTTCTGGTGACTTGCAACACCTTCTGCTTCAAACGAATTTTAATCATGTCTTCAAGCCGATTTCTGTGTGATTTAAGTATAATGCGTTTATTAATGGACGAGGACGATGACGGGGCATTGGAGGAGTTATCCGATAGCGAAACTGAAGACACTGTATTGGTGGATAATGTTGAAAGTGATAATCAGTCAGATAATCAGTCGTCATTACTTTCGGGCGATGAAGACATTCATGAGGGGGTTTCTGGTGCTTTGATGGATGATGTGCCGGGACTTGCAACACCTTCTGCTTCAAACGAATTAAGCTCAGGTAACGATCCTAGTATTTTGGAATTCGCAAGCAGCACTATCCGCAGTCGATCCCGTCATGTTTGGGCTACGAGCAAAGGGCGAACTTCGAATAGAACTGCAGCAATAAATATAGTACGTGGAGCCAGGGGCCAACTCGCGCAGTAA
>maker-Btry51.size949410-augustus-gene-2.115-mRNA-1 transcript offset:0 AED:0.25 eAED:0.25 QI:0|0.30|0.25|0.83|0.8|0.74|66|0|7452
ATGATAATGTTGCCGCGTTACTTTTACTTGCTGGAAACAAACACCACCGCACTTTCCATACTCTTCCTACTCTTGGCATGTGTCGGCGGCGGCGGCGGCAACAGTGGCTCATTCGCCACAGCGGCAACAGCAACGCACGGCGCGAACAATCAAAATGCCAACACACGAAATTACAGCCGCAGCGGACGTGATATCACGGTTTATGGGGGCAGTAGTAGCAGCTCCTCAGCGGTGTTTCGTGCGCTTGTCTCAGCCTCATTAACGGACAACAACAGTCGCCTGCAGTCAGCCGCCGCATTAGCGTCCGAAGACAATAGCTTGCAAATGTCGCTAGTCTCCTCACCGATAACAACTGCCTCACTGACCGCCAACAATATATTTTTGGGTCCATCGCTCTCGCTGACAAGCAGCAGCGCCGCATCTGCTACCTCCGGCGCTGGCTCAATGCTACAATCCGCTTCACTGGCGGGTGGTGCCGGTAGCAGTAGTGGTGGCGCTGGCAGTTCTGGTCTTAGTAGTAGCGGACGTAGCAGTCGGCAAAATGTCGGTGGTGCCATAACCAACAACAACGTCAATAGTCATACACATGGCGATCAACTGCCAGCGCAATTATCCTCGCGCATTATACACACACGCAACGGCGCCATATCCGGTGTTATTGTACAACTTGAAGGTCGGCATTTGGATCCGGTGGAAGCGTATCGCGGCATACCGTATGCTTCGCCACCTGTGGGCAATTTACGTTTCATGCCACCTGTTTCGGCGGCCATGTGGTCGGGCGTTAAGAAGGCAGATAGATTTAGTCCGGTTTGTCCGCAACGCCTACCCGACATCGCCAACGAGACAGCCGCTTTAGAGCGTATGCCCAAAGGACGGCTGGAGTATTTGAAGCGCCTATTGCCGTCTAATAAGAAACTTGCAATGCACTTTGCAGTAACTACAGAACCTACATCTTCGGAGAACCAAGCATTGGTTGAGAATACAAATGAAACGACAATTGTCCGTGCTGATCACCACCTGAAATGTGGTAACCAAATCTCCTCACTAACTAACATATTCGCTTCGCGTGACGCCTCTGGCAGTGGCAGCAGCAGCAGTGGATCAAGCAACAATGCGGGCGGTAGTAATGGTGGTGGAGGCGGCCAAACTAGATATCCGGTTGTAGTGTTTGTACATGGAGAATCCTATGAATGGAATAGCGGGAATCCGTATGATGGCTCGGTGTTGGCGAGCTTTGGACAGATACTTGTCGTCACAATAAATTATCGACTGGGCATACTAGGTTTCTTAAATGCCAATACAGATCGCTACTCGAAACTGCCAGCCAACTATGGCCTAATGGACATCATTGCTGCGTTACACTGGCTAAAGGAGAATATTGCTGCATTTGGTGGCGATCCACAGAGTATAACCCTAGCGGGTCATGGCACCGGAGCAGCGTGTGTGCATTTTCTCATCTCCTCACTGGCGGTGCCAGAAGGTCTCCTGTTTAACCGCGCCATACTGATGTCCGGCTCTGGTTTGGCACCCTGGTCGCTGGTGAGCAACCCTGCCAAATATGCGGCCATCGTTGCGCATCACGTGAACTGTGCGCCCGACCTGTCACATGCGCATCTTATGAAGTGTCTGCGCGACAAGACACTGGAGCAGCTGCTGAGCGTACCCATACGTCAGCCCGAGTTCGGTTTCGCGTTTGGCCCCAGCATAGACGGTGTGGTCATCGATGGTGGTGACTATGTACCGCCAGCGCCCGGTTCGGCTGCTGCACAAGCCCAAGCATCGACTGCTGCCGGCAGCGGCCTCGGCGGGGGAGCAGGCATCGCGGCAGCGGGTGGTTGGGGTACGCCGGGACAGTTGGAAAATATCGGTCACATACCACATATTGCATACCCTTTAGTCAACCATGCAACCGATATGATCAACGACATTTGCGAGTGTGTATATGACCTGTTGGCTGGCGTGACACGTGCCGAGGCGTTTTTCTCCTTCAATTCCGGCGACGTACAGTATGGCATCGAAGCGGATCGTCGCTCGAAAATACTAAAGGCCTACGTACGCAATACGTACACGTATCATCTGAACGAAATATTCGCGACGATTGTTAATGAGTACACGGATTGGGAGCGACCCGTACAGCATCCAATTAATATACGTGATGAAACACTTGAAGCGCTTAGCGATGCACAAATTGTGGCACCCGCTGCTCAAACCGTCGACCTACACTCGGCGGATCATCGCAATTCGTACTTGTACGTCTTTGACTATCAGACGAGATATGGGGATTATCCTCAGCGCCAAGGCTGCATTCATGGCGAGGACTTACCCTACCTCTTCGGCGCACCTTTAGTGGGTGGTTTCAGTCATTTCACACGAAATTACACCAAAACTGAAATCAATCTGTCGGAAGTTGTAATGCTGTACTGGTCGAACTTCGTGCGTACTGGAAATCCGAATGAACAAATGGAAGGCGAACATCCCGGTAGTCGACAGGAGCGAAGTCGATACAAAACGATTGAATGGACCGCTTACGAGAGTGTGCATAAAAAGTATCTCAATTTCGCTCAAACCATATCAATCTACATCTTTCCAGACACAAAACCAAAACTCAAGAATCACTATCGCGCTCATCGCTTATCCTTCTGGTTGAATCTCATTCCCGATCTCCACAAGCCAGGCGGTGACAATGTGCCCGCCGCACATCACCAACTGCTGGATGATACCGATGATGATGTCGACAATAATATCGCCAGTGACGGTTCCGTTAAGCCACTCAACCCACCCTATTCGCCGCATGCCGGCAGCGCGGCGCTTGGCAATTTCACATTATTTACTAATCAAGTATTCTCACTGCTGAATCTGTCGTCACCCTCATCGGCGCGTAATGGCTCACGTTATGGCGGCAAAATGTATGGCGCTGACGACAATGGGGAAGCGCATGCCGCCGGTAGTGGTTCGCCACCGGATGGCCAAGACGGTTTTGCTGCCTACTCCACCGCACTGAGCGTCACAATTGCAATTGGCTGTTCACTGCTCATCCTGAACGTGCTTATCTTTGCTGGCGTTTACTATCAACGTGACAAGACGCGCCTGAGTGAGCCGCGCGCGCAAACGAAACTGAAGCGACAAGAAAACGGTCAAATGCCGAATAACATATGCGGCGATCTCGAAACCTTAACGATACACACGAAAAACGACCCGGCGACGATACTTTCGCATCACCACGCATTGCAACACCAGCACCAGCTGCCACCTCCCGAATTCGCAGACATACCACATCGTGCGCCGCCGCCACCAAAACATTTAAAAACGCTCCAAGATGCGAGCGGCAACATAAATATGGGTGGCGCGCTCAGTGCGCCGGGCAGCGCGGCAAGCGGTGGTGGCATGGTAGGCGGTGCCATGGGCAGCAGCGGCAGCGGCGGCAATGCTGCTGGTGTTGGGGGTCTGGGTAGCGCCGGCGGGCAAGGTAGTAGTGCACCCAGTGGCAGCGGAGGCGGTGGCAGCATGATGGGTCTAATGCCACCACCGCACGCATTGCAAGTCATGGGCAATCAATGTGGCACGCTTACTAAAAAGAGTTGCATGAAACAAACACAACAGCAGCAACAACAGCAACAGCTAGTTGTTACACATCAGCAGCATTTGCAGAATCATCATAATCAAAGCATGACGACGGCTTTAATGGGTGGCGGCGGTGGCGCTGCAGTTCAACCCCTAAAGACGGCGCTGGCATTGGCGAACTTATATTCTCGGCGACATCGTAGACAAGCGGAGCGCACTTCCCGCTGGTGTAATTCAACACTTTCACTGATGGCCCATCGCATACAACAATATCAGGCAACAACCAGTGAAACGACTATCATACCCACTAAGTACGGACAAGTTAAAGGTGTTAAACGTAAAAGCGTCTACAACCACCACTTTTATGCCTTTGAAGGCATACCATACGCTAAACCGCCACTTGGTGAATTACGCTTTCGGACGCCGCAACCACCAGAACCTTGGACGGGAGTGCGTAATTGCACCAAGTTGGGAAATGTACCATTGCAAAAACACTTCGTCCTGGGCATCACTCAAGGCTCTGAGGACTGTTTATATTTAAATGTATACGCTAAGAAGCTAAAATCTACTAAGCCACTACCTGTAATGGTTTGGATCTATGGCGGTGGCTTTCGTTTTGGTGAAGCTACACGTGATGTTTATGCACCCGATTATTTCATGGAGAGAGAAATCGTCTTAGTGACTTTTAACTATAGGCTGGGTGCTTTAGGTTTCCTCTCGCTACCGGATCCTGATGTACAAGTGCCTGGTAATGCAGGCCTGAAGGATCAATTATTCGTTTTACGTTGGATTCATGAGAACATCGCCAGCTTCAATGGTGATCCCAACAATGTGACAATATTCGGCGAAAGTGCTGGTGCCGCTGCTACACATCTGCTTATGCTTACGCCGAAAACGCAGGGCCTCTTCCATAAGGCGATATTGCAATCAGGTACAGCACTTTGCCCATGGACAGAACAGGAACCCAAAAATCGCGCCTATTGGCTGGCCGTAGAATTAGGCTACTGTGGTGAAAATATAGATAAAGATGTATTCTCTTATCTCTCAAATGTTAGCGGTTCAAAACTAATACAATTTTATAAAGAGTTCAGGCAGCCACATGAGAATGATGAACGTGCATTTTTCTCTTTCACACCAGTGGTGGAACCGTACGAAAGCGAGAACGGTTTGTTGACAAAACCATTTAAAGATCTACTCATAACGTCTTGGAGCAATGAAATCCCAATACTGTTGGGTTTCACAGCCGACGAAGGCATGTTGCATTATAATGAGACTGTAAAAAATCCGCATTTAATTAATGAGCTCGGAGATTGTGTGGCAGTTTTACCGAAAATTGTGAAAAAAGAGTGTGATATGCAGAACTGCAAAGAATTGGGTCTACGCCTGAGGGAAGCGCATTTTGGTAAAGCGGAGCCGCATTGTAGTAAACATCTGTATCAATACTTGGAGCTCTTGACTTACAGACACTTTCTCGTTGACATACAACGTACTCTCTCAGCACGTGCTGCCTACGCGTCTAATGTGCCTACTTATCTTTATCGTTTTGCATTCGATTCACCGCATTACAATCACTCTCGCACTCTGCACTGCGGACGCTCCGCTCGCGGAGTATGTCATGCCGATGAGCTCTCTTATATGTTCTACAATGCGAGCGCCGACAAATTACCACCCACAAGCGGTGAATTCAAAACAATTCAACGCATGATTGGTATGTGGACGGCATTCGCGGCAACAGGCAATCCGAATTGTACCGAAATCGAGCCGATTCAATGGCAACCAGTCGAAGCGAAAGATGTGGAAAATGCGCAGCCGAAATGCCTTAATATAGACGAAGAGCTTGAAATCAAATATTTACCGCACAAACATCTGAAAACCTGGATTAGTCTTTTCACAAACGAGAATTTGTTTTACTATGACGGGCAAGTATGTGAAGTGGCAAAGCGTTTTATTTTTGTTGGAGAAATCTCAGCAAATGCAGAAGTGCTGGCGGAAACAACGCTTGGCACCGTCAAAGGTAAACGCAATACGTCCGTTTACGATGACAACTACTACAGCTTTGAGCGCATACCCTTTGCGCAGCCCCCACTGGGTGCATTACGCTTTAAGGCGCCTCTAGCCGCGACACCGTGGCAAGGTGTGTTGGATTGTACGCAAAAAGCCGAAAAACCGTTGCAGAAAAATGCTCGCACAAACGAAATCGAAGGTGACGAGGACTGTTTGTATCTGAATATATATGCGAAGCAGCTAAAATCAGAAAATTCGCTGCCTGTCATGGTCTTTCTTTACGGTGGTGGCTTTGAAATAGGCGATCCGACACGTGATCTGCATGGCCCCGATTATTTGATGATGAAGGATGTCATTCTAGTCACAATTGCCTACCGGCTGGGCCCATTAGGTTTTCTTAGCTTGCACGATCCCATAGTTGGCACCCCGGGCAATGCGGGTCTGAAAGACCAACTTCTTGGCTTACAGTGGGTTAAAGCAAACATCAAAAATTTCAATGGCGATTCGAATAACATAACTCTTTTCGGTGAGAGCGCCGGCTCTGCGTCCACACACTTTATGATGCTGTCACCGCTGGCGAAAGGACTCTTTCAAAAAGCTATACTTATGTCTGGCACCGTACTCTGCCCATGGGCGCTGTCGCCGCTGAAGGCCTTACCAAAACGTTTAGCACAAGCTAATGGCTACACTGGCGATGACAATGATCACGATGTACTCGAATACCTGCAACAATTACCCGCTGCCGATCTGTTACGTCACAACTTGCTTACCAAAGAGGAGAAGTTGGATGATTGCTTTTTCGCATTTGGCCCAGTAATTGAACCGTATTTAACAGAGACATGTATTATACCGAAGCAACCGATTGCTCTGTTTGCCGATGCTTGGGGCAATGATATACCCGTTATAATTAGTGGTACATCTTTTGAGGGTCTTCTCATGTTTGCGCGCGTCCATATGGCACCGTTCCTTTTGCACGAGTTAAACGAAAACCAACAACATATGTTGCCATTGGAGTTGAAACAAAAGCATGACATACAAACGCAAAGAGAATTGGCAGCGAAATTGCGCGAAACACATTTTGCCGAGAGGGAATTGCAGATGGAACATATACTCAACTACTGCGAGTACGCCTCGTATAAAGTATTCTGGCATCCCATATTGCGCACCGTCAAGGCGCGGTTGCGACATGCACGCGCTCCCACCTACCTTTACCGCTTCGATTTCGACTCTCCCGACTTTAATCACCAGCGCATCCGCTATTGTGGTAAAGAAGTACGCGGCGTTTCACATGTCGATGATCACTCGTACTTGTTCTTTGGCGATTTTGCTTGGAAGCTGGACAAAGACACGGCTGAATTTCGTACAATCCAACGGAAAATAGATATTTGGACTTCGTTTGCCGCAAACTCTGATCCGAATTGTGATAATCTCGGCGGTAACAAATGGATGCCGCTGCAAGCTGATGGCAAGCTGCATTGCCTAAATGTAAGTGCAGCTGCAGTTGTTACACCGCAGAAGACAGTTGCCCAAATTATGGATTCGCAAATTCTGGAGCCAATAGTGTCCACCGCAAGTGGCAAGTTAAGAGGTCAACTGCGTGAAGGCATCTACGGTGACACCTATTACAGTTTCGATGGCATACCTTATGCGAAGCCACCACTTGGTAAATTACGCTTCAAATCACCACAGCCTGTCGAGCCTTGGCTTGGCGTACGGGACTGTACCATATGTTCGCCCAAATGTATGCAAAGCAATCGTTCCAATGGCGCGATTGAGGGCAGTGAGGATTGCTTGTATTTAAATATATTTACGAAGAAGCTACGTTCTACAAAGCCCTTACCGGTCTTAGTTTATTTGATTGGTGGAGCTTTCACAACCGGAGATGCCTCGCGAAATAGCTGGGGTCCCGATTACTTTATGATGAAAGATGTAATACTTATAAGTATTGGATATCGCTTAGGTGCCTTAGGCTTCCTCAGTTTCCCGGAACCCGAACTTCAAGTGCCCGGTAATGCCGGCCTCAAAGACATCGTCATGGCATTGCAGTGGATAAAGAAAAATTGTCAGTACTTCAACGGCGATCCCGATAATATAACACTGATCGGACATAGCTCGGGCAGCTATGCAGCACAAAAGCTCATGTATGTGCCGCAATGTGAAAATCTCTTCCACAAAGTCATACTAATGTCCGGCATGCAAATGCACTTACGCCGCATTCCCCAACTGGAATATCGCTTCGCCAAGCACTTGGGATATAAGGGCAAAGAGAATAACCACGATATACTTGCCTATCTCAGCGCATTGCCAGCAGAGCGCCTTTGCAATCTTCAAATTTGGACACCAGAAGAACTGAAGCAATGCCCTCCTTTCGTATTCTCTCATACGCTCGAAAATGAGTCCGCGTCAGATGCTATACTGACCAAGGACCTACTTGATATGTATGCCAATAAGCAATCTTGGTGTCACAGTATGCCGCTGGTGTTAGGTGGCAACTCATTTGAGGGTCTTTTGCATTACAACTATTTCACCAAGAAACCTGAACTATATGAAACTCTCAGAAAGCATCCTGAGTACTTGCTCCCATATGAAGCCAGAGAGAAATGTGATGGGCACACACAACAACAACTCGCTAAGAAGCTTATACACATGCATTTAGGTGCGAAGGAATTGGATATTGAGCACTCGTTTGATCTTATGCATTTATCGTCTTATGATTTGATGTACCATCCAATGCATCGCTATCTCAAAACACGAATACCTAATGCTAAAGCACCTACCTATCTTTATCGCTTCGACTTTGACTCACCTCAGTTCAACTTGTATCGGATAAAGCATTGCGGTCGTGAAGTGCGTGGCGTAGGCCATGTAGATGAGCTTTCCTATATTTTCTTTATGCCAGACTCATTCAAGCTGCAGCGTGATACGAAGGAGTTTAAGATGATTGAATGCATGATAGATTGGATTACAGCCTTTGCTCTCTATTCGGATCCGAATTGTGAAAAGCTAAGGAGTTTAGTTTGGGAACCACTGACAGCAGATACTCGTTATTGTCTTAATATTAGCGATAAAATGAGCTTTATCAAATGGCCAGAAGAAGAGAAGTGCGTTTTGAGGGATCAATATTATAAGGAGGCGGGTATAAAAATTTTTTATTTTGACGAAAATACGAAACAACCGATAATTTCCACAACACATGGACAAGTGCGTGGGCAATTGCGTGATACCGTTTATGGCGATCAGTATTATTGTTTCGATGGTATACCCTACGCCAAGCCGCCGTTGGGAGAACTCCGTTTCAAGTCACCACAGTCAGTTGATCATTGGGAGTGTGTGCGCGATTGCACTGAAATCGCACTTAATGCATACAATATAATCGTTATACCGATACCATTGAGGCTTAAGTCGGAAAAACCACTGCCTGTTATGGTTTATATACATGGTGGTGGTTTCACAACTGGCAGTGCGTCTCGTCTTAACTGGGGACCAGACTACTTCATGATGAGAGATGTGATATTCGTAACAATTGGACATCGTGTGGGAGCGCTGGGTTTCCTCAGTTTCCCAGAACTTGAACTGCAGGTTTCCGGAAATGCCGGACTCAAAGATATTGTAGCAGCATTAAAATGGCTTAAAATAAATTATCACAATTTCAATGGCGATCCAGACAATATTACGCTCTTTGGACACAGCGCGGGTGGTGCCGCCACTCATATACTTATGATGGCACCGCAATGCGAGAGGCTATTTCACAAAGCCATACTCATGTCCGGCACAGTTATACACATTCGCGAAATACCCAATTTACAGCTCCGTTTCGCCAAACATGTTGGTTATGAAGGTTCCGAAGACAACGAAAGCATATTAAAGTATCTGCATGGACTTGAAGCGAAGAAATTAACCAACGTTGATTTCCTAACTAAAGAAGAAAAAGATCGAAATTTAACCTATCTATTCTTTCCGACAATAGAAAATGCCAACACAGTGGATGCAATAATTACTAAAGATCCATTCGAGGCGTTTGCTGAAATAACGGCTTGGTCCCATAGAATGCCGTTAATGTTGGGTGGCACCTCTTTGGAATCACTCTTGAGTTACAAGTTCTACACAACTACTCCGGAGCTCTACGATATGCTTAATTTGCATCCAGAATACGTGCTCTCCAGCGAAATAATTCGAAAATGCGATTTGCTAACGCAAAAAGCGCTAGCAAAGAAGTTAATCAAATTGCATATAGGCAATGAAGTAATGAATAAAGAGAATGCGCTAAGCCTGATAAAATTAGCATCGTATGGCTCTTATTACCATCCCATGCACCGCTATATGTGTGCCCGTCTTCAGCGTGCGATAGCACCAACGTATCTCTATCGCTTCGACTTTGACTCGCCGGATTTCAATTTGTATCGCATTAAAAAGTGTGGTCGAAATGTGCGAGGCGTAGCGCACGTCGATGATCTCTCCTATATATTTTACATGCCAGAATCGTTTAAGTTGGCACGTGACTCTGCTGAGTTCCGTACCATAGAATATATGTTGGATTTATTTACAACATTCGCCGGCACTTCCGACCCTAATGTAGGCTCCATTAAGCCAACTGTTTGGGAACCGCTGGCGGCATTTGGCGAACACAAATGTTTGAATATCTCCAACGAAATTAGTTTTGTGGATTGGCCCGAATCGGAAATATGTAAGATTTATGATGAATACTACAAAGAGGCGGGTCTGGAACTTATTTGCAGTGCACAGAAGGATGGAGAATGCATTATCTCCTTACCATTGGGCGGAATTAAGGGGCGAGAATCCAAAACTATCTACGATCAGAAATTTTTTAGTTTCGAGGGTATACCTTATGCGCAACCACCATTAGGCGAGTTGCGTTTCCGTGCGCCAGCGCAGGTCGAACCATGGAAAGGCGTTAAGGACTGTACGAAATGCGCTAGCAAGCCGTTACAGTTAAATCCAGTCAATGAGAGCATAGAAGGGTCCGAAGATTGTCTTTACCTAAATGTCTATGCAAAACGCCTAAATTCGGAAAAACCACTGCCTGTTCTGGTATTTATACCCGGCGGGTCTTTTCGTGCAGGCGGCGCCAGAAGAGAAACTTTGGGTCCCGACTACTTTATGAATGAAGATGTGGTGCTTGTTACCTTTAATTATCGACTATGTGCTTTAGGCTTTCTCAGTCTCGCCGATCCCTCACTGAGTATACCTGGAAATGCTGGTCTCAAGGACCAAGTATTGGCACTCAAGTGGGTTAAGCAGTACATATCGCATTTCAATGGCGATCCTAAGAATGTTACGGTTTTTGGCTCAAGCGCCGGTGCTGCTTCAACCCACTTGCTGATGCTCTCTGAGCAAGCCCGTGATCTCTTCAAACGTGCTATTGCCATGTCTGGTTGTGCTCTAAATTATTGGGTTAATATGCCGCAAACAAATATGGCCTACCGTTTGGCGAAATTCCATGGATATAATGGCGACAATATCGATGCCAGCGTTTTGCAATTTCTAAATAAGCTAGACCCTGCAAAACTGGTTGTGCACTCTTTATTGAACAAAGACGAACAGCGTAAATCCTACATGTTTCCATTCGGTCCGATTGTTGAACCATATATAGAAGAGGGTTGCATTATACCGGAGCGCCCATTTAATATGCTGAAGAATGCATGGAGCAATAAAATCTCAATGATGATCGGTGGCACCTCATTTGAAGGTCTCTTTATGTACAGTACACTCAAGAGGAATCCTGATATTATGAAACTTCTATACAACGAACCGGCATTAATACTGCCAGAAGACGTTTACAACTCAAATACTACAAAAGAAAATAAGCGAATGGGCGAACAACTATTGAAATTGCATTTCGGCGAGAAAGAGCCGAATGATCACTCGCTACTTCATTATTTAGATATTTATAGCTATAAAATCTTTTGGCACGACTTCCATCGTACTATTTTGGCGCGCTTAAGCTTTGCGCTGGCCCCCACTTTTCTGTATCGTTTTGGCTTCGACTCACCAGATTTCAATCCAAATCGCAGGCGATACTCAGATGAAAAGGTTCGCGGTGCATCCCATGGCGATGACCTGTGCTATTTATTCCATGCACGCGATGCACGAAAGTTGTATCCAAACTCGGCCGAATATAAAACCATAAAGCGTATGATAAGTATGTGGACGACATATGCCACTACTGGTGATCCCGATTCGCAAACAACGGATCCGATTATTTGGGACGCCGTAACGAAGTATTACAATCTGCGGGGAGTTAATATTGGTCAACACTTGGAATTCAAAACGATTCCAGAAGTAGACAAGTTGGAAGCGTGGGCGAAGTTATATAAGAGCCCAGAGCAATTGTGTGGCGCCCACAAAGTAGAAGATTATAATTGGGGCGATCCATTACCTACAATCTACGAAATTCCACAAATCGCACTGCCACTGGGTGTGATCCAAGGAAAACACTGCCAGACCGTTTACGCGCATGATTACTACAGTTTTGAGGGTATACCCTATGCGAAGCCGCCCTTAGGAGAGTTGCGCTTCAAGGCGCCGCAGCCGATCGAGCCTTGGAGCGGAGTCAAGGATTGTACGCAATGCGCTAGCAAGCCGTTGCAAAAGAATTCGCGCACAGGCGGTGTGGAGGGCTCGGAGGATTGCCTATATTTAAATGTTTATACAAAAGAGCTGCAATCAGAACAACCTCTGCCGGTGTTGGTATTTATTTACGGCGGCGCATTCTATACAGGGGAAGCCACAACGAATGTTTACAGTCCGGACTATTTTATGAGTGAGCAAGTGGTATTGGTTACGTTCAATTATCGACTCTGTTCTTTGGGTTTTCTTAGTCTCGCCGATCCAGCGCTACAAGTGCCGGGAAATGCTGCGCTGAAAGACCAACTGCTTGCACTCAAATGGGTGAAACAGTACATTTGTCACTTCAATGGTGATCCCGATAATATAACGCTTTTTGGTGAAAGTGCCGGCGCTGCCAGCGCTCATGCGATTACGCTTAGTGCACAGTCAAAAGATATCTTTCAACGCGTCATACTTATGTCGGGAAGTGCGCTATGTTACTGGGTAAATATGCCACAAACTGATATGGCCTACAGATTGGCGAAATTTCACGGCTTTAATGGTGACAATAATGATGCAGAAGTTTTGAGCTTTCTGCAGCAATTAGAGCCGGACAAATTGGTGAAACATTCTTTGCTCCACGAAGAGGAACGCAGAAAATTATACATGTTTGCTTTTGGACCAGTTATTGAACCGTATGTTAGTGAGAATTGTATATTGTCGCAACGGCCATTTGAGCTGCTGAAAAATACATGGAGTAATCGTATACCGATGATTATTGGTGCAAATTCCTTCGAAGGACTCTATATGTATCAGCGTCTCAAAATGTTTCCGCATATAATGCGTACACTTATTAATGATCCAGAGCGTATTTTGCCGGAGGATGCTAAGGCTGCGCATACACCGGAAGAGCTGCAAGCAATGGGTGAAAAATTATTAAAATTGTTTTTTGGCGCCAAAACGCCAAGTGATCGTTCAGTATTCAAATTTCTGGATATTTATGGCTACAAAATATTCTTACACGATATCCATCGTACTGTTTTGGCACGCTCGGCATATGCTAGCCAACCCACGTATGTTTATCGTTTCGATTTTGACTCGCCCGATTTTAATCTATATCGCGCTAAATATTGTGGCAATGATCCGGTGCGTGGTGTGTCTCATGCTGATGATTTATCGTACACATTTTTCTCCAATGACTCTTGGAAAGTTGGCTTGGATTCGGCAGAATATAAGACTATTCGAAGACTAATTGCTATGCTAACTGCTTTTGCCGCTAACTCTGATCCTAATTGCGATGAAATCAAACCAGTTTGTTGGACACCACTAAAAGATTCTGAGCCGAATATGGCTTTGAATATTAGCTATGATTTGAAAATGATGGAGCTACCGGAGACTCGGGGCACCCAAAGAATTTCGGTTACAATTCTTCGAACATACATTCGGAAAATGGCAACTAACTCTGGCATTTTAGAAACTGTGGAACTGCAGTTACCGCAAGGACGCATACGCGGCGCCAAGCGCCAGGCAGTCTACGGTGAAACCTACTATAGCTTTGAGGGTATACCGTATGCCAAGCCGCCGGTCGGCGAATTACGTTTTCGTGCACCGCAACCATTTGGAAATTGGTCCGATATATTAGACGCCACGCAGAGTCCACCCAAACCGGTACAAAAGAACCAGAAAACCGGCGAAATAGAAGGCAGCGAAGATTGCCTTTATCTGAATGTCTTCACCAAGCATATAGATGCTACCAAGCAGATGCCGGTCATGGTTTGGTTATATGGTGGTGGCTTTCAGACCGGTCGTGCAGCGCGCGAGCATCACGGACCCGATTATCTGATGCGTGAAGATGTTTTATTTGTTTCATTAAATTATCGTCTCTGTTCGCTGGGTTTCCTTAGCTTGAATGACCGCAGTCTTGATGTTCCTGGCAATGCTGCTATCAAGGATCAACTGCTGGCGCTCAAGTGGATAAAGAAAAACATTTACTATTTTAATGGTAATTGTAATAATATTACCGTTTTTGGCGAGAGCGCCGGCGCCACATGTGCACACATTTTGTCCTTGAGTGATCAGGCGCGTGGCCTATTTCAACAAGCGGTCATAATGTCCGGTTCAGCACTGAGCTACTGGGCTAGCATGCCACAAAATATGGGCTATCGACTAGCTGCGTATCATGGTTATAAAGGCGAGGCCAAAGACAAGCCAGTATTGGAGTTTTTGCAAAATTTGGATGCAGGCAAATTGGTCGATCATTCGCTGCATAGCGAGGAGGAAAATCGATCGTTCCACTGGCTAACATTTACACCGACAGTTGAACCCTATGAGTCAGAACATTGCGTATTGCCAACCGAGCCAATTAATCTGCTGAAGTCGGCTTGGGGAAATGGCATACCATTCCTCATGGGGGGCACATCATTTGAAGGTTTAATAATGTATCAGCATGTGAAAAAGTTTCCAAAAATTGTAGATCTAGTGAAAAAAGAGCCGGAATTATTGGTATTAGCAGAGTTAAAAGATATTTACGAGAGCAGTCGGATTCAAGAATTGAGCACACGCATTCTAAATCTCTACTTTGGTAAGGAAAAAGACGAAGTAGTTTCCAAACAGGATAAACCAGATCCCACCTTTGATTTTTTACATCTTTGTTCGCATAAAATGTTCTGGCACGGTGTGCATCGCATCGCGCTTGCGCGTACGAAGTATGCTACAGCCAATACTTACCTCTACCGATTCGACTTCGATTCGCCTACATTTAATCATCATCGCTTACGTTTCTGCGGCGATGAATGTGTGAAGGGCGCTGCGCATGGCGATGATCTCTCCTATCTATTCTATTTGAAGGAATCCAAAAAACTGGAGGAGAATACGCCTGAATATGCTACCATACAACGCATGATCGGCATATGGACCAGCTTCGCTAAATGGGGAAATCCGAATTGCCCCGAGATTGCGCCAAATGTATGGCTACCAATTGAAAAAACAAATCCTGACTTTGGGCTGAATATTAGTCAGACGCTGCAAGTTATCCAAATACCCGAAGCGCCGAAAATGAAAGCTTGGGATTCTTTATATGACAAACCTTTGCTTTATGGGTCTGCCTCCGATACTGAGGCAGGGTCTGGAAAAGGCTGGAGGAAAAGCAACTTGCGCTCTGCTAACATGTTTTCAAATGTTGGATTTATAGAGAAATGTCGATGGCGATTGAAAGTCTACGAACACAAATACCAACAAAATCGACACACAACCGGCGAAACGTCGATCGTGGAAACTGAGTATGGAAAAGTAGAAGGCGTTAAGCGGCTAACTACTTACGACGTGCCATACTACAGCTTCGAGGGTATACCCTATGCACAACCACCTGTGGGCGAGCTGCGCTTTAGAGCACCACAACGACCCATACCATGGGAGGGTGTGAGAGATTGCAAAAGTACCAAAGAAATGGCTGTGCAGGCACACGTCATAACCGGCGCAATGGAGGGATCTGAAGACTGTCTCTACCTCAATGTGTATACGAATAATCCACAGCCCGATAAACCGCGGCCAGTCATGATTTGGATACACGGCGGTGGACTCTGCACCGGTGAGGCTACACGTGAATGGTATGGACCAGATTATTTTATGCAAAAAGATATTGTGCTAGTGACAATACAATACCGGCTGGGTGTATTGGGTTTTTTATCGCTCAGCACACCCGAATGCAATGTACCTGGCAACGCTGCCCTTAAAGATCAAGTTCTGGCTATAAAATGGGTTAAAAATAACTGTGCGAGCTTCGGTGGCAATCCCGACTGCATAACGGTTTTTGGTGAAAGCGCTGGCGCTACCGCCGCTCACTGCATGATGCTGACCGCACAGACACAAGGACTCTTTCACCGTGTGATTTTAATGTCGGGAACTGCCCTTCCTCTATGGGAGACAGAAGGTCAAAAATATCGTGCTTTCAGTCTTGCAAAATTAGCTGGCTATAAGGGTGTTGATAATGATAAAAGTGTGCTTGAATTTTTAAGAAAGTGTAAAGCGAAAGATCTGATGGCACTTGAAGGTCGTACGCTGACGCCAGAAGATCGTGCGCACAATATATCGACGCCTTTCGTCTACTGCGTGGAGCCATACGCGACGCCGGAATGTGTGATACCGAAGCCAATAAGGGAAATGATGAAGACTGCGTGGGGCAATGCGATACCGCTGCTGGTCGGCCATACGTCAGACGAAGGGCTGATCTTCATGCATGCCAGTGCTGCCCAAAGGCAGAAATGTTATTCTCTTAAACCCTTTGTGCCCTTTGAAGTAGCCGACAATGAAGAGAGTGAGATATTCGAGCAAAAATTGAGAACAGTGCATGTGAGTGGTAAGACACCTACTATCGATGAATATAAAAATATCATAGCCTACTCGTGCCTGCACTTTTCGCTCTATCGGCTCATACTTTCACGCTTATCGCATGCGGCCGGTGCGCCACTTTACCTATATCGCTTCGACTTTGACTCCGAAGAGTTGCCGCATCCTTATCGTATATTGCGTATGGGGCGTGGTTTGAAAGGCGTGGCACACGGAGATGAGCTTTCGTATATTTTTTCGAATCTTTTTTCGCAACGCTTGCCAAAAGAGAGTCGTGAATATAAGACTATTAACCGTATGATCAGCTTTTGGACACAATTTGCGCGCACTGGCAACCCGAATGACGAGGATATACCTGGTATGGCAACGTTGACTTGGGAACCATTGAAAAGAAGTGAACCAAAATTAAATTGCTTAAATATAAGCGATGATTTGAAGTTCATAGAATGGCCAGAGTTACCGAACGCGAAAGTATGGGCGAGCGCTTACGACAAGCACACAGACGCCAGCATGTCTTTCGATATACCGTTCGGCGATCAGATGCGTATTGCATTAAGCTATGTAAAATTCAAAACTAATCAGAGGCGCATGCGCACAAATGAAAAAGTTGTGACCGACACAATTTATGGCAAAGTGAAGGGCGTCAAATGGCATTCGGTTTACGGTGGTTCTTATTATAGCTTTGAGGGTATACCCTTTGCCAAGCCACCGATTGGACGTTTGCGCTTTAGAGCGCCCGAAGAACCCGAGCCGTGGTCGGATGTACGACGCTGTACGCGCGAGCATCTTAAGCCATGCCAATACAATATTATACTGAAGCAAGTGCAAGGCCGTGAGGACTGCCTCTATTTGAATGTGTTCACAAAAACGCTGCATCCTCAGAAGCCGATGCCGGTTTTGGTTTGGATCTACGGTGGGGGTTTTCAAATGGGCGAAGCCTCGCGTGATATGTACAGTCCTGATTACTTCATGATGGAGAATGTTGTAGTCGTTACTATCACATACCGTTTGGGTCCATTGGGCTTCCTCGTGCTGGAGGACCCCGAGTTGGATGTGCCTGGCAATGCCGGTCTCAAAGACCAAGTGATGGCTTTACGATGGGTTAAGCGCAATTGCCAATTCTTTGGAGGTGATCCTGAAAACATCACTGTGTTTGGCGAAAGCGCTGGTGCTGCCTCAACACACTACATGATGCTCACCGAACAAACTCGTGATCTATTTCACAAGTGTGTCTTAATGTCTGGTACCGCACTGGCACCATGGGCCAACATACCTCAATACAATTGGGCTTATCGATTGGCAAAAGCCACTGGCTACCGTGGCGAAAATGAAGATCGGCAAGTATTCGAACACTTGCAGCACTGCAAAGCGAGCAGCATGGTGAAGGTGTGCGAAGATCTGCTCACCAGTGATGAGCGTCATCAGAGGATGATGTTCAGTTTTGGACCAACAGTAGAGCCATACGAGAGCAAACATTGTGTTATACCGCGACCGCCTTTGGAAATGATGCGTAGCGCTTGGGGCAATGAAATACCCTTGCTAATTGGTGGCAATAGTTCAGAGGGTCTGCTAATGTTCACCGAGGCTCGCAAATATCCGGAACTAATGCACAAATTGAGTAAAGATGCCACATATTTGGTGCCGGACGACGCGAATGTGAATGTGGACCAGCGAAAGGATTACGGTGAGAAGTTGTTGCGTCTACATTTCGGTGACAATGAACCTCGTTGGGAAACAGTATTGCAGTATGCCGATATCTTCTCTTACAAATACTTCTGGCATGGCATCCATCGTACGTTACTTTCAAGGCTTCATCACGCCAATTCGCCTACTTACCTCTATCGTTTCGATTTCGATTCGAAGCACTTCAATTTCATGCGCATCATCACCTGTGGCCGCAACGTGCGCGGCACCTGTCATGCTGACGATCTCTCTTACTTATTCTACAATGCGGGTGCCAAGAAGCTGAAACAACGCAGTGCCGAATTTCGCACCATTCGCCGATTGACCACAATGCTAGTACGTTTCGCCGAATGCGGCAATCCAAATATACCGATGAATGAAGGGCACGACCACAGCTACCATTATCACCATCACCATCGGCAGCCGGCACACCACGCGCAACCAGTTCAGGCCACTAATCAAAATGGCAGTAGCAATGCGCTTCAAAATGTGCAACACAAGGCAAATGGTGATGGGCACGAACACCATAGCCGAGAGCTCAGTACGGACGGCAGTTTTGATGATAGCGTCAGTGACGGTATCGAGCTGGCGCTGGAAGTGAAGGCGGCATTGACGAAAAATGAAACGCCACCACAAGAGACATGGTTGCCGGTATCACGCGACTCGCACATATTCAAATGCTTGAATATCTCCGATGAATTGGAGGTGATAGATTTGCCCGAGGCAGAAAAGTTGCGTTTGTGGGACGAAATTTTTCTTAACATCGTCATTTGCTCTCGTTCGCGTTCTCGCTTGAATTTGGAGTCATTTTTCGCCAAAGAGATCCCTGCAAACTTTGAAGCGTTGCCAACCGGTTCAAATCGGAACCAACTAATCGTAAACAACATGGCAGCCGTGCAAACCATCGATCAAATTAAGCTGGGCTTTAAGATGGTCGACTTTAAAGTGCAACAGCGTCGCTTTCGCACCAACGAAAAAACAATTGTCAGCACCATATATGGACCCGTTAAAGGAGTTAAACGCAAGTCCATCTATGGCGATTCGTATTATAGCTTCGAAAAGATACCCTTTGCCAAGCCACCGGTAGGTGAGCTGCGCTACAAAGCACCACAGCCGCCAGAACCTTGGATAGAAGTGAGAAGCTGTACGTCGCGTGGTCCAAAGCCATTACAAAAACATTTTGTATTTCAAATGACAGATGGCTCGGAAGATTGTCTTTACCTAAATGTTTATACAAAGCATATAAATCCGGATAAGCTTAGGCCGGTCATGGTGTGGATTTATGGTGGCGGTTTTCAGTTTGGTGAAGCTTCACGGGAACTCTACAGTCCGGACTATTTGTTGCGCGAAGACGTCGTCATTATTTCAATAACTTATCGGCTAGGACCCTTCGGTTTTCTGTGCATGGACGATCCCGCTTTCGACGTGCCTGGTAATGCCGGACTAAAAGATCAAGTGATGGCGCTACGTTGGGTCAAAGCAAATTGCGAACGTTTCGGTGGCGATAGCAACAATATAACAATTTTTGGTGATAGCGCTGGCGGTGCATCAGTACATTACATGATGATCACCGATCAAACGCGAGGCCTCTTTCATAAAGCGATTTCTATGTCTGGAAACGCATTAACTCCATGGGCAGTTACGCCACAACATAACTGGCCATATCGTCTGGCAGTGGCTGCTGGTTATACTGGAGAAGATAGTGATCAGGAGGTTTTTGCTTTTCTACACAAAGCAAGGGGTGCCGATATAGTTAAGGCTAATGAAGACTTATGTTCCGACGAAGAGAAGCGCGAACGCATTGGCTTTTCCTTTGGCCCAGTGATCGAGCCCTATGTGACAGACCATTGTGTGGTGCCCCGAAAGCCAATAGAAATGATGCGCAGTGCTTGGAGTAATCATATACCAATGATTATCGGTGGCGTGTCGAATGAAGGGCTGCTGTTGTATTCGGAAACGAAATCTAACCCCAAACTACTTAATGAACTCGGCGACTGTCGCTTTGTGGTACCGCTCGAGCTCGGCATGGATCGCGAAAGCGAATTGTGCAGGGAATACGGCATGCAATTGAGACAAGCATATTATGGCGACAAAGAGCCCAGCTTAGAAACCTTACACGAGTATCTATTGATGGTTTCACATGAATACTTCTGGTTCCCCATCTATCGCACAGTATTGTCGCGTATGACACACGCCACCGCGCCCACCTATTTGTATCGTTTCGATTTCGATTCGAAGCATTTCAATCACCTGCGTATACTCAGCTGTGGCAAGAAGGTACGTGGCACGTGTCACGGCGACGATCTCTCCTATTTATTTTATAATTCTGTTGCACGTAAGCTGAAAAATCATACACGTGAGTACAAATGTATCGAACGGCTTGTGGGTATGTGGACACACTTTGCCGCGCACTCCGATCCCAACTATGATCCAGAGCACATAGATTTATGGCAGCCTGTTACGAAAGCCTCTTTGGAGAAACGAAAATTAAAGTGCCTTAATATATCCGATGAATTGAAAGAGATCGATGTGCCAGAGTTGAAGAAGTTGGTCCTCGAGTTCAAATATGAACAAAGTAAACACACCACAAAAATCTATGAGGTGGCGAAGACCATCAAAGGCGAGGTGAAAGGCGTGAAGCGTCTCACCATTTGGGGCGATTCGTATTTCAGCTTTGAGCGCATACCTTATGCGAAGCCACCGTTGGGTGAGCTGCGTTTTCGGGCGCCCGTGCCGTCTGAACCTTGGCAAGGCGTGCTAGATGGCACTGGTCCCGCCGAGAAGCCGCTACAGACAAACGTTATATTTCGTAAATACAAAGGATCAGAGGATTGCTTGTATCTGAATGTGTTTACAAAGAGTATCAAACCAGAGAAAGCGCAACCAGTAATGGTTTGGATATATGGCGGTGGCTTTCAAATAGGAGAAGCCACACGTGATATGTATAGCCCAGACTTCTTCATGCACAAGGATATCGTGCTGGTGACTATTGCTTACCGCCTTGGACCATTTGGGTTTCTACGTCTGGACGATCCCAATGTGAAAGTGCCCGGAAATGCTGGCATTAAAGATCAAATAATGGCACTGCGTTGGGTAAAAGAAAATATCGCAGCTTTCGGTGGTGACACAAACAATATTACTGTCTTTGGTGAAAGCGCTGGTGGCGCGTCCACACATATTTGCCTACTTAGCGAGCAGTCTAAAGGATTGGTAAACAAAGGCATCGTAATGTCCGGCAGCGCACTCTGCTCTTGGGCGAATGTACCTAACAAACGTTGGGCCTATCGACTGGCCAAGGCATTAGGCTATCAGGGTGAGGATATCGATGCAGACGTATACGATTACTTATCGAATACAAAAGGACCTGACCTAGTGCGTGGTAATGGCATGGTGTTGACGAAAGAAGAGAAACACAACCGTACACTTTTTGCCTTCGTGCCAACTGTGGAGCCCTATTGGACGGAACAATGTGTGATGAGTGAACACCCGTATGAGTTATTGAAAAGGACGTGGAGCAATGATATACCGATCATCATTGGTGGCACTAGTTTTGAGGGTTTAATCTTTTATCCAGAAATAACACGCCGCCCCGCAACACTAGATGAAGTGAAGAACTGTAAAAACCTCGTGCCAATCGATGCCGGTTTCGATCGTGATTCGGCGAAGGCAGAAGCTTGCGGTCTCCAACTCAAAAGCACTTACTTCGGCGATGAGGAATGTTCGCGTGCCACAATGATGAAGTTTTTGGAGCTGAATTCGCATCGTGAATTCTGGGTGCCCATTTATCGTACGGTGCTCGCTCGTCAACGCCACAGCACAGCGCCCACATATGTGTATCGCTTCGATTATGACTCTCGCGATGGTAATGCCATACGTAATATTCTCTGCGGTCGCGACGTGCAAGGCACTTGCCACGGTGATGATCTCTGTTATCTCTTTTATGCCTTATTTTCACATAAGCCACCGAAGGATTCCAAAGAGCATGAAATTACGCGCACCATGGTTGACATATGGACCAGTTTCGCGGCGAATAGTGACCCGAATTGTGATATGTTGGAGGACTTGATATTCGAGCCGGTCACACGTGAAGTGGGCGATATTAAATGCCTAAATATTAGCGAAAAAATAGAATTCATTGACTTACCGGGCATGGACCAGATCAAAGTGTGGACCGAGTTTTATGCGCCGGGAAAACTGTGA
>maker-Btry13742.size11370-snap-gene-0.3-mRNA-1 transcript offset:49 AED:0.12 eAED:0.60 QI:49|0|0|1|0|0|3|0|109
ATTACGTGAGTCGTTCAATAAATTCTGGGCTGTGATAAATGAAGGCCGATTGCATGCTCTAAGGCGAGACATTGTGACCCTGAATAGAAACATCGCATTTCGGCATTCAGCTAATGATATAAATGTTCGAAAGCCAATGGTTAGAAACCGTTTGTACTGGATACGACTGTCGATGCTTACGAGTGTAGTGTATACGACCTTTAAATCCTTCAGCAACATAAATCACACTTGTCCATATGTGGTGAGTTACACCAATCCATTGTTAATTATCGTATTACTTGATGTTGTTAATGAGCTCGTTACATTGTTTCTACCGAGCAGTGATTATATTTTGCTTATGGACTGGTTTTTGAGCAAGAAGAAAACGTTCGCTACC
>maker-Btry6606.size39719-augustus-gene-0.16-mRNA-1 transcript offset:2 AED:0.11 eAED:0.11 QI:2|1|0.5|1|1|1|2|0|76
CCCTGAAAGAAATCCATCTAGCCATGCTTAAATATGGCAGTTTCGTTGTGAACACAGTTGTTGGTCATTTGTCCGTCGTGCTGCTCGAACCAAATGAAGCAGCTAATGCAAACAATTTAGTGGGCAATACAGAAGATGGCATGGCTCTGAAAAAGGTGATGTACACAAATTCACGTTATCGGAAACACATTGAGGCACTACTTCCTTGGCTTTATCGTCGTGGCGCTTTTTAG
>augustus_masked-Btry604.size118412-processed-gene-0.8-mRNA-1 transcript offset:184 AED:0.03 eAED:0.03 QI:184|1|1|1|0.8|0.66|6|1007|590
AATCGCTAGCAGTAGATTAACTATCGTCTACGTTATCGGTATAATATCTGGTAGCAAACGTTTTCATATTGCATTTGTTTCCGCTTATTCTTCCTTTCGTTTGTCTGTCATAAACAGCTGAACTGAGTAAACGTATTTAATTTTATTGTAAATACTTATAACAATAAAAATTTATATATAGAATTTGAAGTATCGTGTTATTGAGACAATTATTTTTAAAGTGCAAAATATATTAAATCAACTACAAAAAATGTCAGAAGTTGAAGCAGTGCAAATAATAGCGGAGTCTCTAAAAGAGCAGGGTGTAGAATATGTGTTCGGTATTATCGGTATACCTGTTATTGAACTGTCGATGGCTTTTCAAGTTGCTGGCCTTAAGTACATTGGAATGCGTAACGAGCAGTCAGCTTGCTATGCCGCTCAGGCAATTGGCTTCTTAACTGGCAAACCTGCTGTATGCCTTGTTGTTTCTGGACCCGGATTGCTGCATGTAACCGGTGGTATGGCGAATGCGCAAGTCAATTGTTGGCCATTGCTGGTAATTGGTGGCTCAACCAGTCAGGATCATGAGGGTATTGGCGGCTTTCAAGAGTATCCGCAAGTGGAAATGTCACGTCCATACTGCAAGTATGCGGCACGTCCACCAACTGCATCTCTCATACCACTGCACGTGGAGAAGGCTGTACGTTATGCGACCTACGGACGACCAGGTGTCTCTTATCTTGATTTCCCCGGCAATTTATTGCAATCACGCGTGCAGCAAGACAAGATTTATAAAACATTGCCACATCCAGTCGCGCCACTAGTGTATCCGGCACATGACGATGTTATACGTGCCGCCAATTTGTTGCGTACAGCAAAGCGTCCACTTGTAATCATTGGAAAAGGTGCGGCCTACGCGCATGCCGAAAATATTTTACGACACTTCATTGAGAACACCAATCTGCCCTTCCTGCCGACGCCAATGGGCAAAGGTGTTGTTTCGGATACAGCGCCACAATGCGTCTCCTCTGCACGTTCGTTGGCATTGCAAAAAGCAGATGTAGTGTTGTTGTTGGGTGCACGCCTAAATTGGATACTACATTTCGGCAAGCCACCACGCTACAGTGCCGATGTCAAATTTATCCAAGTCGACATTTGCCCAGAAGAATTGCACAATTCCGTTCAAGCCTCGATCGCCATACAATCGGACATTAAGCCGTTCGCTGAACAAATCTTTGAGCAAATGAACGCAGTGAATTTCGAATTGCCAAATGACAACCCGTGGTGGGAAGAGTTAGCCGACAAATGCAAACGCAATCGTGAACAAGTGCGCAGTATGGCATTACAAACTGCTTCGCCGCTAAATTACTATACCGTTTTTCATCATCTGCGTGAGTTGATACCGCGTGATGCCATTATTGTAAGCGAGGGCGCCAATACCATGGACATTGGACGTACGATGCTCTTCAACATACTGCCACGTCATCGTTTGGATGCTGGCACCTTTGGCACTATGGGCGTCGGTCCTGGTTTCGCCATTGCGGCAGCACTTTATTGCCGCGATCGTTACCCTGGCAAGCGTGTAATATGCGTGGAAGGCGATAGCGCTTTCGGCTTTTCCGGCATGGAATTGGAGACTATGGTGCGCTACAAGCTGCCAATTACAATTGTTATTGTTAACAATAACGGTATATATGGTGGCTTCGATCAGGAAGCATTCGATGCCATTCGTAATTCCGGCGATTTGTCACAAGTTACACCGCCATCCGCTTTGGGCGTACAAGTTCGCTATGAGGAAATGATGAAAATGTTCGGTTTGTCCGGCTACTTCTGCAAGGAGATACCAGAACTGCAGGCAGCACTGAAGGATGCTCAAAAACTGTCCGACAAGCCAACCATCATTAATGTAGCAATAAATCCATCATCGGATCGCAAGCCACAGACATTTAACTGGTTAACTGAGTCGAAATTGTAAATTTTCCTTTGCGTAAATGCGAATTTCTTTACACAGCGCTAAGTCGTAAACAATTGCTTTCTTACAGACACATACAATCACTTTATTTATATATGCATAGATACATATACATACATATATGTATTTAAAGAGCATTGTTACAAAAGCAGTGAAAATTAACGGTTCTTTTTAAGCTATTTTCTGCGCCACTGGCATAATTACGGGTAGTTGCTATTTATAGGAATGTAATTCCTTTTTTAAGATAAAAATATTTTTTTTGTGTGTGTATGTATACTTGAAATAATATTAAAATATCGGTTGTGGTCACTGTAGTAACAATGCTCAAGTATTGGCTTTTGTAGTACAGTTATAAAATATGTTTTCTTTCGCACATTCCAACAATTAACGCACTTCAGTGAATGTTTGTGAATATGAATTTGTCTATTTATGTAAAGTTGTTTTAAGATGATTTTATGAATTTATATACATACGTACATATTTATATGCATATGTGCTTATTAAAATTTATATACACTCTTTGAAGTACGAATTTAATTTAATTTGCCATTTTAATTTACTTTTTCCTTTAACATTTCCACTCAAAATGTAAATATGCAATGACATATGTGTATATGTAAACAATACAGAGTGATAATTCAAAACAAGAAAAAACGTTAATTTCGGCTGTATCGAGACTATAATACCCTACACAGTTGCATTTAGGCTCGACGGGAGTAAGTTACCTCATCAAGATTCTCCACCTGTCGCTGACCACTCTTTAAATACCTGGTGTGTGGAAAGTCGGAAGAGTGGTCCCACTACTGAAACCTGGGAAACTCGTCAACAAAGGGGAGCCCTACCGTCTCCTCCCCCCAGACACTTGAGGCTGGTCTACTCCCGACCTTTACTCTCCACATTAGCCTAGCATAACACCAGCATGGCTTCCGAAAAGTGCACAGTACCACCACAGCACTTAGCGTTATAGACGCATAGATAGTTCGTCGCCTTAACCAGAAGACATCCTGTGA
>maker-Btry23603.size2807-snap-gene-0.1-mRNA-1 transcript offset:0 AED:0.26 eAED:0.58 QI:0|0|0|1|0|0|3|0|106
ATGATCCCAACTCTAGCGGGGAACAATACGGCGGGCTCGTTTAGATGCCGTAAAGGTAATTGCCGTTCGCTGGCTGCTATATCAAGGGCTAAAGGTACCTGGTTCGAGAATGCGAAAATACCATTGCTACAAATATTTTACCTTATGTTCGCTTACGCTTCGCATTGGTACCAAACGGAATTATTGTCGGGAAGGCGTTGTCTTGTTCCAAATAGACCATTAAGAGACTGTCGGTCCCGGAAAAATTGTCCAGATAGACGAAAGCACATTTGGAAAACAGAAGTAGAAGAGTTGAAGGACACTGACTACTGGGTATGGTAG
>maker-Btry2933.size45813-augustus-gene-0.16-mRNA-3 transcript offset:51 AED:0.25 eAED:0.29 QI:51|0.6|0.66|1|0.6|0.5|6|0|182
CCCTGCAAGACGGAGGTAACAGATTGCACAAACACATTAAAACATTTTCAGCTGTTCACTAATACTGTTACATTTTCTGGAATTTTCAATTGCATGGGAGAATACGAGAGACGAATGCCCAATTTTTCAAGAAGAAGAAAACGAAAAGCGCAGTTTATTTTGGATTTTAAAGAGGTAAAACCATCAGAAATTGTGGTACCGTCACCATCGTCTGGCGGCCATGCAGATATAATCCAGAAGCTGAATGCTATTGAGACCCGTCTCACTGCCATTGAGAAGTCCCTAACAGACAAAATGCCAGTGAAGGCCGAGGTGCAGGCGCAAAGTAAATTATTGCGCGAATGCCGCGTCATAGCGGCAAAGACGCACCATTCAATTAGCCGCATCACCGGTGATTTGGAGGACGAGCATTACGTGGAGCTCGCTTCGAAACTGCCCATGTCATCGGAAGAGCACGTGCGCTTCGTGGAAGACAAACTTTCCCAAAAGGAAAGCACGGATGCTATGATGCGGCTAATATTGAAATCAAAGGGCGCAAAAGGCAGTGTGGACGGCGTACTTCGTGGTTTGTTTTCAGACGATGTAATCATTATTTCCTGA
>genemark-Btry1837.size105725-processed-gene-0.11-mRNA-1 transcript offset:0 AED:0.71 eAED:1.00 QI:0|0|0|0.5|1|1|2|0|83
ATGTTTATAACGGAGACTATACGCGGGCGCTATCAGGCAGGCGCCGCGCTGTTGTTTACGCGTCGCGCGCTGCGCTGTGCTGCCGCCGATGCTGACGCGCGCGCTCAACGCTGGTTAAGTGGCAAAAGCTCCAAGCAGCTGGCACGGAGACGTAACGCGCGCGCACATTTACCCCGTTATACGAGTAACCGTACTGCTCGTCAAGCAATTTTAGGCAATCAAGTAGAAGCTGAGGCTGGAGCTGCGGCCTGA
>maker-Btry10234.size17832-snap-gene-0.12-mRNA-1 transcript offset:51 AED:0.00 eAED:0.00 QI:51|1|1|1|0|0.5|2|380|87
CTGAATGTAAAGCTCTAGCAGGTGGTGGGGGCTTTCAAATAGGAAAAGCTTTTGTGTGTGTTTGGATGTATGTATGCGTTGATGGCTCTCTGCGGTGTGATCTTCCAAGTTCCTACAATGTCCGGCGATCGCTTGCGCATCAGCACCGTGATGGAGATCATCAAACCGAATACGGTGAAACGTATACAAGGCTACGGTTTGCCCTTCCCCAAGGATCCGTCGCGAAAGGGTGATCTTTTGGTGGCGTTCGATATACAATTCCCGGAAAAGTTGACCTTCGAACAAAAGGAATTGCTCAAGGAGTTGTTGTCATGAGAGTGCAATAATAATACTAGTAAGCAGAGATAAATAAACAGTAGCAGTGAGCAAGAGCGTAGAAATGAGAGCGTAGAGTCTGTATATGTATATATATGTATATGTGTACAAATGAGGCAAATGAGTGAATAAAAGCAATAGAAATGAAGAATTACTTATATAATAGTAACAGCCGCAGCTGATACCCCACAAACATACATACATTTACATCGATATATGAGAGTGAATCTTATTTTGCAGACATCATCAGACAACAAAGAGGCAGTGCAAAAATTTTGCCCGAATCACTAACATATACTGCCTAGAAGTGAACAAAACAACTCTCGCTCTCCCTACCATCTATCAACCGTCTGCTTTTTCGTGTTTTTGTTTTTTTTTTT
>maker-Btry3921.size39423-snap-gene-0.10-mRNA-1 transcript offset:102 AED:0.27 eAED:0.27 QI:102|0.25|0.4|0.4|0.75|0.8|5|0|218
ATTAGCGCAACGACGTTTATTTAGCGAAGTGGTTGGAAAAGCAGAAGGAGCGGCAGAAGTAACAACAAAAAAACAGCAAAATATTGGAATCAGCAGTGCATCATGGCATTGCAGCTAACTGCGAGCGACATCATCAAAGATGCTCAATCAATTGTCATATTTAAAGGCAGCAATACATATGCGTTATCATCATTTATAAGAGAAGGTCCTTCTCTTCGCATTTTACGAACACTGTGTGCATCGCCAACGTGGGAGTGTGTGAAACGAGCGCTAATAAAAAACTTTGGAGTGAAGGAGACATATGACGAGCTATTTAAATGCGCACATAAAATTATCAACAACAATATTCTTTGTAATATTTGTTCTAAAATCAACGAAAAATTTGAATTTGACAATGAGAAGCCAGTGGAGTATGAACCACAACGTATTGATAAGTTCGTTTTACGTACCTTTTTAAATAATATTGATATAAACCGAGCTTCGAAGAGAAATAATGGTAATTTCCGGAATAATAATGCACAAACTCTCTCCGCTCAATTTCGCAACAGAAATAATGACGTGAATAACATGTCACCTATGGAAGTAGATCATTTACAAGCAGATGCTCAGTGTGAGAAGGAAAAAATTTTAGCATTGATAGATACTGGTGCAATAACATCGCTACTTGATACAAATAAATTAGATTTAGATATATCAGATTCGTTCGCTGTTCATATCATGCAAAAGATGTTGAAACAGAAGAAGAAGCTTTTAAACTAA
>augustus_masked-Btry1998.size57534-processed-gene-0.1-mRNA-1 transcript offset:0 AED:0.03 eAED:0.04 QI:0|0.33|0|0.75|1|1|4|0|740
ATGTCTATTACAGCGAAGGATTATGTGATTAAGCTTGTGGAACGCAGTCACAATGACGAGCAACGGATCTTAGATGTGGACGAACCGGAAGCAAGTGGTCAAGCGACGTCGAAGTGGCAACGCCATACACATAAGCTGGGCAAGCCGAAGCACGCTTACTTGACGACGACAGCAACAACAACAACAATAGAAGCAATAACAACGGATGCAGATAATCAAGAGGCAACCGGAAACTCGGAGCGCTCAGCGCCGCACACAAGCAAAGCGAAAGCAATTAAAAGTAAAACTAGAAGAGTGATATTCAAAGCCAAAACCGCATCGATCCGACGCTTAAAAATGACCAACAATATTGTTGGCAAAAACATTGGCGGCACTGGTGGCATGAGCATTGGCAGTGGTAGTGGCGCGGGGCCCTCTTCACATTTACAGCCACGCAATTATTTTTCACTCAATCGACAGCCGCAAAACTCGCAGAGACCGCGTGCCAGCTTTCCCGAGATAATGCAGCCACGTCTCTCGCTGAACGGTACTTTGCGGCATTTGGTGCCATCGCCACGTCCACTCTACCGGGATCATAGTTCTCGCTCGATACAACCGCTGACGGCGAACGAGCAGCAAATGGCCGAATTAGATGGTAGTTTCTATGGCAACACGCTGGGCTGCTTCAGTACAGGAGGCAGCGGGGGTGGTGGTAATAGAGGCGGTGCTGTGGGTGCGGCTGGTAGTCGCAGCGGCTTTGGTGCTGGTGGCGAAAGTAATACGGGATTTCACACAACTGAGTTATCGATTACGCCAACTTTAACGGGCGATGAACAATATATCGATTTAGGTAGCCTGCGTCGCTTCTCGATCGATCGCCAGAGCTTTCTTGATCTCGGATCGAAATTTAGCATGCCACAGCCGAAATTCGGTCAGAGTGTCTCACAGCAAGGTTTCTTTACATCACACGACAGCCTCGCCACACCATGCGCATCACGTGCCTCCAATCCACATGTGGCCACTGTAAGCACTGCCTCCGAAATGGATTTACTGCACAGCAGCAACAAACAGCGTCGCAAATCTCGCGGCCGCCTGAAAACGATGTCCGGCGAGCAACCGTTACTCGATTCGTGGCAACGCTCAGCGACGGCGCGCAGTTCACAAGACAACACATTGGCCGGCGGTTTGGCGGGGAGTAATCAATTTAGCGGGAATTTCTGCAACGGCACTGATAGATATCCCCGCTCACGTTCCGGTACCTCAACGACCACTGCCCCGCCGCATAGCGGCCCCTCACAATCGCATCAATCGTCGCATCAGCTACACCATTCGGCGTCGGTGTCGCATGCGCACCATCAACCGTCACATGCATCACATTTATCATCTACACAACAACAACAGTCCGCAGCGTCACATCATCAGCAGCAACCACATCGAACCGCCTCGCAACGATTTCGTGCCGCCACTGCCTCGCGTAAATTCCACTTTGTGTTCGATCCAGCGGGGCGTCTATGCTACTACTGGTCCATGGTTGTATCGTTAGCGTTCCTCTATAATTTCTGGGTGATAATCTATCGTTTCGCCTTTCAAGAGATCAATCGACGAACGATTGCCATTTGGTTTTGTCTCGATTATTTCTCCGATTTTTTATATCTCATAGATATATTCTTTCACTTTCGTACCGGTTACTTGGAGGATGGTGTATTACAAACCGATGCAACAAAATTGCGACAACACTATATGAATTCGACAACATTCTACATTGACTGCCTATGTTTGCTGCCATTGGATTTTTTATATCTATCAATCGGATTCAATTCGATATTGCGTTCATTTCGTTTGGTGAAAATCTATAGATTTTGGGCATTTATGGATCGTACCGAACGACATACAAACTATCCGAACTTATTTCGTTCGACAGCGTTGATACACTACCTACTTGTGATATTCCATTGGAACGGATGTCTGTATCATATTATACATAAGAACAATGGATTCGGTTCGAGAAATTGGGTCTATCATGACTCCGAATCGGCCGATGTAGTTAAACAATATTTACAAAGTTATTATTGGTGTACGTTAGCTTTAACGACGATCGGGGATTTGCCGAAGCCCAGATCGAAGGGTGAATACGTCTTTGTGATATTACAATTGCTATTCGGACTGATGCTGTTCGCGACGGTGTTGGGTCATGTGGCGAACATTGTAACGTCGGTGAGTGCGGCACGCAAGGAATTTCAA
>maker-Btry2693.size48189-augustus-gene-0.22-mRNA-1 transcript offset:0 AED:0.06 eAED:0.06 QI:0|0.5|0.33|1|0.5|0.33|3|219|547
ATGTCGCCATTGACACAAAAATTGCCGAAGTTCATAGCATTACTGCTATTGGTCGTCGCGCTCCCGAACTACAACACTGCCGAAGCGGGACTCACTGCCGCTTGCGATCTGGCAGCAGACAATGATGACTGCATGGAAAGCGCTATGCACCCGAATTTTCCAACAAAACGCACTAATGAGGCATACAGCGAACCAGAGTTTACTAGTGACTTTTGGCTGGAGCTGAGTAAGAAATTTGTGCGCCAGCAAACGTTTGCGCAGCGCAATAAGCGTGTAGCTAAGAATGTTATACTCTTTTTGGGCGATGGCATGGGCTTGACGACGTTTGCGGCAGCGCGCAACCTACTCGGCGGTCCCGAGAAACAGTTGTCGTTCGAGAAATTTCCCTATACCGGTTTCTCGAAAACATACTCGGTAAATACGATGGTGCCCGATTCGGCGGTCACATCCTCCGCTTACCTGTGCGGTGTTAAGGGTAATCACGGTACGATCGGCGTTAATGGACGCGTTAAACGTACCGATTGCGCGGGTATGGCCGATACGAGTAATCACGTGCATTCGATTGCAAAGTGGGCGTTGGACGCTGGCAAATCTGCCGGTCTAGTGACGACAACACGCGTCACGCACGCCTCGCCGGCAGGTGTCTACGCGCATGTGGCGGATCGTGAGTGGGAGAATGATGCGGTGTTGGCGGATGATTGTGGCGCCGATTCGGGTCTAGCGGACATTGCGCAACAACTGATCCACGTGGACAATGGCCACAGAAGCTGGAAACGATTCAGGTTTCCAAATGACTGCCGAAGTAAACCAGACTATTTTAATGAATACGTAGGTTGCTATATATATTTCTGGCCTAATAATGTAAATATGCATATTTATCAACGAAAATGTTTTATTTTTNNNNNNNNNNNNNNNNNNNNNNNNNNNNNNNNNNNNNNNNNNNNNNNNNNNNNNNNNNNNNNNNNNNNNNNNNNNCTCAACTTGAATTTGAATTCTTATAAACGCGTGTTGGGTCTGTTCGAGCGTTCGCACTTGGAATATCACTTGGACGCGGCCGATACGCAACCGACATTGAAGGAAATGACCGTGCGCGCTATTGAGATGCTACAAAAGGACGATAACGGTTTCTTTCTCTTCGTCGAAGGCGGTCGTATTGATACCGCGCATCATTCAAATATGGCGGAATATGCTTTAGATGAGACGGTCGAGTTCTCAAAAGCAATCGAAGCAGCACGTGAATTGACTTCGGAGGAGGATACGCTTATTGTTGTTACCGCAGATCATTCGCACGGATTCAGTTACTCGGGCTATCAGGATCGTGATAGCGATATATTCGATGTCGCACCATCTGAAGCTGCGGATGACCTACCCTATCTAACGCTGAGCTATGCCAATGGTCCCGGTTTCGAGGATTATTATAATACGAATAAATATAAACGTCGTAATCCAACAAAAGTGCGCCCTGGTGTGAACACCTTCCCCGCCACAGCACCATTGGAGAGCGCCACGCATGGTGGTGAAGATGTGGCCGTTTTTGCTTCCGGTCCGTGGTCTCATCTCTTCACAGGCGTTTATGAACAGAATACAATACCACATATGATGGCTTATGCGGCGTGTGTGGGCGATGGTTTGAAAGCGTGCTAAATGAATTTGTTGGTTGTGAAAGCATTAAAATTAAAATTTACCAACACTTATTAAAACTAAATTAACGGAGAATGTAAAATAATAATCAAAAGTTGTTTGAAAAATGCAAATTTTTATAACAATTGCTTAGTGGCGTTTGACTCGTTTCATCTATTGCATAGTAGTCACTTGGAATATTTACAGTGCTATCTACTACATATTAATAAGTCTCATTGCGAT
>maker-Btry684.size108301-snap-gene-0.36-mRNA-1 transcript offset:293 AED:0.07 eAED:0.07 QI:293|0.75|0.69|1|1|1|13|0|2749
ATAAAAAAAATTAAACAAACAAAAACAACCAAAAATGTGCACTCAAGTGAATCATGCGCCCATAAAGAGGACGACGCTTACGAATATGCGCTGGCAGCAAGTGTAAAAAATGCAAATAAATTATTACAGCAATAAAATTCCAAGAAGTGAGCGCAAATTTAGTGCAATAAAGCAATAATAAAAACAACAAAGTCAGTCATAAGCTACCGCATACTGCATAAGTGAAAATTTGCAACAAAAAATACAAACAAAATATTCATACACAACAAAAAGTTATAACAACAACAACAGAAATGTGCGCTGCTACACGCAGCAAACACGTACACAGCGCGCTCATGCCACCACACCGCGCGCAACAGAATGCGCGTCCACCTGGTTACGCGAAGCGACACCACAGTGGACAACAACAACATGCCACACTGCCTGCAACGCTGACTTCCTGCCACTGCGCCACCCTAACAGCATTTAGCATTGTTGCACTGTTGTGTGCAGGCGCCGCGGCACAGTTGCAAGGCAACACGCTTGACGGACGCGGCGCTGACGCTGCCAGTGATATGAGCGGTGAACTCGAATTCGCAAGTCTCGATGGCGCCGGCACACAACTACTTACACCCCTGCAGCCAGCGCCGAGCACAGTGGCGCCGCAGTGGCCTTTAAGGGTGGTGGATATAGTGGAACCTGCGCCAGCGCAGCCAGTGATGTCATCGCAGCCAGCCCTCTCGGCCAGCAGTTACACTGAGCTGCAGGGTGGTGAAATCACCGGCGAACGGACATTGCGTTACAGTGAGAGTCCTTTTGTGGCGCGCCAGCACATCGAGGTGGCCAAGGGCGCGCGTCTGATCATCGAGCCGGGTGTGCGTGTGGAATTTGCGCCGACTGTGGGCATAACTGTGCGGGGCATACTGCATGCAGTGGGAACACCAACATCACGCATCACACTAACAGCACAAGCGAAACCCATGCCTACCCAGACTGATATCATAGATGCAGAGGTACGAGGCGCACGCTTAGTCGATGGACCAACGCCTTTAGAAGGACGCCTACAGCTCTATCACAAAGGCTCATGGCGCGATGTCTGCACAAATTCGAGAAATTGGACGCTCGTGGACTACGCGGTCGCGTGTCGTCAAATGGGTTATGCTGGCGGACGATTTTGGAATTGGGTTGAACGCACACCAGGCTATCATCCACGTTTGCTCTACGAACAGCCGCGTTGTAAAGGTGGTGAGAATTCGCTGCTGAATTGCGCCTGGGCAACGCGGCAGCTGGGCTCTGGTGTATGCGACTACCACAATGATATCGGCATACAATGTCGACCGTTGTACAATGCACCACTCGATAATTGGCGTGGACTTTATTTTCACAACGCGCCTTCCACTAAAACGCTCGGCTATAACAATATCGTTTACACAGCCTTATCGCAGTCCACATTACGTTATGTCGATATCAAGCATGCCGGTGTTGGTCGAGACTATAGCGTCAACGGCGTTTATGTGGTCTCATTGGGTCTATCGCCCTACAGCACACACGAGCTGCAGTCGTTGCTGTTCACACGCAATTTCGTGCGTGATAACAAGATCTCAGAACCGTTTGGGCCACTGATCGAGGGTAGTGAGGGTAGCGATGGCTCGGGACGCCTCAATCCACGTTGCCGTGTCGCTGCTGCTGTTGTGGTTGCTTCCAGCAATGTGGACATCTTCCGCAACATACTACACAACTTGGACTCCGCCTACGAGGTGGGCTCACAGCTGAGTGATCAGAGTCAGATAATCAACGCCACCTATAATTGGTTGGGGCACTCGGATGAGAATAAGATCTTCGCGCGTCTCTTTCATCGCAACAATCGTTATAATTTGGCTAAGATACAGTATATACCCTACCTGTTACATAGCTCCAATCCTGGCTCGACGACAATGATCACAATGTCTACGCTGGTGCCACGCTTCTCGCAAGAAGGTTCTGATTTGATTGGCGGTGAAATTGATGGTCAAGAAATACTCTCACCGGGCACGTATCGCGTAACGAACGACATCAATATACGTCCCGGAGGCAAGCTAACGCTGCAACCCGGTGTTACGCTCAAATTTGAACCCAGCGTCGGCATGATGGTCGCAGGTAAATTAGAGGCGCGCGGTCGTCGCCCAGATGATATATTCTTTACTTTGAAACGTGAGACTGTTATCGCTATGGATAATTCGACTGACATGGAGCAATTAGATGTTGACATTATCGATGTGGAGACCGAGTCGATCATAGAGAAGAATGAGCCACCGCGTGTGCCGGTACGGCTCGTTGGAGGAGCTGGTGATTACGAAGGACGTTTGCAGGTCTACTTAGATGGACGTTGGGGCACTGTGTGCGACTACGGTTGGACAGTGTTAAATGCAGCGCTAGTGTGTCATCATCTCGGTTATACGCTCAATCCGCGTGACTGGCGACTACACCGCTCACAAATGCCTACAGTGGGTGTGACTGAGGATGTGATTGCATCGAATGTGCATTGCACCGAACATGATCTCGATATAACCAAGTGTCGCGCAGAGTACTCAACACGTGGTGAGTTCGAGAACTCATGCACACATGAAAACGATGTAGGTATGCGTTGTTATGAGGGCGCTTGGGCCGGTGTACGCTTCAGCATGTTAGCCGAACGCGCTGACCTACAGTACCTAACTATTGAGAAGGCAGGGCTCTTCGATTACACCACGAATATCTTCAAGCCCGCAATACAAATGGACTTTGCGCGACACAATCTGGAGAATGTGCGTGTGGTGGATAATCTGCAAGACGGTCTGGGTGTTGTATATGCAGATCTTTATGGTGGCAAGTCGGTGAATAATATTAAGAATTGTGAATTCATAGGCAATCGTGGTAATGGCATCAGCCTGAAGCAGTTGGATTTGCGGATACAGGGTTCGATTATAAAGAACAATCGCGATAGTGGCATCTCACATGATCCGGTCATTTCGGCGATCGAACAGAGTGAACTGGGTGGTTGGTTTAAAATGGCTGTGGACTTCAACACCTTTGAGGCTGACTACGATCCTTATGTATTGCCACGCGATGAAGGTCAAATTGACTTGGACACCTGGCAAAATAAGTATATACGCACAGAGTCTGTGCGTGGTGAGTCGATAAGTCGCAAAATTGTTGTGCGTTGCCCCGCCGGTTATGTGTTGGGCATACAATTGCTCAACCCCGTACAAAACCTCTCCACAGAGCATATCACAATACTCGATTCGCAAACGGAGAACATGCGTTCTTCTTTGTGGATGCTCAAACGTGATCTCAATGTATTTCCAACCACGAGCAGCAGTTACGGCATTATCATTTACTACGAGAGCGGTACTAATGCTTTGGGTGGCGCTGTACTGCGTCTCTCTACTGTCACGGCACCAGTGCAGAATATACGTAATCGTGTCGTGAGCGGTCCTGTGCCTACGCTTAGCATACGTTCTACTAAGATACAGAAGAACTTTCGTGGCATTGCCGCTTACTACTACAATCGTTATATGGGCGATAATGGCGAGTATTACCTACGTAAGGCGAATGAGTCCATAAAAATTATGAATTCTGAAATCAGTACGAACTTTCGAGAGGCTATACTGGTGAAGTCGCCGTTCTGGGATGTGCAGTACAGCAACATCTCCGAGGTGACTATACATGTGAACAGCTCGATGATCACACAGAATGGACATGGCATAAGACAGCTTTCGAAGGATTTGCGTTCATCGAATAATCTCTTCCATTATGTGGTACAAGATACGACGGTCGAGGATAATGCTTTCGGCGGCTTCCAGGTCGCATTGCCCTACGTTTGGCAGTACAATGAGAATTTCACCCACAGCGTCTACTTCGGTAATAGCACTTGGCAGCGTAATCGTAACTTTTTCATCGACGTCAGTGGTCATTACACGGTCTTTAACATAACCTCAAATGTATTTTTGAACAATCAGTGTCCGCGTAGTCTGATAACACTCGACGGTATGGAGAAGCGCATCAAGTTCGATTATAATCGCATCGAGAGTAACAATGCTAAATTTATTATGGAGCTGCGTGCTGACAGTCTGAGCGAGATACTGGGTGAGGTGCCGGCACTGATCGCCTACAATACCATAAAAGGTAATAGCATCGACTCAATGGCGGGCAATTTCCGTAGTGCGCCCATGCGCAATTATCGCCCACGTAAAGTGCGTCCGCAGAATCGTCTACCGAGCGCCGTCGTGCGTTTGGATGGCATACAAAATGTGAAGCTGTATCGTAACTTAATCGCAGAGAATCAAATGGATTACAATCTGGTGGCAGGTGTACGTTCGGCACGTCTAAATAACTACTTTTATGCCACGGAGAATTGGTGGGGCTCGAAGGATGCCAAGTACATCGAGTCGAAAATATTTGATTTCGATACGTGGAACGATCATGCGGACGTCATTTATCAGCCATTCCTCATTGAGGACACTTTCGATGGAAGCGTTTCGCTGATCGATGAGCACGACGAAATCATTGATCTCAACAATTGGACGGGTGGTCGTATTTACAAGGATCTGTCGTTACCCAAACGTCTTGAGCCGTATCGCATACTCTCCGACATCACTGTCATGCCTGGAGCCACACTTTCCATACAACATGGCGTACAACTCGAGTTCGAACCAAATGTGGGTATATTGGTATTGGGCACACTCTTGGCTACCGGTTATCGTGAGTCAGAAATTATAATGCGTCCCTTTGTGAATGCCTCGCATGAGTCGTATACAATGTTAACGAAACGTGCCATCGAAGATCTGAGTCAGTCGCAGGCATACGATTCCATAAGACTTTGCACGAGCGCACAGAATTGCACGACAAATCCACAGCTCTCTTTTGGCGGCATCAACGAAGGCTTTCTCGAGTATTTCAACCATACCACACTGCAATGGGTACCGATTTGTGATAGCCGCTTCACCGAACGTAATGCGCAGGTTGTTTGTCGTGAGCTCGGCTTTGATCCGCTCAACGTTTATTATGGACACGATCGACGCATTGAGTATCACACAAACTCACTGACACGTATTTGGACCTGGGTGCAACCGCTGGAGTGTCGTGGCGATGAGTTGCGTATGGAGGATTGCGCCGAACGCTTAAATGGACAAGTTTATGGACGTCGGCACGAATGCCGTTGGGATGATGTATTCGTATTTGTAAGTTGCAACAGCGCGCCCGAAGATCTCGTCTATTGGGGTGGCATACGTTTTGCCAATTCCGACTTTGAAGAGAATCAATATGGTCATCGTTTTCATGATAGTCTCTCACATGGACCGATCAATAATAGGCAGAGTCATTTGGAATATATACGCATTGAAAATGCTGGCATATTGCATAATCAGAAATCAGCCTCAATACAAGCGATACACAAGAATCCGACAATACGTTCGGTGACGATCGTGAACTCCGCACACCACGGTGTTAACTATATAGCACCCAGTGGCACGATGAACCTCAACTTCTTGAATATCAGCAATGCTTTTGGCGCTGGCATCAATATACTCTCGTTGACCGGTGAAGGTCGTGAAAGTGACGAGTCCAGCTTTACGCCACTTAAAGATTTGGATATACCGTATAAACTTTTCTCGCTCGTTGATATCTGTGATCCACAAAAGGTGCTCACCGTGGAGGAACGTATTTTAGTCTACTATAAGTACGATAATAACCCTGTGAACTGTGTCAAGATATTCACTTCACTATATCGTGCCAAACCGATGGGCTTCCGTTTGCTGCAATCGAATTTATTTAATCACTCAAAGGAATATGGACGCACGGATGTGATAAAACTTTTCGATGGCGATATATATAACGTAACTTCACGTTTTCTCGGCAAAATCGAATGGGACAGCGACAATCAGCGTAAGTTCTTCAAGACCGAGAGTCCCACCTTGAGCTTACAGTTGATTGCGAGTGGCGCGCCAGAATATCACGGTTTCATTGCCGAAATTGTAACGGTGCCGATATCTACTTTGGGACAATTTCGCGATGCTCAACACAATGTCACTTATACCCACATATCGAACGCAGTGAAGGGTGCTGTCACTTATTCGTCCGCCGGTGAGGTTACACCCACTCTTACGCTCACCTCGAATCGCATCCAGGGCAATTGTCATCAACTTTATGGCAATTTCTCCACTTGCAAGTCGGCGCTCAGCATTGATGTGCAGAATATGCATTCGCTGTACTTTATGAACAACTTGATCATGCATAATCAGGGCGGTCTGAGCATACGCGCCGACTCACGCGGTTCAGCCACTTCGCTACGCGGTTTTATACATCACAATCTTTTCTTTGGCAATCGCAATCGTCCAGCGTTGTATGTCGAGGGTCGTCAGTCGTCACCGTATCAAGAGATCGAGTTATATCGTAATTATTTTGCTCAGAACAAGGCCGGTTTCGAAGATGTCATCAAGCTGCGTCAAGTTGTCTCGAACTTCAGTTACAATTTCGTACATAGCAATGTTGGTGGACGAATTGTCGAGATATCGGGCTTTGAGAAAGTGCGTTTGCCCATCTATCAGACCACGTCGCATAATGGTTTTTACAGCAATGTTGCCACAAACTGGATGGGTCGCGCTACAGTTGTTGCCGGCACTGCAGGTCAGCAGTATGTCGACAATATATTTGAGAATCCCGAAAACGATTACGAAATGATTACCGTTAATAACTCAATCACCATTGAACTGTGGCGCTCAAAGATCGATGCCAGACACAACTATTGGAGCTATAATAACACGATATCGGTGCAGTCGCGCATACGCGATAAATCAGATGATCCTCTGCTACTCGAGGTGCAAGCGGTGCCATTCCAAATGAACAATCTCACCATTCTCGATGGCAAGTGCCCGCCCGGTTGGTCATTAGTGCACGATACCTGCTTCATTTATGTGGGAGCTCCCTTGACCTTCCATGAGGCACGCGCTTTCTGCCGCAGCGAGAACTCGACAATGCCTTTCATACGTACTGACAGCGCGACGTTGTGGCGATATTTACAAGGTCAAATGAGGCACTTGAAATACCCCGAAAAGGTGTGGATACAAGATTTCGATCACATCGATCGTTGCACGAGCTTCGCCTTCACCACCACCGAGGTTGAGGATTGCAGCAATGAGATGGGTTTCATTTGCGAAACAGATCCAAGGGTCATTATCGATCCGCTCTCTTGGCGCGCTGATATCTTCGCGATCAGCATCATTTCGGCTTTCATTTTGGCCATAATATTACTGATTTTGGTCGCCATCTGTTGGTATGCCAAGTCGAAGCATCGTCACGTGCAACGTTTACAGCGCAGAAATAGTATACGGCAGAGCTTACGTAGCTTGAATAGCATTGATCCGCAGGGATCGCTGCGTCGTCGAAACTTTGAAAAAGTACTTCAACTGGAGTGGGGAATGTTTTTAGCAAATATGTCCACATCGACGGGCACGCTCTCTAAACAACTGGGGCAAGACTATAAAATGATGGGCAACGGCTCCATCGATTCAATGGACAAAAGTGTTCTCAGCTCTGACGGCAGCTTCGAACCGTATGAGAATCAAACGGCGCATCCCAGCGAATATCAAAAACCGAACTACAATGAATATGTGAGTCAACACGCATTGAAGGGCGCTAATAAATCAAATGAACCATATAAAGTGGCGACAATTGGCTCGATTTCGAAAGCATCCACGGCGCGTGGCCGTCCACGACCAACCGACACATTCGAGCTTTCCTACCGCAATGAAGGTTTCCGCGACAATTCTACTTACGCCAGCACGCTGAACAACTCGGTGGCCACTAGCATTGCCGAAGACACGCCCATCATACACCAGACCGATGTGGAGGATGGCAACTCGGATTACTACGGCAATGCCAGTACATTACCCTTACATAGTGGCGGTAATGAGAGTCTCTCATTCCTGCATGAGCTCAAACAGAATCTACCACCGCCCGCCTACAATAAACCGAAGGCGCAGGGACACAGTAGTTTTCTACCCAGCGGCAGTGGGCATGGTAATGGCAAAATGCGTCCCACCAGCAGCTCACAGCTGAGCAATGACTCTCATATGAGTACGTTGCCGTATGAGCAAAAAATTGATAATTTAAATTTCACACCCACCCCACAAAAGGCGGAGGAAATGCCTTTGTATCGGCATGAAACTGCCGCGATCAGCGGACTGCCAACACCGCCACCCGACATGCGTCGCCCCGATTCCTACTACACCGCGGTGCGTAGCAGTAAGGCACAACCGCAGTTATCGCGTATGGCAGCGGCGCCGCAGACTACGAGAGCGCTGGTGTCGGCGCAACAGCCGAGTGCTACGACACAGCCATTGGCTGGGAAGAGCTCGGTGCAGGGTCACAATCAAAACGGCAAACGTCCAAAGACTGTTTATCAAACTGCCAGTCCGGAGCCGACGGCATACCATCGTTCCCGATCCGAGGCGCTGTTAGAGACAGATTTCGACGATGAGTCGCCGAGCATGGTGCCGCTCAGTACGAATAGTCGCAGCTACAGTCAGCCACTGGAGACGGCTATGTAG
>augustus_masked-Btry24880.size2227-processed-gene-0.0-mRNA-1 transcript offset:17 AED:0.34 eAED:0.34 QI:17|1|0.5|1|1|1|2|0|211
AGAAACCAAACGCCCAATTGTACTACCAAAAATTAATTGAAACAACAAATATCGATGCGACTACAGACATGTTGCGCTGCCAGGTCCGGTACTGGAAGCAGATGTTTAATAAAGCTGAGGAGTGGCGCAAATCGACAGGTGCTGGAATAGACGTTGGCGATGATGTTTCGTCAACAAAAGCAAAACTTTCACAAATGTGTCCGAATTATGATCGGTTTTCGATTCTATTTGGGAGTAAATCCGAAGAAAATTGTGTTGTGGAGACGTGCAACCCTGAAGTGTCACAATACTGCAGCGATTTTGCAGACCTTTTAGAGGTAGTGGAAATTCCAGCCGAATCATCGCAATCATCTGCGGAACCATCGGGTTCAATTAACGACAAAGCACAACAGACAACAGTAAGAGCAGAGGCAGCAACAGTTCCTCCTACCACTCCGTCGTTCCTCGAAAAAGTGAAAAAACGTGCTCCAAAGAATATTCTTTGTGAACTTAAAGATATACAAAAGAAAAGAGAACAGTTTTTTGAGCAACGATTAGAAATTGAAAAAGAAAAGTTAAATTTGGAAAAGTTAAAGCTAGAATTGGATAGAGAAAAGTTAAATAAAGATTTTGAAATAAAAAAATTGGAGTTAGAGCATAAAGAAAGACAG
>snap_masked-Btry1359.size72258-processed-gene-0.33-mRNA-1 transcript offset:3341 AED:0.20 eAED:0.20 QI:3341|0.93|0.88|1|0.87|0.82|17|2398|1179
AATCGACTCGTAGAAAATTTCTAGTGTGTTAAATAGGATACGATAATGTTCCTTAAAATTAAAATTTTATAGGTTTGCAAAATTTGTCAAAAATAAGTTATTTAAATATAAACACATAAAAATTAGCATGTACATACATAATTTTTTTTATTTTCAATGTATGCTTTAAAATTTCTAAACTCGTGCTTAATTTCGTTAGCGCCCAACCTCAGATGCTCCCCCATAGATATACATATATACATATGTACACATATCAACCTTGATTAATAACAAAATTCTATAACGATTCCATAATATTTTATTTACTCATAATAAGATCGTAGTAACATCCAAATTAATTATCTGCGACGCAAGAATACATTTTGTTTTTTTTACTAAATATTCCTTTTTAAGTAAATCGTTTTAAACGTGTATATATTTTACTGCGCAGATAATAGTGCACTACTATATGTTTTTATTTTGTACATACAAATGTATAAAACAAATTGATATATGTTTTAAAACTAGATTATGCATTTCGAATAATTTGGAACCTAAATCACTTTGTGAATATTTTATAAGTATGAATGCGTGTACGTGTGTAACTTTCAAAAAACTATATATATTTAAAACATTAACTGGCTCTAATCTAACTCTATTCGATTTTCCATAAATAAATTTCCGGTGTGCAACTTTGATTCCTTCATTTTATCGTATGATTTAAGGAGATCTTCCATAGAAATGGCAATTAAGGGATTGCTCAATTCGACAGCAGCGTTTGCCGATGTCGATGGCTCAGCGGATTGAGTCGAAAATCCAGAAAATTGATTCTCATTAGAACGCATAAATAAACGCATTCTATAGACTGAAGCATTACGACACATTTCTCTCAAATCCGAACCAGAAAACCCATTTGTTAGTTTTGCTAAACGATTAAAGTCAACATCATTATGTACACATTCAGTTTCTAAAATCAATTTTAGAATCTGTAATCGTTGGACTTCGGTCGGTAGTCCGATATGAAACTGAGCCGGCATGCGGCGTATGATAGCCTTATCTAAATCTTTCGGACGATTAGTTGCGCCCATAACAATAACCGTTGAATTCGAATTTGTATTAAGTCCATCCCATAGCATCATAAATTGAGTTTTCATCATTGCAGTAGCCTCATGGTCATTCGAGTTGCGACTGCGCAAAAATGAATCGATTTCATCTATAAAAATTATGCAGGGCTGAATTTTGATAGCCAACGAAAAGACTGCCGATGCCAATTTCTGTGATTCACCATACCATTTATCAGTTAGAATTGCCACATCCAAGTTTATAAAGCGCATACCAGCCTCTTTTGCAGTTGCTTTTGCTATTAAAGTCTTACCACAACCTGGTGGTCCATGCAACAATACACCTTTTGGTGCTTGCCACAGTTTGGACTGATTAAATAAATCTCTATGTCTCACTGGCAACACAACAGACTCTCGTAATTCCTGAATAACATCATCGAGACCAGCAATATCATTCCAGCTCACTGTTATATCTGCAGGCACAACTAAATGAGTGGCAATCATAAGTTCATAGTCATTAAATTGTTGTGGATTCACTTTGAAACCACTCTGATCGCCTAGCCTGAAATTGTTCTTCAGCACGCAACTTGGCCTTCTTTTTATTCTTGCTCGTTGGATCAAGTTGGTTCATCATCCATTTCACCGAATAAAATGTGATGACAGACGCAATGGACACTCGAAGAAGTAGCTGAACGATTTCATTTCGCGATAACTGCGACCCACCGAAATTAAAGTTGTCCATTTTTGTTAAATATTGTGTAATTTATTTCATGAGGCGCATAGCCTTTTCATGCTACCGCAGGTGACATTAGGATACATGACATAGCGTTGTTTTAAATTCATCGACTTTGAGATTTCGATAATATTTTAATATATTATATATTCAGAGAGATATTACTATTAGCAAAATTTTATATTTATTTATCTATAAAAAATCGTTGTATAATATGGTTTATTTTAAAATTTTAACAAATGTGTAATGATGTATGGATCCAAAAATATTGGCAAACTTGAAAAACACTATTCACCCTGTTCTGTTGTAGTTATCCACTATGTTCTTCCATTTTATGTAATGTAATTTCATTCTATTTGTAAGACGTATGAAAAGGTGGCAACATACGGTATACCCTGTTTTTTGTTGCGAGTTTACACGTTTGTTTTAGTTGCTGTAGAATTTATTAAACAAAAATGGATTTTGATGCTGAGGACAATCTTACCGTGGAGGAAATGCACTTTATAGCCGACTTGGACAGTCGCCAGTTTGGTTTTCTCAAATTGACAGCGCCTGAAAATGCAGCCATACGTATCATTGTTGAGCGTGCAGTGAAAATCTTACAAAAGGTTATTATATCAAGAAAGGAAGAGGAGCAAAGGGAAAAATTAGCAATAAAATCAGAGGATGTGCCTGAAGAATCAAACCTACATGTGATGAAGACAGAGCAGGGAAGTGATGAACTGTTGCAGGAAAACAGTACCCAAGTGCCTGTTGACTTACCAAGTCCCCAAAAGAAAGAAGAAGAAAGTGCTAATCAAACATCTGCGGAAACTCCTACCACTAATCAGGACAGTGGTAAAGATAAAAATAAAATTTCCGTAGATGTTTTGACTTATTGTAAGCTGGGACATCTTCATTTACTTCTTGAAGAGTATGACGAAGCGCTTGCAGCTTATCAAAAGTACTATCAACTTTGTCCGAAGAACTGGAAAAATTTGCCTTTTCTGTATGGCCTTGGGATGGTTTCGCTAAACTCCTTCCGTAGGGCACGATGCACTGCCTTTGTGCGGTTGAGTCCGCCATATTTATTTCTCACTGCCATTGAGTGATTTTAATTGTAGTAATAAAAAAATAGAATTTAGTGTATTTGTAAGAAGTTAACAACACCAAAATTAACACAAATACTATAACTCAAGTTTTTATGCATTATGTGGTTATTTATGATGAATAAATTTGTGAATAACTGATGAATATGTGTAATCGTTTGACGAATGATAAAACCGGAACGAAAAATATTTTATAAACTAACATAAATTCTAACACCGATATATTTAAGTGAAATAAATAAAATAACATTTTCGTATACAAATTTTTAAATCAATATAATATGTGCGAATAATGTAAACATAAAAGAATAATATTTCATAAAATACGTGAAAATTATTTGATGGTGTTAGTTTGTGTATACACCAATATTTCAAGAAGGGATCCACATCTAATGCATTTGTTTTCATGTACATCTACACGCTAACGCCTCATCTATGAAATATCTAATTTCCTCGTCAACTAATTAACTAAAAGAAAACTTGTTAGAAAATACGGAAGTTAAATGGTCTATTAGAGCGTTTCGAAGTTTACTTTATCAAGACCCGAATTTTATACGGGCTAGTGAAGCACATTTACGTATTGGTCTTATGCTAAAAGTCTTTGGGGAGTATAAACTATCACTTAAACACTTGAAATTAGCCCAAATTGACAATTCTCCATGTACATTTTCTAAACTACAAATAAAATTTCACATTGCCCATCTATATGAAGTTCACAATAAGCATAAAGCGGCCAAAGAGGCCTACGAGCATCTTCTTAATAGTAAAGAGCTGACATTGGAATTGAAAGCAGATATATATAGACAATTAGGATGGATGTATCATTGTGTGGAATCATTAGGAGATAAAAAACAACGAGATAATTATGCAATAATATGTTTACAAAAGTCAATTGAAGCAAATCCGAAATCAGGACAATCACTGTATTTATTAGGCAGATGTTATGCGGGTATTAATAAAGTTCACGACGCATTCATAGCTTACAGAAACTCTGTGGAAAAGAGTGAAGGAAACGCCGATACATGGTGTTCTATCGGAGTATTATATCAGCAACAAAGTCAACCGACAGACGCGCTACAAGCGTATATATGTGCAGTTCAACTCGACAAGAATCATAAGGCGGCGTGGACTAACCTAGGAATATTGTATGAGAGTTGCGGACAACCAAGGGATGCGTATGCATGTTATTTGAATGCAACAAGAAGTATAAAAAATAATACCCAGCCAAAGGTTACAGTTAACGATAACAAAGCCGGAAATTTAAACCTTAAACTCCGTACGACAGGAAATTTAACTTCACGAGAGTGTCAAGGTTTGGGTAAAGGATTGTCTCAACGTATAAAATTTTTAGAAACTCAATTAGCCCAAGCGCCTATGCCAAGTATTACTTCAAAAAGAAGACAACTTTGTTCAATTGAAGAAGCTTGGAATTTACCGATTTCATTGGAAATGAGTTCGAGACAACAACACCAACAAGCTACACAAGTGCAGCAACGTCAATATGGCAAAAGTGCTCACGGTTCGGTAATTCAGGGCCCACCTCCACCATATCCACACACACATCAGAATATAAATAATGTACCAACAAAGCGTTTCAAAGATGAAGCCCTCCAACAAACCGAGTCCGGCAATCGCCCAGCGCAACCGGCTTTCTTCCTTTCACAGCAACAACTACAAACTTTACAATTTTTGCAACAAAACCAAAGTACGCTTAATCATCAAGAGCAGGCGTTGTTCCAACAACTCAGCAGTCAATATCGCCTTATGCAACAATATCAACAAGCAATGAGACAGCAGAACACGTGTCAATTGCCGCAAAATGTACAAGCGCAACAATTACAATCGTCGTCGCTGCAACCAGCGCCAGGACAACCTATACACTCCACAGCGTCATCTTCGTTAACGACGGGAAATATAACTGAAGCGACGGGAGCAACGTCGAGTTCGAATGCACCTCCCGCATACGCTGGAACGCGTGATGATCAAACAAAAGCAGTCGTGCCAAAGCCATCCACATCAACTATGGAATCTGGAGTGCTGACGCAACTGTCACCAAGTAATGATCAATTGGGTGTCAGTGATCAGGAGCTGCAGGTGTTTCTCTCACAAAAAGGTTTAACCTCAACGTTTGCTGAAGATCTTTTAAAGACATTTAACCCTGATAATCTAGATATTAAGGAAGAAGATATAGATGGCACTCCTGAGGATTTATTCAATGGCCTCGATAAGAATTTATCCATCGCCGATAAAAGCAATACACTCACATCCATCGTCAGCGGCCAACAACCAACAGGCGAAGCTAACAGTACAGAAACTGCTGGCGCCGTAAAAGAAGAAACCGATGCGGAACAAAACTCAGCCGATATAAAATCGGAAAATTTTCATGGCGATGAATATGACGATCGAGATAAATATGATGATGAACTTGAAGAGCCTTCGAAATTTAGCATACAAATGGATTCGAAACAACTGATTGCAGCTGTTAAAAATCTATCGCTCGAAGAACCACCGCCCCATTGTTCCGTATTACATATAAATGCGCCACCGCCTTCGCCGCCAGATTGCCCGCCACAACGTCTTACCCGTGAACAACTACTGCCGCCCACACCATCCGTACATTTAGAGAACAAGAAGCACGCTTTCAGTCCGCAACTGCAAGAGTTTTGTCTCAAGCATCCGATAGCTGTAGTACGTGGCTTGGCTGGTGCACTCAAATTAGATTTGGGTCTATTCTCCACCAAAACGCTCGTCGAAGCCAATCCCGATCATAGTGTTGAGGTGCGCACACAAGTGCATCAGTCACCGGATGAAAACTGGGATGCGTCGCAAGCAAAACGTGTTTGGGCTTGCATATCGCACCGTTCGCATACGACTATCGCAAAATATGCACAATATCAGGCGTCCAGCTTTCAAGATAGTTTAAAGGATGAACATGATAAAGGACCAACTGGCGTACCAACAATGTCTGATTCAGATTCTAAAGATTCAGTGAGCAATTCCAATGTTAGTGGCAAGCGGAAAAAACTTAAAAATGGCAACAAAATGTTGAGATTTGGCACTAATGTCGATCTGTCGGATGAACGGAAATGGCGTTCCCAACTGGCCGAATTGCAAAAACTGCCGGCATTTGCGCGCGTCATATCGGCAGCCAATATGCTGTCACATGTCGGTCATGTCATTTTGGGTATGAACACAGTGCAGTTGTACATGAAAGTGCCGGGTAGTCGTACACCGGGTCATCAGGAGAATAACAACTTTTGCTCTATAAATATAAACATTGGTCCGGGCGATTGTGAGTGGTTTGCCGTGCCGGATGCTTATTGGGGTGGCATACATAATCTGTGCGAAAAAAATAATATTAGCTATTTGCACGGTTCGTGGTGGCCGGTGTTAGAAGACTTGTATAAGGAGAATATACCCGTTTATCGTTTCATACAACGGCCTGGCGATTTGGTTTGGGTCAATGCAGGTTGTGTACATTGGGTGCAGTCAGTCGGTTGGTGCAATAATATAGCATGGAATGTGGGCCCACTGACGGCGCGTCAATATTCCTTAGCCGTTGAACGTTATGAATGGAATAAACTGCAAAACTTCAAGAGTATTGTGCCCATGGTGCATCTCAGTTGGAATCTCGCTAGAAATATTAAGGTTTCAGACCCAAAACTGTTTGAGCTTGTCAAAATGTGTCTGCTGCAGACACTGAAAAATGTTGTGCACACCTTGGAGTATGTAAAATCGAAAGGTGTGGAAGTGCGCTTTCATGGGCGTGGAAAAAATGAAGCCTCACATTATTGTGGACAATGCGAGGTTGAAGTTTTTAACATTTTATTTATACGCGAACAAGAGAAGCGTCACGTTGTGCACTGTATGGCCTGTGCACGTAAGCTATCACCAAATTTGCAAGGCATCGTTTGTTTGGAGGAATATCGTTTAAGCGAACTTTTACAAATATACGATGCTTTCGCGTTGTATAAAGTACCACAGACACTGCCACAAAGTCCGAATTCGTCGAATATTTAATATTATAAGAATTATATTAACGTGTATGATGAGAATGACGAACAAGATGATGTCGTCTATGATGTTTGATGCTGATAATGGTTTAATGATAAAGACATTCGTTAGTTGATTTGCATATAAATATATATATTTTTTTTCTGTAGTTTGTCGGATATATAGGTCTATTGCTAATATTAAATAATTATACAATTTTTATAATAGACAACAACAAAAATGCACTGGTATTATACTTACGTAGGCATATTTTTATAATATTATACAAAATACAATTTCATTTTTAGCAAGTTTACGAGTAAATTTACGCTCTTTCATATAGACGATTAGCACTATATACATACATAAATCATCATTATTGTTCTACGTAATTTTATTTCTTAGACACTTAAGGCATTTCTCATCTATACGATACATATATAAATAAGTATATAATTATACATGATACATGTGCGAAAGTTATATACAAAAAAAATACACTTGAATAGTGGTAATTATTACACATAGCTATTTAATTTGTTCTTAAAAAAACATTACAAAACATGCATATATACGTACTACGTCTTTGTATTTTGAAAGCACATGCAAAATATGTTTGCGCAATTGTGGATTTTATTTTTTGCGTTGCAAAATCAATTCAAATTGTGGATTTTATTTATGTGTTGCAGAAATAATTCTAATTATAGATTTTATTTTTGTGTTGCAAATTAATTCAAATTGTAGATTTTATTTTTTGCGTTGCATAATTAATTTCAATTGTTTTATTTTTTTTGTGTTTCATAATTAATTGAAATTGTGTATAGCAAACAAAAATGGTTTCATTTAGTTTTGTCACACGAAAAATGGAGATAAATATGCGTTAGCTTTTAAATTGAATACAAATAATACAAGCGTTATTTTTATTTTAACCAAAAATTGTATAATTCATAAACACAATTTGAAAAAAGTTATATTCATAAACCACAAATGCGTAAAGTAGTTGCTACAAAACTGTTAGGTTGTTTCATTAGTGTAAAAGCGAGTTTTAGTTAAATTGATAATAGAAAACGTAATCAAGTTTGCTAAGTTTACAAATACAAAAACACTTATACATATATAAATATAAGGAAGAGCAAAAATTATAACTTAAAAATCATACAGCTTTTAAATTATGACATATTGTCTTTAACAAACAAGCAAAAACACAAACATACATATACACCAAAAATCGTATGCATGCATATAAGTAAAGCGCTACGAAGCATTTGAATATGGCGATTTTTTCATATATTCAAAAGTTAAGAAGCATAGCGCTAGCTCAAAATAATATCGAAAATAACAGCGCTACAGCATAAGCATACAAACAAACATATAATATATAGAACCTGTATATGTAATTAATGATCTCAATAAAAAAAAGTAATGAGGACGAAATAGCAAAATACAAAATGTAATTTCAAAAAAAAAAAACAAAAATTTAAATATAAAAACCACAAAAAACATAAAACAAACGGTTGAACGTGTGCTGTATAACAAGTAATAAAATTGTAAACAAAAGAAAACAACAAATCTTCAGGCCCGATATCATTTCTAGTTTAAAGAGAAAAAGAGGAAAATAAAAGAAAAAGCTTGGGAAACAAACGAATATATTTTTATAATTACAAGGAAAAATATAAAAATATATTTTAGAAGTACGTACATATATATACAGATATATATATAGAATACATACACACATAAGTGTTCAATATTTGAAAAAGAGATGGAGAAACAAAAAATAAAAGCCGACCATGTCTGGCTAAAATGCGTCTAAAAGCGAATATAACCAATTCATTTTAACTGGCGGTCCGTTTCACAACGTGTTTTGTTCGAAATAATATACATAAGTATGTTTTGCCATAAAAAAATTAAGCAAACAGTCTAAAATGTTCATTTGGTAAATATGTCAAGTATATGCTAAATATTGCATATGCGCCAAAAAGTATGTTTCTTTTTCGTATTGTATACATATTATTTATAGTATTGGTGTGTGTCTAAGACAGGTGCTAAAAATAAGAAAAACAAAAAATTGTGTGCGAAATTCTGTAAGATAAGTTAACAACAATTTTAGTTAAATTTGAAACGGGCTTAGCCAATGCATAAGGTAGCCGGCTGGATTAAGTCCGACATTCTTTATGGCTGCGTCTAATGTAAATATATTTATTAATAGTCGATTTCTTGGTATCCAAATGTATTGTATTTAACGATAATCGCGTCTGTATTGCGCCATCCGATTTGTGAATGATGGCGCCAGCTCACGTTTTCATTTCACTTAATATTCTTTACGTAAAAAAAAAGAAGAAAAGAAAAAATATTTCATGCGTATTACTGTATAATTTATACGTAGTGTGAAATTAATAAATAATACAAGAAAATTATACAAATA
>maker-Btry866.size94016-snap-gene-0.41-mRNA-1 transcript offset:0 AED:0.09 eAED:0.27 QI:0|0|0.33|0.66|0.5|0.33|3|198|142
ATGGGCAGATGGCGACCCCATTTCTTCTGGAAGCAACACCCACCATTTTTTATGAAGATCATTAGATTAGAAATATTGCAAATGCAAACTAAAATTAAATTGAAGCAAGCCGGACCGGTTTATTCTGCGCAACTACAAAGGGACTTACACAAGAAAATGGATAAAGCATTGCCTAGGCAACTGGCAGCGATGGATGTAAGTACGAGCAGCAGTTCAGCACTGCAGCAAGAAGAATCACCAATGCAAATGCTCAGCAACCGCTGCGAGCACAAAATTAATAATAATGGCGTAAATACACGATCGATGCAAGCGGATGCAGCTGCTAAAGCAAACGGCAATATATCAGTCGAAATCTTTGATTTCGAAGAGTGGGCGGGGAGTGGTACGCCAATGCTGCATTTGTGTAAATTGAACGCTATATCAAGCTGACAGCCTACCATACACCAAGATTGACCACTGCATCCATTAGGGGAGAGAAATTCAAATTTAGAAAGTTGCAAATAACTGATACCTGCGCCAGCGCTGACAACCAAAAACAAGAGCAGTTAACAAAATTGGCAACAAAGTTTGTACAGACAATAAAGTGAAAGGCAAAAATATAACAAATAAGTAAGGAAGAGCTAAGTT
>maker-Btry84.size390489-snap-gene-0.179-mRNA-1 transcript offset:568 AED:0.40 eAED:0.53 QI:568|0.6|0.5|1|0.2|0.16|6|0|221
GTCATTTTCTGCTTTCTGTTTTGTGCGAGTTTTTCGTTTTCAATTTTCAACGCCAACTGCGCGCTGGGGTAGGCGCTCAGCCTCACGCTACCGCCTGCACAGTTTGTCGGAATTTATTGAAGTGAACGGTTGTTGTGTTTTTGTGAAGCGGCAAAAATAATTCGCATGTGCTTCAAGTGCGTCGCTCCACTGTCTACTATAACTTTAATTGTTATTATTATAGTGTTTCAATATACAATTGCCAAGTGGGAAGCAAAACAAAAATTAAAATTTTTTATAGAAATTTATAAAGTGTAGAATTCTAACACTAAACAACAATAAGTGTGAAGAGGAAGTTTAACTAACATTGTGTGCGTGTGTGTGTTGTTAATGAAAACAATTGCTGAAGTTTCGATTTCTGAATTGAAAAGTGAATTTTTGAATTTATTTTTGCGATAATACATTATAAAATGTCGCAGTTTTGGCGTTTATAAGCGGTTAAAGGATTTTTTGGCGTTTTTTGAAAGAAGTTTCTGACGGCCCGTATTTGTAGTTGTAGCAGCATTGCAACGCGCGCATTCTATAAGCCATGGCAACATTAATACCGTCCTCAAATGTTGAGGCCGCTTATGAAGATATGTTCAAAGAAATCACACGTAAATTATATGGGGAAGAGACCGGAAATGGTTTACATACATTGGGCACACCGGTTGCGCAGGTGGCGACCACTGGGCCCACAGCACCCGAGGGCGAGCGCTCATTCACGAATTTGCAGATCGATCGCAGCGCTGCGCCCACCATCGAATATGAGAACAATGCCGCTAATGCAGTGGCAACAGCTGCCGCCGCGGCAAATGTTGTAATCCAACAACAAGCCGAGGGTTCTGTGGTCGTCGCCACGACAGGCGGTAATTTCAAATCGGAAGACCACTTGAATACGGCTTTTGGCCTGGCGGCGCTAATGCAAAATGGTTTTGCCACCACCAACGCCGCTGGCACCGGTGGGTGGTTCAGTTTTTCAGTATGTATTAAAACCATATTCTTCCTACTGAAACCTCTTTTATTTAAGCCTTATAAAAATAATATTAAGCAAGCACATATTTGTATGCAAAAATTTTATATAGATGTTATTGAATTACCTACATATGTGTATACCAAAAGATTGCTAAACATTAGGGTGGGTCTAGTGTTTTACATATGTAAACAATTTAATTCGGATTTATTACTAAATGTTTATGAATTTATTATTTTATAA
>maker-Btry7393.size23368-snap-gene-0.11-mRNA-1 transcript offset:0 AED:0.03 eAED:0.07 QI:0|0|0|0.5|0.66|0.75|4|0|820
ATGAAATTCCCTTCGCGTGGCAAAAGCAAAAGCTCGACAATAATAGCTACAGTGCAAAACGCTGGCGCCAGTAGCGGCATGCGTGCCTCAAAATATGTAAACGTGCACAAGGACACCAATAAGGACACTGGCAAGGATCGGCGCATGCCTAGTCTGTTGGCGAATGCAGTGAAAATGAAGATTACAAAGTGTAATGCCACCAAGTTGGCCAACTCCAACAATGGAAATAAAGGCTTAGCCGCGACGACTATGTCGAATACAACAACAAATGCATTTTACAATAATATGTGCAGATCATTGAATGAGAATCACAGAATGGCACAGCCAACGAATTTTCAAAATTCTGAAGAATCAAAAGGATTAGACACATTAAATGGATTTTATTCAACAACAACAACAACAACACAACAGCACAAAACAAGTGGTGAATGTGACGAAATGCTGTGCCAACCGATACAAGAACAAACACAATATTACGGACAGCAGGATCAGCTATTGGTGGAAGATATGTCAGCTTGTATGGCGAAAACAAAAACAACAGAAACAGCAGACGAACGGCATGATCACTTCAATCTGCTGCCCAACAACGACACAAGAGTGACAGGGAACGGCGGCATATTAAAGGAAGGGCAAAGCCAATCACCACCACAGCCAATGCTGAGCGAGCGTGCAAGGATCGAACTTACAACAATGAAACTAACTGCGCCCAAAGCTGACGCAGTCGAACACTCAATACCGTCAGCACAGCAACAACAACAGAAGGTACAGACAGTGCAGCACACAGAGGAGAATTGTACGGAGGCGAGAAACACGAGCATATCTCAAACAACAACAACAAATGCAATGCGCTCGCCTTGTACATTTGTAAACTCACACACGCACAACCGATCGACGACACCACCGCTACCACAAGCGCACACAAAACCAACACAACTACAAGCCGAACAACAACAACAACAAAAACCTCCTGCGTCATTCTCAACGTCGTCTTCGGCCGCTATACCGTCGCATTCGTCTTCGTCTTCGTCTTCGCATTTGGCTTCGTTGCTGGCACAGCCTGCTGCTACACCGGCGTTGACGTCGTCTTCGGCGGCAGCGACGACTGTGTCCGCGTCGCCAATAAGGTCCGCAACACCAAAACTCATATCAGTTGTCAACGAAACATCAAAGCAAACGGTGTTACGTACGATCGGTGAAGCCCGAAACACATCATCAACAACAGTGAAATCAACAGCAGTGAACGCTTTAGAGCAAACGGCTAATGTTACACAAATAAAAACTCCCACAACACTTGCAACGAATGCTTATTTTGAAGTGAAATTAGAGACGACGAGTCAAGTCGAAGACGAAACGGCGATTCAGCAACAGCAGCAGCAAACGAGCGGTGACGTTGTTGTTAGAGATAGTGTCGTCAACACGGATCCACAACAAATACAACAACAGTTAGTGACGCGAGATAAAAATGCCAAAAACGTTGATAAGTTTCGTAATGCGATAACAACGTCTACGACGTTAACAAAAACAAAACAAACACTAATACCGACTGCTGCCGTGGCGCCGGTTGTAACCGCAAATGTCGCACAAATATCCCAGCAACAACAACATCACCAACATTTTTTCACCCCTTACAATAGTTGTGCCTACGATCTGTCGCGTCATAATCAGCAACAGTTGCTACAACTTGATCACCAGCAGCAGCAACATCAATCACAACAACAGCTCACAAAAGAGTTGCTCGATAAACCCGACTTAATTGCTTTACATCCCTCACATTTACTATTTACTCAACATCTGTCGACGGCATCGCCGTACGTACACTCCCCACCGTCGCATTTGCATCCGCACGCGCACCCGCACCCGCACGCACATCATCCACAATTCATTGACGACAATATGCGCAACAATTTCAGTCTATACACCTACGGTGGCAATCCACATGATCATCTGCAGCATCACTCAAGCACTGGCGCCGCCCCCAGCAGCATTGACGAGGTCATACAGGACACGCTGAAAGATGAGTGTCTCGAGGATCATCACACAGGTGTCAGTTACTGTACGTTGACCACCGTGCCCGACCTTAAGGATGCCTATCATCACACGCATATGCTGGGTGCAGCGGAGCAACAGGTGCTGACACCCACTCAGCTGCATCAGCTGCATGTGAACACACATCAACATCACAACAATTCAGTGAGTTCGGGTGGCGGTTCACCGTCGCCCACATCACTTTCGCACGGCGGTACGGCTGGAGACGTCTCCAGCTTTACACAATTAACCAATGCGACGGCCTACCGAGACGTGTATGGTGGATTTGCGACTGATCCGACTGTTATATCACTGTTTCCGTCCCCGCTGAGTCCAGTTCTAACAAGGATTAGTGTTATGTTAGCTTGGAGGTTAGAGCAAATAAGCGTAGAAAAAAAGAAAGAAAAAAACATAGTGAATTTATATATTGTTACATAA
>genemark-Btry209.size274162-processed-gene-0.38-mRNA-1 transcript offset:104 AED:0.58 eAED:0.58 QI:104|0|0.5|0.5|1|1|2|0|68
CTTTTGGGGAGGTGGTGCCGCGCGCGTTCGGAACACGCATTGAGAAGCAAAAAATAAGAAAAAAAGTGAATCAAATAAATATTCAATGAAAATTGTGTTTGTGAATGAAAAAATATAATGCAAATACACTGCACAGTGGCAAAGCACTCAACGGCGTTGCACTAAACAATTTAAATGCAGCATTTAATGCAGTGCGTATGTTGCTAGTGGGGCGTGCGACGTGGGGCGGTGGCGTGCTAGTGCTAATAAAATGTGTATTATTTTTAACAACGCGCTTACAAGCTCAGCAGCGTTCCGTAGCAAAGTGGTAA
>maker-Btry131.size290118-augustus-gene-0.89-mRNA-1 transcript offset:8 AED:0.00 eAED:0.00 QI:8|1|1|1|1|1|2|926|95
GCTAATTCTTGTTGGAGTTATCAATAGCAAAACATGTTCCGAATCAACACTATAGCTTTTGCGTTATTGTTTCTAACAATGCTTTTCGTTGGTGGCGACTGCAGACCACAACTACCCCTACCAGTGGGTCTACCGCTTGGCGCTGCAACCGGCACTTTGACAGGTGCCGCCGGGGGTTTGCCTGTTGTTGGCGGCGTGGCACAAGGCGTTCTTACACCTGTAGGTCAAATTCCCCAAAGTTTGCCAGTGGTTGGAGGTGTTCTGAACGGTTAATACATTCTTTACGAAAGGATTAACGTTAAATTAAATTAGTGTAAAATTAACTAAAAATTCGTATAACTATTAAATATTACTGGGGTTTTGGAAAAAAATAATTTTTGATTAGAGCAATAGCTTTGGTGGAGGTAGTAGAGGCGTTTGGATGTTTTATTCCAAAGGGATTTTGTGAATTGGTGTATGTATTTCGTGCAAAAGGGATGTCAACTAGATGGGATTACCTAATTTTACCTTATTAAGTGTGAGATCCAAGGTTTTTCAGCATAACTCCCGTAAATGTGAAAATGTCAATAGGGAAGAACTGGATTGTACTTCGTTTTCTTTCAAAGCACTGCGGATGAAAACGGTGTGTTTTTAGACTTGTATATGTTTACCTCGGGTCAGAAGGATCTGCTGAAGTGTTAGTAGCTGACAAACACCAAGCAGGTGAGGACTTCAAATGTATTTAAATAGATGCTAAAATATGGACACTACTTGTAAAGAGAGTATATAAAAATTTAAATGTCGACAGATCGGGGTTAATATAAAAAAAGTGTTAATGATATCTGTGAAAGCTTTCAGTAAAAGCTAACTTAAAATTGTTCCACTAAAGTTTGCATATATTAAAGTTTAGAGCCATAAAATAATTAAAATGGCCATACAATGAAGTTGATCGATATAGCTGTATCACTTCGGGGTCATCACAGAATGTGCTAATGGTATCATTATGAAAGTAAGGGTAGGCAAAGCCTTTTTAAAACATGTTGGGCTGACTGACCATGCCATAAATAAAAGAAAACTTTGGCTAAATTGCATGAGTTGTGCTTTGATTTCCTTTCATATTCAACGGATTCTTGGATCTGATCCTCACAGATTTTTCCTCCTCAAGACTCAATATAATGTAAGAAACGAAATCAAGCGATAATCAAGAAGTAAAAGTTGACACGGACGTCTCTTACTATTACTA
>snap_masked-Btry23.size1150895-processed-gene-4.116-mRNA-1 transcript offset:0 AED:0.64 eAED:0.64 QI:0|0|0|0.33|1|1|3|0|121
ATGAGTACTCTCTGCAATGACGATGCCAACGGTAATGTCCCACTGGGTAAATCGTGCAACCGTTATTGGCAATGCCAGGGCGGTTATCCACGCTTGCAACGCTGTCCCGCTATGTTGGTATTCGATCGGCATTCGCTGCGCTGCGTCGTACCCCCGACGGAGGAGTGCGATATACCAACAACGCCAACGCCACTCGACGGCGAGGGAGAGAACAACAATGTCGGCGGCGGTCAGCTGAAATCTAGTTGTTGTTGTAATGTTAGAAAACTTATCAAGAATAATTACGACTACTCCTGCGATGTCACAGCCTTCGGTCGGTTAAAGTTTCGGGTACGTTTCGGTTATGTAGATCCAATTGCCAACTAG
>snap_masked-Btry2191.size55110-processed-gene-0.20-mRNA-1 transcript offset:0 AED:0.81 eAED:1.00 QI:0|0|0|0.33|1|1|3|0|127
ATGACCTACGCCCAGAACGTGAAAACATTTAAAATATCGTATCTCTCAAACCAACTGTCTAAGAACTTTGAAGCCTGCCTGAAAGCAACCAATGGCTGCCACCTTATGAATACCTTAAAAGCAGCGCTCATGAATTTTCCCCGTCGCTTCTACGCCGTCCTCATTCATTCATCATTGTACGCACATGCCGATAACATTCACAACCAAGTTATGGCATTTGCATTCGAGTATCTACTCGCAACGATGCGCACCTCCCCCCAGCAATTCCGGTATACGAAACAACTGTCAGAATGCTTGGACAGTTCCATGCGTTGTCCTTACATGCTTCCTTGGCATCCTTTGCTATCGCTCACAACTCGTAAATCTTCCAAGCAAAATGGGTAA
>maker-Btry431.size140094-augustus-gene-0.58-mRNA-1 transcript offset:19 AED:0.31 eAED:0.31 QI:19|1|0.5|1|1|1|2|0|206
AGCATACCGCACACATTGGCTGCGAGTTGCTTCCTTAAAAAGGTTATTCAAGATGAAGATTCCAAACGAATTTAAAATTCTAGTGGCATTTTTCTGCGTTTGTTTGATTTACCACATAGACGGTCTGCCACGGCATCATCACAATTCCACGGCGTGGAACAATAGCGGACGGCATAATGCAACACATCACCGACCCACTCATATGATTGGTTACCAAAATCACACCAATCCTAATAACTGGCAACCATATCACCGACCCAATCAGACGATTGATCATCAAAATCACACCAATCCTAATAACTGGTATCCACATCACCGCCCCGGAAGACCATGGCAAAATAATCATCATTCACATCGAAGAAATTGGACGCAAAATATCCCCATCAGCCTGCCACAGGTGAATAATGGATCCAATTCATATCCCACTTGGCATGCCGGCCTTCCTGGTAGTACTCTGGTAGCTGGAACCCATACCGAAAATACATTACCTCTATCCAATAATGCTGGCAATGGGTCCAACTTAGGTCCACAACTAACACCGTTAGCTGGTAGTGCCTCTGGAGATAAAAATACAGTAAATGCCGGTTGGAATTTCCCTAATGGGCAACTAAATGGAACTTATAGGGCACATCCTTACTGA
>maker-Btry34.size655956-snap-gene-2.152-mRNA-1 transcript offset:0 AED:0.70 eAED:1.00 QI:0|0|0|0.57|0|0|7|0|134
ATGCGCACAAAGGCCAAAGAATTTCTACACACACATACACACAAACTTAGTAGTCAACACACAACGATATTTTGTAGAAGTGTTTGTTCTGACGCTGGAAAATATGAAATTCATTTCGCTAGTCTACCTCAACATGCTCATAAATTAGCTAAGCTACTAAAGAAAACAAAAATTAAAAGAGATTACGCGAAAAAAATTAAAGAAATTTGGCAGAAATTTAAAAAAATAACTTCAGAAAAACATTTAAAAAAATTAAAAAAAAAAATTAAGAAATTTGAGCAGAAATTTAAAAAGAAAATTAAAAGAGATAAAAAAATAACTTCAAAAAATATTTTTAAAAAAATTAAAAAAAAAATTAAGTATATAAACACCTGCATAGTGTATAAGCAGCAAATGATTAACTGA
>augustus_masked-Btry302.size188530-processed-gene-0.8-mRNA-1 transcript offset:235 AED:0.13 eAED:0.13 QI:235|0.90|0.72|1|0.95|0.90|22|227|1461
CTCAAAATCCATGCAATTCCACAAAGCTTCTAAAACTAAGAGCTCAGTTATGTTTTGATCGCTCTGGCGCATAGTTAAACAAAATTGATACTCTCCTTAAAAAAAGAAGAGATTTAATTGAAGCCAAACTCCGAAGCTTTACTTGCGAGCTCGTAATACATACCTACCTGCGCTCGTATATATGTACATATGTAGATACCTATGTGCCAAGTAAGATAATTGTGGAGTTTGTGCAATGTGGCTCTACGTATTCATCGTCGCTTTGGCTTTTCTTGCCGCCTGGTTATACAAGCTAAATCGGGATTATTGTGTAATGGCATTTTTTGCCAAGCGCTTGAAGACCGTTGACGGCACACCGTTGGAGCATATTGTACCGCAGGCGAAGGCAGAGACAATATTCGCAAATGTTTTCGATTGTTTTGGCGCTGATAATGTTGTGCTCTTCGATAGCAGTCGCATCGCAGCGGCCACTCTGCGCAAAAGCTATGTGGAATACAATTTATTTACGACTTTCTACAATGTGATTACCGCCGAAGATGCGGAATTATTGCTGAATGATAAGAATCTGATAACGAAAGGTATTGCATACTACTTCCTCGAACCCTTCTTGCACACGGGTCTATTGACATCAACAGATAAAAAATGGCATACGCGCAGAAAAATGTTAACACCTGCCTTTCATTTCAATATACTTGGACAGTTTGTGGAGGTTTTCAAAGAGGAAAGCCAAAAATTCGTGGACCAACTGGAGGCCATAGATAGCGATTCAGTCACCGTAAATGAAATTATACCCAAATTTACACTGAATAGCGTTTGTGAGGCCGCTTTGGGCGTCAAACTGGATGAACAACTCGATGACCAAGAATATCGCGCGAGTTTTAAAATGATTGAGGAAGCCTTTATTTTGCGTATCAGTAATCCCTTCTATATGATCGACACTATATATGATATTTTTATGGCACCTAAAATGGAGAAACATCTGAAAACCGTGCATGGTTTCTCCAGCAATATCATACACAAACGTCGACAGTTATTCGCCGCAAAGTTGGAGCAAAGTCCGGTTAAAGAGGCAAATGATGAAGACTTCGGCTTTACGAAAAAGAAGCGCTATGCCATGTTGGACACACTTTTGCATGCCGAACGTGATGGACTCATTGATCATGCGGGCATTTGTGAGGAAGTGGACACGTTTATGTTCGAAGGCTTCGACACCACTTCGATGGCGCTGATATTTGCACTGATGAACCTCTCGCTGTATCCAGAAATGCAGGAGTTGTGCTACCAAGAGTTAGTCGAGCACATAGAAGATGATTTACATAAGCTCGATGTTAATGATCTTGGCAAACTGAAGTACCTGGAGTGTTTCATTAAGGAGACTTTACGCCTCTATCCTTCAGTGCCGGGCATAATGCGCAAGGTAATGCGCGATACCAGTCTTGCCAATAATGTCTTTTTGCCTGCGGACACGCAAATCTCCATACACATTTTTGATATACAACGCGATCCCAAGTATTTTCCGGAACCAAATAAGTTCGATCCGACTCGTTTTACACCGGAAAACTCAGAGGGCAGGCATCCTTACGCCTATATACCCTTTAGCGCCGGGCAACGAAATTGTGTTGGTCAAAAATTTGCAATGTTGGAGATAAAGACTTTGCTGGTCTATATGTTAAAGAAGTTTAAAATTTTGCCTTTAATGGATCCAAAAGATTTGCGATTTGAAACTGGCATTATTTTAAGGACACCAAACGCGATCAAAGCGAAACTTGAGAAGAGGCCTTTCTACCAGATTATTACCGCTGAGGATGCTGAACTAGTGCTAAACGATCAAAACAATCTTACCACAAAGGGTATTATTTATAATTTTTTGGAGCCGTTCCTAAATAGAGGACTGCTGACGTCATCAGGCAAAAAATGGCACTCTCGTAGAAAAATGTTGACTCCTGCCTTCCACTTTAATATACTTGGACAATTCGAAGAGATTTTTAAAGATGAGAGTAAAAAATTTGTGGAGAGTTTAGAAGCCAGCGATTTAAGTTCTGTGACTTTAAACGAAATCATACCGAAATTTTGCCATTGTGAGGCCGCATTGTGTGTCAAATTGGATGAGCAAATGAATGCCGATCAATACCGTGCCAGCTTCAAAATGATCGAGGAAGTTGTCTTGATGCGTATCCAAAATCTATTTTTTATGTTTGATCTCATTTATAAAGTATTCTTAGCGCCTAAAATTGCGAAACACATTTCAATTGTGCAGAATTTCTCCAGTGAGATAATTGACAAGCGTCGGAAACTATTCGCGGAAGAGTCAGAGCATAATAAAGACAAGGCGCATGACAACCAAAGCTTCTATACGAAAAAACGCTACGCCATGTTGGACACACTCTTGCGCGCCGAACGCGATGGACTCATTGACCATGTGGGCATATGTGAGGAAGTGGACACATTTATGTATGAAGGCTACGACACCTCATCGATGGCGCTCTTATTTTCACTTATGAACCTTTCACTGTATCCAGAAATGCAAGAACGCTGCTATCAAGAAATACTTGCATGTGTTGAAGGTCCGTACGCTCTAAGCTTGGTTGTGTCTTTGCAAATTGACATTACGTTTATTTCCCATTCGCTAACAGATGATTTGAGTCAATTGGATATTCAGCAGCTGGCCAAACTAAAGTATCTGAAGTGTTTCATTAAGGAGACCCTACGTCTATATCCCTCAGTGCCATTTATAGCACGTGAGGCTGTGAATGAAACTCGCCTTGCCAATAATCTAATATTACCGGAAGGTGCACAAATTGCCATATATATTTACGATATACATCGAAGTGCTAAATACTATGAAAATCCGAACGAATTCGATCCGGAACGTTTCACGCCCGAAGCGTCAGCCGGACGACATCCTTTCGCGTACGTACCATTCAGCGCAGGAAAAAGAAATTGCATCGGACAAAAATTCGTTATGCTGGAATTGAAGACGATTTTAGTAAACATCTTAAAAACTTTTAAAATTTTACCTCTCATGAAGGATCAAGTGATTGGTGCGATCATAATCGCTTGGCTCTACAAACTAAATAAGGATTATGTGGTGCTGACATTATTTTCTAAGCGGGTGAAAACAGCTGACGGCACGCCCTTGGAAAATTCAGTGGCGCTGCCCAAAGGACGCACAATATTTGGCAATGCCTTCGATTTCGCTTTATCCCCTGATAACATGTTCGACTTCTCGCGCCAACTTGCTGATGAAATGAAGCGCAGTTATCTACAATATGGATTATTCACATCTTTTTACAACATAATCACCGCTGAGGATGCTGAACTAGTGATGAACGATCAGAATCTGATTAAGAAGAGTATTATTTATAATTTTTTGGTGCCGTTCTTGAATAGAGGACTGCTAACGTCATCAGGTAAAAAATGGCACTCTCGTAGAAAAATGCTGACTCCTGCCTTCCACTTTAATATACTTGGACAATTTGAAGAAATTTTTAAAGAGGAGAGTAAAAAATTTGTGGAGAGCTTGGAAGCCGGCGATTTGAGTTCTGTAACCTTAAACGATATCATACCAAAATTTACACTGAACGCCATTTGTGAGACCGCATTGGGTGTCAAGTTGGATGAGCAAATGAATGCCGATCAATACCGTGCCAGCTTCAAAATGATCGAAGAAGTATTCTTGATGCGTTTCCGTAATCCATTTTATATCCTCGACTCCTTATATAAAGTATTCTTAGCGCCTAAAATTGCGAAACACATTTCAATTGTGCAGAATTTCTCCAGTGAGGTAATTGACAAGCGACGTCAAGTTTTCGCGGAAGAGCCAGAGCATAGTGAAGACAAGGCGGATGACAACCAAAGCTTCTATACGAAAAAACGCTACGCCATGTTGGACACACTGCTGCGCGCCGAACGCGATGGACTCATTGATCATGTGGGCATATGTGAGGAAGTGGACACATTTATGTTTGAAGGCTACGACACCACATCGATGGCGCTCTTATTTTCACTTATGAATCTTTCATTGTATCCGGAAATGCAAGAACGTTGCTATCAAGAAATACTTGAACATGTTGAAGGTCCGCACCCTCTAAGCTTGGTTGTCTCTTTGCAAATTATCCATAAGTTTTTTTATCATTCGCCAACAGATGATTTGAGCCAATTGGACATTCAGCAGCTAGCCAAACTGAAGTTTCTGGAGTGTTTCATTAAGGAGACCCTACGTCTATACCCCTCAGTGCCGGTTATAGGGCGTGAGGTTGCGAATGACACCCGCCTTGCCAATAACCTAATATTGCCGAAAGGTTCTCAAGTAATCATACATATAATAGATATCCACCGAAGTGCTAAATACTATGAGAATCCTAAAAAGTTCGATCCGGAACGTTTCACTCCTGAAGCGTCAGCCGGTCGACATCCTTTCGCGTACGTGCCATTCAGCGCAGGACAAAGAAATTGTATCGGACAAAAATTCGCTATGCTGGAGCTCAAGACGGTTTTGGTTAACATCATAAAGAAATTCAAAATTTTACCTCTGAAGAAGGATCAAGATGTAAAGCTCGAAGCCGGCTTGATTATAAGGACACCAAATATCATTAAAGTGAAATTGGAAAAAAGAGTTTAAAGAGAGGAGAAAAAGAATTTTTAAGTGACCAAGCTACATCAAGTATTGTTTTCTAAAAATTTGTGTGAATTTGACAGCTGTCAACTGATCAGCTGTCTTATAATCAATTCAACCCAATGTTCATGTTTTCTGTTTTATATGTAAATAAATATTTCTTGCACTTTTGTGTTTAATTTATTGTGGTTATTTTTTTATTTAAGTTTGCTCTGGAGTTTGTTATACTTATA
>maker-Btry7749.size22438-augustus-gene-0.13-mRNA-1 transcript offset:0 AED:0.18 eAED:0.18 QI:0|0.66|0.5|0.75|1|1|4|50|205
ATGGATTCCGTTGTGTTATGGGAGGAAAACACAAAAGATGAACGAGTTGAGCGGAAAATTATAAGGGTCAAGTCTAATGTGAAGAGTCTTAGTGAAAAAAGGTCCACAGGAATACCCGAAATTGTGAAATTAGCAGCAACTCTAAAATTTTTGGCGCAGGGAGGGTATCAACAGCAAATTGGACAAGATCACCATAAAGCTCAACAAACAGTTTCGCGTTGTGTGTTTGAAGTTTGTAAAGCAACCGAGAAAGTGCTTTGTCCAAAACACATAAGTTTTGCAATGTTTTCAGAGGAGAAAAATGAAGCGAAACGAGCTTTCTACTCAATGTGTGGAATTCCAGGAGTAATTGGAGTGGTGGATGATACTCACATCCAAATGATACGACCGGCAGTAAATGAACATTTATATTTCAATAGGAAATTAAAACATAGTATAATTGCTATGGTGATATGTGATCATAAGATGATAATAAAAGCCGTTAACGGTCGGTTTGCTGGGGCGTGTCATGATGTTTGGAATTTGTCAAGCGAGCGCCAATATTTACAAACCAACTATGTGAATGGAGAAATAGGAATTCGCATTCCTGGCGACTCTGGGTATCCGTTTGAGCCATGACTTTTAACTCCATACAGAAATGCTATTGAAAACTCTGCTGAAAGTTACTA
>maker-Btry302.size188530-snap-gene-0.83-mRNA-1 transcript offset:44 AED:0.33 eAED:0.33 QI:44|0|0|0.73|0.42|0.46|15|0|722
ATAATGACGTTGAGAGCGTACTCGCCGAATCGCAGGCAATTGTTTTGAGTGCCGCACAACAACGCCAACAACAGTTAATTACTGAGTGCATCAACTCGCTGTTGGAACACATCAGCCCAGCGGCGGCCGCAGCTGCGATGAGCGGGGAAGGTGTGCTAAATATCGCCGATGTTGCTGATCTGCTACATCCGCAGCATGCGATCATAACGGGTGGGCGCTCACATGGCGGCTGCCCGCTGATCATATTCCCGGATAATAACAATTTCAATTTATTGGAGGAGGCCGATTATCAGAAATTAATTTTATATCTCACATCAGTGCCATCGCTGCAAGATACCGATTTGGGCTTTCAGCTGATCATCGATCGACGGAAAGACAAATGGACATCGGTGAAGACAGCGCTGCAGCGAATATCGTATCGCTTTCGGCTCGTAGTATGTTCGGCGCTTACCGATCTGCACGAGTACATAGACAAGACTCAATTGACAGTGGATATGGGCGGAACGTTAATATATTCTCACCACGAATGGATACAGCAACGAATATCGCTTGAGAAATTTTCTAGTCTCACACACCAAGTGTCAACCGAATTGGATATATTCATACAAACCATACACGATACGGAATTTCCCAACTCCGTGGAGGCCACTCAAAAGCTGATTGATGTGCAGGGCGGCGATTATGAGCGTTTGAAGGAGGAGATTTTGGCCGCGGCCAAACACGGCGAAACTCTGTTGAATAATATCAAAGGCAATGAGGAGATCAAGGAATTTTCCGAACGCACCGGCAATGTCAGCGCCATTGAGCGACTCCTGGTGCAGCTGGAGGAGACCGAGCGACGCTTCGACGAATTCTGGCGCACACACCGGAATCGGCTGCAACAGTGCCTGGAGCTGCGGCGCTTCGAGCAGGATTTCCGCGAGCTGCAGACAATTTTCGACGCCCATCTGAAGTGCGTCGCCGAGATGACCGAGATCGGCGAGAGTGTCGAACGTGTTGACACCCTAATGGACGACACGAAGCACTATCAAGAACTCAGTCGTGTGGATATCGAACGTGCCGGTGAGGTTATCAGCGCCGGCCAGCAATTGCTCGGCGTACGTGGCGTCTATCCGTGGGAGATCGTGCAGCCGAAGTGTGACGAATTACAGCGTGTGTGCGATATAATAGCGGAGCGTTTGTGCAAGCGTCTGGAGATACTTAGCAAGAATCGCGAACTCATGGAGAGAGTAGAAAAGGCTAATCAATGGTGTGCCAATGGCGTTGAGCTGTTAGCTTCGCAGCGCATCGAGAAATGTTCAGCATCGCCGGAAATTGCCGAACAAAGTTTACAAGAAATACAAGCTTTCATCGCATCGGCGGCGGAATTTAAATTATCTAGTCCAAGTGAATTTAAGAAAATCTTTCTGGAGAGTACAACACCCGAAACCAAAGCACTTGTATCGCAAGTTCTACAAAGAATCGATGATGTGTCATTAATGTGCGACAAACGCATTGCGAGTCTCAAGAAGTTGGCCGTCAAGCCACAAAGGCCGGTACAAACCGTTACGCCGGAGCCGGCAGTGCCCTTACAACCACAAGGCGGTGCACCGCATCTGCTGCGGCGCAAACATAAGAAATACCCAAAAGCGCAAAAGAAATTTAAGTTTTACGACACAACTTTAGCGCTTAGTCAGCTTAAAATCAAAATAATTTTATTTTTATTTATTTTCGTTTTTACAAAGTACAATAACAATTCCGATTTTTCAGATTCACGGCGCACAACAACAACTATTACTGACCGCGATAACTTCTTCTTCTTATTTTTGTGGTTTATGAGTAATACGAGTACAAATTCTTCAATTGTTGTTATTATTACAAATTATATTTCTATATTCATTCTACAAACTGCTACACACTTACTTAACCACCACTTTGTCAAGATGGTTTATAAGTTTTTGCTTATAACTGAAAAATTATTGCTGCTTTCATCATTCAGCGGCTCCAACAACAACATATACTATAAATATATACTTATACATATGCACATATGTATATATGTCTGTACATATGTTGTCAATTTGCCACACATTAGTCTCAAAAAATATATGAATATTTATGTGTATGGTATAACTGCTTGTCAGCATAATGCTAATTGTAAATTCAATGCCAAACTTGCGCTTTCGAAAGTGCTAATGACAACACGCATGCGCCCGCTTGCTTCGAAGCAG
>maker-Btry5422.size30210-snap-gene-0.6-mRNA-1 transcript offset:357 AED:0.70 eAED:0.70 QI:357|0|0.1|0.1|0.22|0.4|10|0|266
GTCAGTCGTGCGCTGTCAATAAAACGTTGCAAACGTGTCTAAAAACGTGTGCGGATAATAAAATTTTTCGTGCGCCTATTGTTTACGAAAATCTGTTGTACATTTGACCACATTTGTGTAATAAAAATGTAGTAAATTTATGAAAAATATTTTATTGCTTGTACGCGAATTACTTCGGTAATTTCTGTATAAACAAATGCTTACATAAATGTGTAAAAATAAAATTCTGGAAAAATGTGTTACTTTAAAATGCGCGCAACCATTCAGCGTGTGTGTAGAATGTAGCACGTTGTGTTCATTTGGCAATCTCAGTTGTCTTTGATGTGCTGCTTTAATACGTTTCACTGCTGATATGACATGACAGCAGCATTGAAAAGGCAAAAGTTGCTCATACGCCAACGCCCACAGTACAGCGCTAGAACAAGCACCGCTAGGCAACTGCATACAGCCAGTAGCTGTTCAACACCGTATTCCAGCAACCAACTTGTGCCGCTTCAGCAACACAATAACAACAAACCACAAATAGACTTCAAACGCTGCTGTCAGCGCGGCTGTCATAACGATTTAGCTGATGTGACAGCTTACAAATTTACAGGTCACTACTGTATTTTAATACAGAGTGCTCTTATCGAAGTAAAAACGAAGGAAACTGGTCTGAGGCCTGAAAACCTCAAGAATAAACTGATGCTGACCATTCACAGAAATTTCAAAGAGCAAAGAATGAGATATATATACAAACACAAACTACTAACAAACAATTACGTCATAATTAATGAGAAATCATATTTTAAAGCTAAATTAAAATTCTGCTACCGTACTCTTGCTAGGTTGGTAGGCTTTTTGGAAGCAAGAAGCAGCGCACAGATTCACAAGCATCCAAAAGTAGACTCAAGTGCATACATACACACACAAACTTACTTGAACCCACTTGCTTCAACCGACAGGTTAACGTGGGTTGTAAGCAGTAGTAAGGAATTGCGCTTGTGTCAGTGGTTCGGTTATAAAACTGGTCATATTGCATTGGATAGGGCGCTCGTGAAATATGGTCAGGACTGGCAGCATAGAAACAGTCGTTCAAGTTTGATACATTTCGTGTTGCTCATACGACATGGTGTACTATATGAATACAGACAAATGATTAATTGCGAAGGATCATAA
>maker-Btry10.size1205104-augustus-gene-0.67-mRNA-1 transcript offset:74 AED:0.25 eAED:0.26 QI:74|0.12|0.11|0.88|0.62|0.55|9|0|882
TGTGTAGCTGTCAAATTTTAAATTTTTTCCCCGCGAGCGTATTCGTGCAATAATAATTTAATATAAATGGAAATCTGAACATGTCCAATGACGGCGCAGTATCAATTGAAAAGGATAAAGATTCTTCTCAAATATCGCAATCATTTCGGGACCAAAAACTAATTGAAAGATTTGTTCGATGCAGTCAACTGCTCAAAATTATTGAAGGCGCAACAGAACTATTTATAAAAAGATATCGTAATAGCAAGAAGCCGGAAGATGCATTAGGTGCTCTATTTGTACCGCTTCATTTCGAGTACATCCATTTTATTCACAATAATGCTAATGAATTGTTGCACCAGATAATCGAAGAACCATTACAATTTTTGAGCGCTGCTAAATATTGCGTTTATGGGATTGTTCGTGATCAAATTAAATTATCTGGAAACACAGTAGAGAGTAACGCACTTAAGTCTATTGACATTGACCAACTTCACATCCAACTGAGATTCATCGGATTACCACTCCAGGAAGATCTCCACTTTGCACACTACAAAAACTGTTGGCCGCCCGGGCTGTCATGGACAACTGGAATTTTGTCGGCAATATCGGAACCTCAGTGGGCAATTCCGCCACCGACTATTCAATTTTCCCAAAGCACTAATCAAGATGGAAAAGAGGGTAACGGAGGTACTGAAGAAGCTAATGAAACACTCAGCACTTTGCAGTTTAATCGTGAAGAGCTTCCTTCGCAAATGAGTTCACAAGTTGTCTACGTAAACTCTTTTCCAGATGATTTAGATTTTACCTTAAAGTTTACTCAACAAAGTTCAGGGCAACTTGATCCCGTTGTAATAAATTCGATGGAAGTTGAGAACATTGAAATAGATGACACTGAAATAACAACACCAGAAACTGAAAAGACGCCAACTAATAGAGCCATTGAAAGAAAAGAAGATTTAACGAGTAGAACTGTTCATGTTATAAAAGAGTCATCTATTGGTAACAGTACTGATGCAATGGGTTACATCGATGAAATTATCAAAAAGGAGCTCCTTGATCTTACGGCAATAGAAGACTTTTCCGATGATGATGGGTTTGCTGCTTTCATTGATGTGAACTTGAATGTTTCTACAGAGCTTGAACAGTCAAATTCTGGTGGCGCAAATTTAGAGCGTATGTGCCAATCTCAAATGAATGCAGCAAAGAAAGAAAATATACTTGACAAACAAATATACACGTCATGCCCAGTAGAACTTCATATCCCAGCTTTACCCAGTACTATTTCTCCTGCTAAACAAAGCGAAGCCGTGGATTATACACTTAAAAGCGTTAATAAATGTAATCCACCAACAAAAAACGTCAAGAGCCTCTTGCCTCCAAAAGAGTTCAATGCTAGTGGAGTTACAGGTACAATAGACTATAGTTCTACCAGTGATTTGGGCATGGTACCCGCTTCTGTGAAACAATTATACGATCTGGTGCGGGCTCAGTATTCTGATTTTGCTTTCGTGTATGCATTAAGTGCGCAGCTTTGTCAAGATCGTGTACCAATGGATTGTTTCGTTAATTTAAAAATGGGTTTACTACTTAGCTTGGCGTCCATTAGTACAAATCCCGATCGTCCACCAATACCTATGATGGTGTTCGGCAGTGATACATACATAGCCAATTATTTACTTACAAACATTGCACAACTGTCGGAACGGTTTGTTGGCCCAGCTGATGTCGTAAAATCGCCCCTTTGTGGGAACTATCGCAATTGCAAATGGATTGTAGCAGATCCTATCTTGTTGGCAAGTGGAGGCGTATACTTCGCTGGCGATTGGTCACACCTGAAGATGACCCGGATGGATCAAGTTTTCAGAATCATCGAGTGTTCACGAGTTCCTGTTGATCATTCTTCGCAAATCTATCCTTTAGGGACCGCTATATGGGCACATTGGCGCTCATGCAAAGGCAATTCTAAAGATCAGCAAACATTTAACAAAGTGGTTAAAATATTTGGTATTGCAATATGCATGGACGACGATGAAAAACATGAAGTGCTCGTAGACTATATATTAGAGCAATCGTCTGTGAAGATCTTCGAATCGACCGTAGACCACTTGTCAATTAGCAGCGAAGACATGCGTTGTTTTCTAAGGACAATTTCAAAACGCTCCGTAGATCTGACACCAGAAGCTTCGCAATTGTTACAACAATATTTTGTAACTTCACGTTTCGCGCGCCCCGAATGCCTGACTAAACAAGCCTATGTCGTATTGAAACAATTTGCCGAGTCTTTTGCAAAACTCTGCTTCCGCCACGAAGTGTTGTGTCTGCCAATACCGCCACTATTTAGTTGCTTTATACATAAATCGAATAATCGAACGCACTCTATTATGACAACCAATCAGATGGAAGTGGATGACACCGACACCGAAGAATTCCAAGACATCGAAGAGTTCTCCGATGAGGCACCATCTTGCAGCAATACGCAGCCACAATCGAAGCGCTTTGTAGTAAAAAAGTTTCAGGCACAGGCGCTCTGGTCATGGGATGTGGCCGTGGACAATTGCGCCATTTGTCGCAACCAAATTATGGATCTGTGCATTGAGTGCCAGGCGAACCCGCTGTGCTCTAGCACCAAAGAGGAATGCACTGTGGCCTGGGGTGCCTGCAACCATGCCTTTCATTTCCACTGCATTTCGCGTTGGCTCAAGACCCGCCAGTGTTTATATTACACATCTATATTTTGTTAG
>maker-Btry2669.size48402-augustus-gene-0.35-mRNA-1 transcript offset:202 AED:0.02 eAED:0.02 QI:202|1|1|1|0.5|0.33|3|423|337
AAATTATTTTTTTGTTAAAACTATCAATTTTTTAAATATATTTATTTTAAATGAAAAAAAAAAGCAAATTTTCGTTTTCCACTCATTTGAACGCGCTCGACGAAGCCTAAACAACAGCTTGCGTTGAACACACCGCATCGCTGTGACGGTGCACATTTGTAGCTGTCAAAGTTCTGGTGTGACATTTGTAAATTTTGCTGTGTTGTGTTCGTGCATTTTTCTTGCAAAATATAGCCGGAATATTCAACTCATTTATCAACTCGTATTTCTACATATTTCAAATATAAGCATGGATCGTTTATTACGTTTGGGTGGCGCAATGCCGCAAGCTCCACCACCAACAGATGCCCCTGTTGTGGATACCGCCGAACAAGTATACATATCCTCGTTGGCGTTATTAAAAATGTTAAAACATGGTCGTGCTGGCGTACCTATGGAAGTGATGGGTTTGATGTTGGGCGAATTTGTCGATGATTACACAGTACAAGTAATCGATGTTTTTGCTATGCCACAAACTGGTACTGGCGTCTCAGTTGAAGCTGTCGATCCCGTGTTTCAAGCAAAAATGTTGGATATGTTAAAACAAACTGGTCGCCCAGAAATGGTGGTTGGCTGGTACCATTCACATCCTGGTTTTGGCTGTTGGTTATCCGGTGTGGATATTAATACACAACAGTCCTTTGAAGCTTTATCGGAGCGCGCCGTTGCCGTTGTTGTCGATCCCATACAATCGGTGAAGGGTAAAGTAGTTATTGATGCCTTCCGTCTAATCAACCCGAATATGCTTGTACTGGGTCAAGAGCCGCGTCAGACAACCTCAAATTTGGGACATCTGCAAAAACCCTCAGTCCAGGCATTGATTCATGGTCTGAATCGGCATTACTACTCAATTAGTATTAATTATCGTAAAAATGAGTTGGAACAAAAGATGCTGCTGAATTTACACAAGAAATCATGGAAGGATGGACTCACATTGGCGGATTATAATGAACATTGTTCCATCAATGAAAGTACCGTGCAGGAAATGCTCGAATTAGCCAAAAACTATAATAAGTCGCTCGAAGACGAAGAAAAAATGACACCAGAGCAATTGGCAATCAAAAATGTTGGTAAACAAGATCCTAAACGGCATTTGGAAGAGAAAGTCGACAAAGTTATGCAAAACAACATTGTGCAATGTCTTGGCGCAATGCTCGATTCGATTGTATTTAAGTGAGCTAATATTTTCCTGTTGCATTTGACTTGAATTTTCAAAACCGCATATACAGAACACTCAAACTGAGCAACACGCTTCAGTTTACCACGCATTAATGTATTTTTAAAAATAACATCATAAATGAAATAAAATATAGAAATAATAAATAATTTTGTACTTTACTACAGAAACATATCATTTAAACCCTTTAGGTTTGCAAAAACGTAATGTTGTTATTGTAGCCTAGTGAGAATTTTTCTAAAGTAATTTGGAGGAGTACTGTTGAGTTGACAATCGTTGTCTGGCAATCCGAACCCGTTCCGTTTACTTAGACCGGACTGTCGTGAGAATGGAGTATATAAAGTAATCATCGATATACACAATATTTATTGTGCGAACTTATAGTTAGTGGCCATTTCTGACCTGAGTTTGGGGATGTTCGAG
>maker-Btry2235.size91943-snap-gene-0.39-mRNA-1 transcript offset:0 AED:0.06 eAED:0.06 QI:0|0.75|0.6|1|0.75|0.8|5|2081|550
GCGAAAAAATCAACCAACTCAGGAAGCTTTAGAGAGCAACCACGAAAATACTACCAGAAAAATATTAAATCATCGAAAAAAGGAACGATAACCAGCAACATGTCGACGACCTCAATGGAAAATACGCCTGCCAAAGTGGGCGTTAAAGAGGAGAGCGCCCACTTGCTGGAGGCCTCTGACACCGGTGAAAAATATGGCTCGAACAAAGCGGATCAAGAGAACTTACTCGGCAGCAGCATGGTGCACGGTGCAAGTCAGACCAACTCCAAGACACTTCCGCAATATGTGGCCGCCTTATCGGCTGCTGGGGGTGCCTTTGCCTGCGGTACCCTGCTTGGTTGGACCTCACCGGCAGAGGTAAAAATCTACAATGGCGCTTACGATTTCCCTGTAAGCAATGGCGAATTCTCCTGGGTCGGTTCAGCCATGACATTAGGTGCGGCTTTCGTTTGTATACCAATTGGTATACTCATCAACTTGGTTGGGCGTAAGATGGCTATGTTACTGCTTGTAATACCGTTCACCATCGGTTGGGCTATGCTGATCTGGGCACAAAATGTTATCATGATGTACGTTGCACGTTTTCTGTTGGGTATTGCTGGTGGCGCCTTCTGTGTAGCCGCACCTATGTACACTGGCGAGATAGCGCAAAAGGAAATTCGTGGCACGCTCGGCAGCTTCTTTCAACTTATGATAACGGCTGGTATATTGTTTGTGTATTCTATTGGAGCTGGTCTCGACGTCATGTGGATGAGCATTGTATGCGGTGTGCTCCCATTGATCTTCGGCGTCATTTTCGTCTTCATGCCCGAGTCGCCTACATACTTGATCATTAAGAACAAGGATGAAGCTGCTGTTAAATCCATTCAGTGGCTACGCGGCAAGGACTACGAATACAAGGGAGAAATCGAGGAATTACGCGAAACCCAAGACAAGATCAAGCAAAACGAAGTATCGTGGATGGAAGGTCTGTCACGTCCCGTCACACGCAAGGCATTGTTTGTCAGTTTGGGTCTCATGTTCTTCCAGCAATTGTGTGGCATCAACGCCGTCATCTTCTATTCAGCCAAAATTTTCGAAGACGCAAACACCGGCATTGACTCGAATCTCTCCACCATTGTCGTCGGCATCATGCAGTTCGTTGCCACTTTTGTATCGACGATTGTTGTTGACAAACTTGGACGCCGTCTATTGCTGCTCACCTCTTCCATCATCATGGCACTATCCACCATCTCCATGGGTGTCTACTTCTACCTGCAGGATCAGGATGCCGACTCAGTCACCAATATCGGCTGGTTGCCCGTCGTCAGCTTGTGCGTCTTCATTATACTCTTCTCAATCGGTTTCGGACCGGTGCCATGGTTGATGATGGGCGAGGTATTTGCTGCAGACATTAAAGGCGTGGCTGGTTCCATTGCCGGCACAACTAATTGGGTTTTGGCCTTCATTGTAACAAAGACCTTCGTGAATTTGAACGACTCCATTGGCAAAGGCCAGACCTTCTGGCTCTTCTCGGGCATCACAATCGTCGGTGTATTCTTCGTCTACTTCATTGTGCCCGAAACGAAGGGCAAGAGCTTGAACGAGATCCAAGCCGAATTGGAAGGCAAAAGTGCGAGCACAGCGCCAGCCGCAGTCAACGGCGCTGTTTAAATGAGAGCGGGAGAGAGCGAAAAAAAGATGAAAATGGAAAATAGAAGATGTGCATAACTTACAGCTGCAGAAGAGCCCACAAAGCGGAAGAGTTATCGTTTCTATTTTCTTGCAAAAACGAAAAATAGTGTCTGCAGTCGGCGCATGCGCGTTGGACCTTTGCAAAATGCATTGCATGTATTAATGCTTTTCTAATCTTATTATATAATTTGTATTCTATTAGAAAAGTATTACATAATTTTAGTTAATAACAATACATATACCGCATGATACATGATCACATACATACATACATATATCTATAGACTCTAATATTAAGCGTAAAATGTAAGCAAACACGAGAGGCAGGAAAGCAATTATTTATTAAAAAACGAAAAATCTGCAATATTTCGCTTTCCCGTTGCCTTTACTAATTCTGCAACAAAGAATTTATAATTTAATTATGTGTGTAAGAATTTTATTTGTTATTATTTTAATATGTTATTTACCGAAAATTGCATACGTACACATTTTATATATGTAAATATTTTTTTGTTGGCAACTCATAATGTTTTAAAATATTTATATACACGCACGCATATGCATATGTATTTGTGAGTGAAATTTTAATCTGTTTGTTTTGTTTAAACTGAAAAAAATTTGTATACTCACTTGTGTCTAGGAAAATGCAATTTTATGTAAAAGTTTTTATGCGTCTAATGTACATAAGCCATTTTTATTTCATAAAAATACATACCATGTAAACATTAAGAAAAGTTAATTTCGGAAAAATAATAAAAATTATTTGTTTTGTTTATTTAAAAAAAATTGTTAATTAAAATAATGAAATATAGAAATATTTTTTAAAACACAGAGTTGTAATTTAAAACAAAATAAAAGTTTTTTAATATATATATTTTTTTGTATGTAACTGTTTTTTGTTTGTATTTATATTTTTTCATAATTTATATATAAATTTTTATTTAATGGAAAATGTCATGAAAATAAAACTCGAACAGAAAATGCAATTAAAAAAATGTGTATTTATAAAATTTAAAAAGTTAAATTCATTTAAAAAAATAACAATTTTTTAAATATTTTTTTTTAATATTTTGTTTTCATAAATATATTATATTTTATAAAAATAAAATAAAAATAAAAAAAAAATTTAAAGAAAGGCGGTAAAGATGACATGAATAAAACTAACAGAGAAGACTGAAGGTCAAAAGGATATCCTAAAGAAAATACACTTATAATCAAATGCATGAAATGTTGAAAAGTAATGTTGTTGTAAAAGTGTAAGATGTTTTCAGAATTAGGTTAGAAGTTTAAAACGAACTGGCTGCTGCAGTAAGAAGGCAGCCCAAGAAGCAAGCGTTGTTAAAGTAAGATAGGATTGTTGGTAGATGAAAAATCACACAGTTTATAGTATTGAGGTTTGAAAAACTATTAGCAGCATACCACCAACCAAGCATATTAGAGTTTACAAAAACAATATATTATATAAAACAAAATAATAATTACACAAAATACACGAACCTAACTGTAAAGTAATACAAAGCATAAAAACGCATTTAAAATAAAGAAAAAATGAACACATTCTAACCGTAAATTGCATTTTTTAATAATTTTTTACCAATTTCCTTTGTTATTGCACTTCGTCTTGTGAATGTGTTTGCGTACGCACAAAAACACACAAATATTTGAGACTTTCTACAACTAAAATTTAGAAAACCAAACTTTGTTTTAACATAACAAACTTTAAATAATAAATACCTTCTGGCAAAAAATGTTAGCAAAACGCAAATTAAATTAATTAAAGCAATATTTTGTGCTTTAAAGCAAAAAAAATAGTTCAATATTTTTTAAATTTTTAATTTCTTTTTGTTTACACTATTTTAAGTCACACTGTTTTTAATATTTTTTTCACACGAAACTATAATTGCTTGCAAGCAGCAATGTAATGTAGCATTAAATTTGTGTGCCTATTTTTTATTATTTTTTTCATTTGTTATCATTCTAAATATAAAAAACTCTTTGTAAAATATTCTAGTTCAAGTAAAGATGTGTAATAAATGTAAACATGTTTAAGCGGAAAATAA
>snap_masked-Btry455.size135817-processed-gene-0.30-mRNA-1 transcript offset:0 AED:0.90 eAED:0.90 QI:0|0|0|0.33|1|1|3|0|59
ATGAATCATGCCTCAATTATTGGACATTGCTATCGAAGTAGAGACCATTGGCTGCATATAATTTGCGGCTCGTTCCCTTACATTGATTTACCTGTCATAAGAACGCCCTATGCGCTAGTATTGAACGATCCTGTAGTTCCGGCTATAAATCATCAGATAAAGACAGACAACTTATTTTAA
>maker-Btry8263.size21120-snap-gene-0.6-mRNA-1 transcript offset:0 AED:0.26 eAED:0.26 QI:0|0|0|1|0|0|2|0|170
ATGAATCAACAACTTAATAAATTTTATAACGAACTAATAAGAGATCAAAATGGTGAGCGAATGACCTTGATGTTTCAAATATTAACAATTTCAATAGGAATAGTTATGGACGAATGTGAAGAAAACCAAACTTCGATAATTAATCTTCTAATTAAACAAACTACCACACAAAAAATAATACTACCTGGAAGACAATCGGGTAATGAATTAAAAGAAATTTATAAATCGACTACTGCTAAAGGTTTAATTGTTGATTCACGACTAGTCATAAACATAGAAATTCCCTTAATATCGTATGAACCGTCAAACGTATATAAATTAAATCCACTTCAAATAAAATACAAAGGGAATATGATTATTCCAGATATAAAGGCAGAATATTTAATATACAAGTTTGATTTGAATCAATATTCACTTATAAACCAAGTAGATCTAGATAAATTTTCTACTAACTCAGATAATCATTACCAATGTCCTGGAAATTTAGCTTGGAAATCAGCGACGGCTAATTAA
>maker-Btry19.size879602-snap-gene-0.51-mRNA-1 transcript offset:0 AED:0.18 eAED:0.19 QI:0|0.61|0.54|1|0.79|0.77|35|0|2276
ATGCGAGTTTATACATTCAAATCAAAGTATCACATCGATGTCGATTTTGAGGTACCGAAAAAACTCAACTGGTATTATGCGCCGCTTTTCACCGCCTTTTGGTTCATACTCTACCTGAGCATAGTTCTCACACAAGTTGTACGTTTACCCACACCGCTCACACTTAAAGATGAGGCCACAAATTCCGACTCATATATAGCCGAACGTGCCGAACAAATTCTAGTCAACTTAGCACGTCTCGGTCCGAAGGTGGTGGGCAGTGAAGCGAATGAGGTAAAAGCTGTTGAGCTGCTGGTCAGCGAAATCAATAAGGTTAAGACACAAATGAGCGATTGCTTCGAACTCGAAATCGATGTTCAGTTAGCGACCGGTTCATATATTCATTGGACCATGTTGAATATGTATCAGGGTGTACAAAATGTTGTCGCCAAATTGAGTGCGAAAAATAATACAAGCGAAAATTATCTACTCATAAATGCGCACTTCGACAGCGCGCCTGGTAGTCCGGGTGCTGGTGATGATACTTCGATGGTGGCAACAATGTTGGAGGTGTTACGTGTTATCGCCAAGTCGAGTGGACCACTGCAAAATCCCATTGTGTTCCTTTTCAATGGTGCCGAAGAGAATCCGTTGCAGGCGTCACATGGATTTATAACTCAGCATAAGTGGGCCAAAAATTGCAAAGCACTAATCAATTTGGATGCTGCCGGTTCGGGAGGTCGCGAATTACTATTCCAGTCCGGACCTGGCAATCCGTGGCTCATGAACTATTACCGCAAAGTGCCACATCCCTTCGCAACTACCTTGGCAGAGGAACTATTTCAGAATGATTTCATACCATCCGATACGGACTTCCGAATTTTCCGTGATTACGGCGGTGTACCTGGTTTGGATATAGCTTATATCTACAATGGTTATGTCTATCACACTGAGTATGATAGTTTCAATATCCTGCCGAAAGGTTCACTACAAAATACAGGCGATAATGTCTTACATCTTGCCAGATCTATAGCTAACGCACCGGAAATGGAAAATCCAACAGCCAATGAAGCTGGTCATGTTGTTTTCTATGATTTTCTCGGTTGGTTTATACTATACTACACGTTGAACACCAGTATCATTGTCAATAGCGTTGTTTGTGTGGTAGCTGTATGTGCCATCGGTGTGTCGCTCTTCTTCATGTCAGCACGTTCGGGTCTTGGCTGGTTGGCGGTCATTCGTCGTTACGCTCTCGCGTTTGCCGTACAATTACTCTCACTCTCTTTGGGGGCAGTTTTTGTTTTAATTATTGCAGTATTTATGGACGGTGTTGGACGCTCTATGACTTGGTTTAGTCAAACATGGTTAATATTTGGTCTCTACTTTTGTCCAATATTTTTCTGTATGACCATCTTTCCAGCATTATTCTTGGAGCGTACAAAGAAGGATCTGCTGAGTTTGGGCTTTCGCATTCAACTTTTCATGCATTCACATTGTCTAATGCTAATTCTGCTAACAATCGTGCTTACAGCGTTTAATGTGCGTTCGGCTTTCATGTTTATGCTCGCTGTATTCTTCGACATAGCAGCTCTCATCATTAATTTGATTACAAAATGGCATCGTAGAGCTTATTGGTTCGCCATCGCCGTCATCATTTGCCAAGCGTTGCCATTCCTTTACTATACCTCAGTAGCACAAGAGATTTATTTTACACTGATACCAATGATGGGACGATCAGGGTCTGCTTCTAATCCAGATATTAGAATGGCTGGAATAGCGATTTTCTTTACATGCCTATTCGCCGGCTTCATAATGCCACTCTACATGTTCTTCCGCAAAACGCGTACGATCGCGCTTTGTTTCTTAGGCGTCACACTATTATTCATAATACTAGCGGTCACTCCAGTTGGTTTCCCGTATACGCCCAAAGTAGCCGCACAGCGTTACTCGCTACTCCATGCCAAGCGTATACTACATAATGCCGACGGCACTGAACGTGTGAATGAATCGGGCGTTTATATATATGCGCAGGATCGCCGTATCCACATTGTGGATGAAAACAGCTTTTGGATACCCATCGATGAGGAGCCCAATATACCTAGCGTAAAGCCAACACTAACGTTGGCATCCAAAACTGAAGTGGACACATCCAATGTCAGCCGTTATAACTTTACGCTTACCGGTCCCGATCATATGACAATATTTATTGGACCAAAAACGCCAGCTAAAATTGTCAATTGGTCTTTCAACGACACTATGATTCGTGATAATTGGGAACCACCCTACTTCATCTACTACTCCTATGGCAAAGATAGCAGTGCATTAGATTTCTACATTGATGTGGAGACTACTGACTCGAACACACAAAATTTGGAAATCGGCATAGGTGCTCATTGGATACATCAGGCGGTGGAGCGTACCGACGGTTATGAAAAGTTCATTCAAGGCTTTCCGGATTATGCCTATGTGGCAGAGTGGCCGGCTTTCTATGAAAAAATTCTTCAAATATGCTATTGCATGTGCATACTCAGGCGAAATGAAAAACTCAACTGGTATTATGCGGCTTGCTTCACAGCATTCTGGATAATACTCTATGCGGCAATAGTGGTCCAACAGGTATACCACCTGCCCACACCACTCACACATAAGGATGCAGCAACCCACACAGACGAATTTATTGCTGGACGAGCTGAGGACTTCCTGCTTAAACTAACTAGTCTCGGTCCTAGGGTAGTCGGCAGTGAGGCAAATGAAGTGCAAGCGGTGAAATTGCTAATGGATGAAATTAGTGAAATTGAAAATCAAAAGAGTGATTACTTTGATTTTGAAGTGGATAAGCAAGTGGTCTCAGCTCAATACTTTTCCACACGTTTGTACCAGAGCGTACAAAATGTGATAGTCAAACTGAGTGCCAAAACCAGTAGGAGTCCAAACTATTTACTGATAAATGCACATTTTGATAGCAAACCAACAAGTCCCGGTGCAAGTGATGATGGCGCAATGTTGTCCGTCTTATTGGAGTTACTACGTGTACTGGCAACATCCAATGGACCACTTGAACATCCGATAGTGTTTTTATTCAATGGCGCTGAGGAGGAGTTGCTCTCTGCATCGGTCGGTTTTGTTCGCCAACACAAATGGGCAAAGAACTGCAAGGTCGTAATCAACTTGGACGCCGCTGGTTCGGGTGGTCGTGAACTACTATTTCGTACTGCTGCCAATAGCCCTTGGCTTATGAACTACTATAGGCGGGTGCCACATCCGTTCACCAATGTCCTAGCTGAGGAACTCTTTCAATACAATTTAATACCATCTGACACAGATTTCCGAGTTTTTAGAAACTATGGTGGTATGCAGGGTCTTGATTTGGCTTATGCCTATAACGGTTACGTTTACCATACGAAATTCGATAGCTTTAGTGTTTTTCCGAAAGCCTCCCTCCAAAATACTGGCGATAATGTGCTAAGTTTGGCGAAATCTATCGGTAATTCGCCTGAAATGAGGAATATAATGACTAGTAACTACCAACCTGAATATTTAATTTTCTACGACTTCCTCGGCTGGTTTGTGCTTTCTTATACGCTGAACACCAGCATTATCATCAATCTGGTTGTATGTGCGGCCGCTTTGCTTGCGATCGCAATTTCGCTTTACTTCATTGCAACGAAATCAAGTCTAAGCTGGCTTCCATTCACCAAGCATTGCCTACACACACTAAGCATACAAATACTCTCACTCGCATTGGCTGCTGGCATACCGTTACTCATCGCCTACTTTATGGATATTATAGGGTGTTCCATGTCGTGGTTCTCTGCAAATTGGTTAATATGCGGCCTTTACTTTTGTCCAGCATTTTTCGCTTTGGGCATTTGCCCCGCAATATTTCTGGAAAGTACAAAGAAACACGTGCTTAGTTTGAATTTTCGCATACAGTTATTTATGCACTCACATTGTCTGCTGCTAATTATTTTAACCATCACTTTAACCTTTTTGAATATTCGTTCGGCTTATATGTGCATGTTGCCGGTGTTGTTTTATGCAGCAGCTTTGATTATAAATTTAATAACACAACTGCATTATATCGGTCATTGGTTTGCCATTTCCGTTATAATGAGTCAAATAATGCCGTTCATGTATTTGACATATGTTGCGGAGTATTTATTTTTCATATTAATACCGGTAAGTGGGCGCAATGGCGGTTCGACCAATCCGGATTTAGTAATTTCTTTGGTTGCCATTTTAATTACGATTCTATGCAGTGGATTTTTGATACCACTGTATTTTTGGTTTCGCAAGGCACGTTCGCTCATAACTTGCTTCTTGGCTGTCACTGTAGTTTCCATTATATTAGCTTCCACCCCGATAGGCATACCCTATACCGCACAATTAGCACCACAGCGTTATTCAATTCAGCACACAAATCAAATATATCATAACCTCGATGGCAGTACACGCATCAACGAGTCGGCGATTTATGTCTATGGACAAGATCGACATATTGAGACAGCGGAAGATGTGATAAATCGCTTCGTAGCAATCTATGAATCCAGCGTTGTATGCAACGATCCATCGACTTGTCTACAAAACAGGCCCAGCATTTTCTATTCGCCGAGCAGTTTGTGGCTACCCGTCAATGAGTCACCGATTATACCCAGTGAAAAACCAGTGCTAACGCGTACTTCCACAACTGTTTTGAATTCAACCAATACGCGACGTTACAATTATACTTTAACCGGTCCAGATCACATGGCGATTTTTATTGAACCAAAAACGCCGGCCAAAATCGTGAATTGGTCCTTTGATGAAGCAATTTTGACTACAGGAAGAACGAATTTTGTTATCACATTTTCATATGGCGTAGATAGCAAAGCGTTCGAATTCTTTATAGATTTAGAGCACACCGCCAATAATGGAACCTTGGGTAATTTAGAAATTGGTATTGCTGGTAATTGGATACACCAAAAAATTCAACGCGCTCAAATTTTTGAAGAATTCTTAAAGAGTTTTCCGGATTATATTTACCGTAAAAGTGTTAAGCGCTCATTCGCGTCCACATTCGCCGAGGAAATATTCCAATCCGGTTTAATACCTTCGGACACGGATTTCAGAAACTTTCGCGATTACGGTAATGTACCAGGACTCGACATGGCACACTCATATAACGGTTATGTGTATCATACGAAATTTGATGGCGTCAGCCTTGTGCCACGTGGAACACTGCAAACTACTGGCGATAACATACTGGGCTTGGTGCGTACTTTTACCAATAGCTCAATATTAAAGGATCCTTCTCGTCACGCCGAGGGTCACATGGTTTTCTACGACTTCTTCGGTTATTTCGTCGTCTCCTATACCGAATCTACTGGGAAAATTCTCAATACCTGCGTCTCTGTGGGCGCTATACTGCTCACATGCATCTCTATGTACCTGATGGCAGCTGATTCTTTCGTTTCCATCGGCAATACTTTGCGTCTATTCTCACTTATATTCGTACTACATTTGATTGGTTGGATTTTGGCCATAGCATTGCCGCTACTTATGGCGACGATGTTCGATAGCGCTGATCGTTCGACGACATGGTTCACCAGCAAATGGCTTGTTTTTGGTCTATACATCTGTCCTACGCTCATGGGCTTGAGTGCGCCCACACTGCTATATTTGAGCATAAGTCGTAATGATAAAGTATCACAACCGTATCGCCTTCAAATGGTCGATCACGCGCACACATTGGTCTTGTCTATACTTTGTATTCTTCTAACTTATTCGAGCATACGCAGTTCGTACTTCCTAATGATTCCAATACTTTTCCATGCCATATCCTTGGTCATAAACATGGTGACAACGCTGCATAAGCGAGCCTATTACTGGTCGATCTTCGTCATATTATGCCAAATTATACCCTTCCTCTACTTCACCTATCTGTTTCATGCACTGACGTGCTCTATAATGCCAATGATGGGTCGATTTGGTAGCTCAAGTAATCCGGATTTATATATTGCTATCTTTACTATTTTGGGTACTATGTTGTCAATGGGCTATTTGATTCCGCTACTCAATATTTTCAATCGTCCGAAGTTGGTTTTTCTTATTCTGCCGGCTGTTACACTTGTTATTGCTTTGATTGCAATGACACAGATCGGATTCCCCTATCGGCCAGCAACCAATGTGCAGCGAGTCAATTTACAAGAAGTGCGACCATACGTTGATCTGGAAGATCTGTATAACATTAGCGATGATTGTGATAAATATATGATGTGTGGCATGCCCATATTCAACCATCGCACAACGAAATCGCGTCGACAAGCCAGTTTTCTACCACGTGAAGTGCCCCTTCAATTGCCCGGAGTTCCCCAACTGACACTTCTTAGAAAAAGTATCAACACTACCACAGAGACTATACGTTTCGAATTCGAACTTGAAGGACCCTCGCATATGAGCATTTTTGTGCAACCACTTGAAAAGGTGACGGTAAGTGGTTGGTCCTTCTTGGCCGACATGCTGCTAAACGAGCCACCTTTTCACGTGTACTTCTCATATGGCAAAATTAGTACACCACTCACATTTTACATTGATTTGAAAAAGGAGAATAGTGAATTTGACGAACCCTTAATGCAGTTAGGCATTTCCGGACATTATATTAGCTTTGAACACGAACGCGATGCAGAAACTAAGAAGTTTCTTGCGACATTCCCATCTTATTCATATATTATGGAATGGCCGAGTTCCTATGAACCGGGTAGCGGCAATCGTGAGATTCTCTTTCAAACCGGCCCAAATCAACCGTGGTTGATAGACCATACGTTGATCTGGAAGATCTGTATAACATTAGCGACGATTGTGACAAATACATGA
>maker-Btry983.size87123-snap-gene-0.23-mRNA-1 transcript offset:0 AED:0.11 eAED:0.12 QI:0|0|0|1|1|0.66|3|0|783
ATGATTTATCCTAAGGAAACAAAATTAACCATTACTTTTCTGCTCGAGCACCAGATTCAGTCAAATCTACTTAAATCAAGTTATTGGGAAGAGAAAAACTGCAAGGAATTGAAGGACAAAGTAATTCTTAAAATCATATTGCGTCCTATGACTACAATGAATGAACTGAATAAATTAACGCTGATCTATAATGACTTTGCTGCAAAATCAGCAACACATTTTTTCAAGGTGCAAAACCTATTTCATCTTCATTTAATCATGAACTCTAAAGCAGACTTTATAACTATACCAACTGATATATTTTCTACACACTATGCTACAATGACGACGCTTGCACTTAGCGCACGAAGTGTAACGAAACAACACGTAACACTGCGAAACTTGACGCAAGCACATTTTCAAAGCCTTACTGCGCTCAGGCAGCTGGACCTAGCAGGTAATAATATGAAGATTTTGGACGAAAATATCTTTGCAAAACTTACGCAATTGAGTTGTCTGAACTTGAGCCGCAATGCAATCGTAGAATTGCCATCAAATTTACTCGCAAATCAGCTGCAACTTATAATACTAGATCTCAGTAACAATTTGTTGTCATATCTACCGCCTGAACTTTTCACACGAGCTCGTTGGTTATGGCAGTTGAAATTGAATGACAATCGTCTGCGCGTCGTTGCAAATCTCATGGCAAATCTGAAACCGTTGAGTCATCTGCACAGGCTGGACTTAAGCGACAACCAATTGGAAACTGTTTGGGGTGACACTGAGCTTAACGCCAATACTTCAGCGACATTATTAACAAATTTTCGTTATGACAATATCAATATGCCTTTGGCTGTGGCGAAAGATCTAAATTATATCATCAAATTACAACCTCAAAAGTACGAAGGAAACAAGCTTATTTTAACGGCGATCAATTTAAGTGGCAATAGTTTGAGCGTGTTTAATATGGATTGGGTTTTCGAGGGCGGCCGCAAAGCCAGATTGACTGGCAATCCTATCGAGTGTGATTGTAAAATAGCTTGGATCTACAATAGTAATTTTCGTACGTTTTTCAGTGATTTAGAGTGTAATAAGAAGTCAACCGAACTACTAACGGATATCGCACAGCTTGAACGTAACGAGTTAAGCGCTTGGCAACCGGTGCTATGTCCCAGAAAATGCGCTTGTAACACACAATCGGGGTTCTTGATCATCAACTGTAACGGTAGGGAACTCGACGTTATCAAACAGCTGCCACGTCCCGAACAAGTTGCGCTCACGACTTCAATACTCAATATTAGCAGTAATCAGTTCACGGTTTTGCCGCCAAACACCACCTTCGGTTATGCCAACGTTTCGCAACTCTACGCTTCGCACAATAAAATCACGAACATAAGTCGCTCTGAACTAGCCACAAATTTGACGGTTTTGGATCTACGAAATAATCGCTTAAAAACATTAGGTGCTGATTTTTTGCGTGCATTTCTCAATGAGAGCACGAAGCTACAACTTTTGAATCTGAGTGGTAATCCTTGGTTTTGCGATTGCGCTGCACAGCAGCTCCTCTACACCGTACGTGCACATCGGCAACGCATACCCGATGTCGAGCAGTTATGCTGTGATAATCTACAGAATGTTACTCTCCTAACAGCAAGTTTGAATGAATTATGCCAAACTGAGGATAACATTAAAGGTTATCGGTATATGATTGCTTTGATCACAACCGCTGCGTTAATCATCATTAGCCTACTTCTCATTACTGCGCTTTTCTTGAAATATAAATTGCAAGTGGAAGTCTGGTTATATAACCGCAACATATTGAGCTGTTGCATCCATGAGCGTGAGCTGGTTAAGCATAAAACATTCGATGCTTTCATCTCCTATGCGCACCAACAGGCCGACTTTGTCAACCACACATTACTGCCACAACTTGAGCAGGGCGAACCGCCATTTCGTGTATGTACGCACGAACTCAATTGGCTGGTTGGCGCTTATATACCTGAACAGATTATCGAATCGGTCGAACAGTCGCGACGTACGATCATTGTGCTCTCGCAGCACTTCATCGAGTCGGAATGGGCGCGCATGGAGTTTCGCACAGCTCACCAATGCTCGCTCAATGAAGGTCGTCGTGCGCGCATAATTATGATTAAATATGGCGAAATTATCAACAGTGAGTTATTGGATAAGGAATTGAAGACATACTTGGATATGAACACATACTTGGATTGGCAAGATACCAGATTTTGGGATAAATTACGCTATGCTATGCCACATAACATGGGTAGAAAACGGAATGCCGATATGCTGGAAGTTGGCGGCAGAAGGTGTGTTATGGCACAAAATCCTCATTTGTGTGACGAGAGCGTTTAA
>genemark-Btry469.size133974-processed-gene-0.22-mRNA-1 transcript offset:244 AED:0.04 eAED:0.04 QI:244|1|0.5|1|1|1|2|0|65
GCCATCTCTGTAGAATGAAGAAGTACAGAACTTTTTAAAGAACTCTTGATCTTACTTCGTTCACAGAACTTTCTTTTGACCACTTTTCCATTCCTATTAAGCAAAACACTATCCATGTACGCTAAGCAAAACAATCAATAGTCACGACAAAGGTATTTTCTTTTAGCTATGTATTTAAAGCTAGATTGGAGGGGTCCCAATTTTATCTAATGCCGAATTCGTATATTTTCAGACGTTACATTACATGTTAGGAACGTGCCCATATATGTCTAACCAAGGCCTCAGAGCTTCGAAATACTGCAGTTGGTTTTTTATTTTCAGAAATAATGCAATGTTTAAGAAACCGTCAGATGAAACACAGAAACTCCAAATTGAATGCCGCTGCTACATCTCAGATGGTCCATCCGTTGAGTCCGTTTCGCACTTTCCGGTGTTGCTCTAG
>genemark-Btry2130.size64561-processed-gene-0.12-mRNA-1 transcript offset:349 AED:0.03 eAED:0.03 QI:349|0.73|0.68|0.93|0.93|0.87|16|633|4163
TTTCAGTTTCCGTAATGTTCTCAGCGCGTTCAGAAGTGCTACGCACATTGGTGCGCTTGATGTTTATGTGAAAATTTAAAATTTGAATGAGACGGAACATACGGTGATCTGTGCGTGTGAAGAGTACAGCCTATGCTGAAATCCGGTGAAGCGCAGAAAATTTCCATAGATTTTTACATAGAATTTGAATTGTGATTTTTATGGATAATAGTGTAAAAATATTTAAAAATTTTGTGTTCCGATTGTAATTGAAGCCTTAAAATTCGAATTGTCATTGAATTTTGGGCAGATGTCTATAGGAAAACCAGAAATTTCGTGATTGAAAAAAGCTGTCTGAGATGCATCAAACATGAATGAAGGTGAGTCAGCAGGAGGGGGGCATCAACGGGCTAGCCCAGCCCCTCCTGCTGTATCCGACCATAGATCAGTTTTATCGTCTACAAATATAACAGCATCGGTGGCTACAACCACCTATACGGGTATAATTACACCAACAACTATAACCGTTGCCACACCTGAGGCACATCAAGTAGTGGCCACAACGTTTGTTGATACATCCGTTACACCTCGCAGCTTTCAGCAAGCGTTCACGCAGCAACATTTGCCAAAATTGCAACAACAAATTAACACAACAACAACAAGAATAACTTCAACAAATTTACAAAGTTCTCAAAACAAATCGCTACAACAGAAATTTCAACAACAAGTGGCGCAGGCGCAGCAAACGTCTATGCCGCAAAAATCACTTATCGCTCTAACAGCAAATACAGCGAGTGATTTTGTTTCGTTAGCACAAAATCCAATTGAAAGTATAACTGGTGCACAGAATACGCAACGCGTTATAACGACGGAAACGTCAGGTAGTCTTATTAATAGTTTTATATCCACAACAAGTACGTCAAGTGTAATTGGAGAGGCGGCGCAACAAGATACGTACAGCGGTTCACCGCTGGCCAAGCGTCCGAAACTAGTGGGGAATAGTATCGGCGGTGGTAGCCTGACTGCTTCGTTGTTGCCAGCAAGTGGGAGTACGCCGGATAACAGCAATACGGCAGTGTCTGCACCACAGGATATAAATGCGCTCAAGAAGCGCATTGTGGAGCAAAAGTATTTCCGTTTGCGTAGTCTTAAAGAAAGACACACAGAAAATGTCGCCGAATTATTCTATTTACAAAGCGGTGGCAACATGATGGACTACCCAACGTGGCGTAAGAAACCACCAACCCCACAATTCGTCACCTTTAGCAATGCTTATCGTCTAGATCAGTTAGTTAACGAGGACAAAGCTGCTGCATTAGCACAACAGCAACAACAACAAAAATCAACTGATAACATAGCAACTATAATTGGTGTTGCCAGCGGCAATCAGCAGCAGCAGCAGCAACAACAATTGCAAACACAAAAACAAACACAAGACTATTTGACCGCAATTACAAATAAAACGAGTACGCAATCTCAAATAGCCACAGAAATAAATAGTAGTAATAGTAATAGTAGTGGTGGTAGCAATAGCAACAGCAGCGGCAGCGGCAGTGCGCCCACAACAGCAGCTGCCACATCGAACGCTAGTAATTTGCTTAATGCTACAGTAGCAGCAGCGGCAGCAGCAACAACCACAACAACAGCGACAGCAACAACTTCAACACCTGGTAGCGCGAGTGTCAGTGGTAATTCAACTACCACCAATGCAAGTGGCGACGTGCTGCCACAGGGTGCTGAAATCAAAATTCCCGCCGTAGGTGCAACGCCTGTGGCAGTCTCCACAAAACTACCAGCAGCTGTTGTACAACTGACCCAACAAGGTCACATACCCGGTAGACCTTTAGGAGGTCGGCACGGGATGGTATTTGGTCAAATACCCGCCCCACCAGCTGTAGGAAATACTACCTTACCTTTGGTGCCAGGTGGCACACCGCTCGTACCTGCTATCGGTAGTAGTGTTGGTGGCGGCTCACCAGCAGTTTTGCGGCGCAATGGCAACGGCGCCAACGCAGCTGCCTCAACTAGCGGCACAGCCGGAGTTGGAAGCAGCAACTTACAGACCAATACGCCGGCGACGCCCAATGCCGTGCTGGTGCCGGCGACTGTAAATGGCGGCGGTGCAGCTGCAGCTGCGGCCAGCGGCAGTAGCAGTGGTGTCGCGCTAAGCAGCACCACCAGCAGCCTGAACACGCCCACTGCGTCGAATAGCGTGCAGGAGTTTTCATTTAAAGCCAAGCAAGAGGTTTATGTGCTCCAGCGCGTATCCGAATTACAGCGAGAGGGATTATGGACTGAGAAACGTTTGCCAAAACTGCAAGAGCCCAGCCGTCCGAAGGCGCATTGGGACTATTTGCTGGAGGAGATGGTCTGGTTGGCGGCGGATTTTGCGCAAGAGCGCAAATGGAAGAAGAATGCGGCAAAGAAATGCGCCAAAATGGTGCAGAAATACTTCCAGGACAAGGCGAATGCGGCGCAGAAAGCGGAGAAGGCGCAAGAGGCGCATCTGAAGCGCATAGCCGCATTCCTGTCGAAGGAGGTGAAAATGTTTTGGTCCAATGTGGAGAAATTAGTGGAGTACAAACACCATACCAAGCTGGAGGAGAAGCGCAAGAAGGCGCTGGATCAACATTTGAGTTTCATTGTCGATCAGACGGAGAAATTCTCACAGCAATTGGCGGAGGGTATGAATAAGAGCATCATGGATGCAACGGCCGGTGCCAGTGGTGCACCTAGCATGGACTCGAGCAGAATATCGTCGCCGAAGCGCGAGGCGGCAGCGGGCAATGGCTCCGATGATGATTTCCGTCCAGAATCCGGTTCCGAGGATGATGAGGAAACAATTGCCAAAGCGGAGGAAGAAGCCGCCGACGTTAAGGAGGAAGTTGCCGCATTGGAAAAAGAATCCCAAATGGATCTAGATGATTTTCTCAAAGATTTACCAAAAGGCTATCTGGAAAATCGCGATAAAATCATGCTGGAAGAGGAAGAAGAAGATTCCAAAATGGCCACTAGCAGCCAAGAAGACGATGCCGATGATGCCGAATTCGAAGCGAATGAAGAGAGCGATGACGATGAGAATACAATTAGCAAACAAGAAGAAGACGAAATGGATATCGATCATCAGAAGGAAATCGATGATTTGGAAGCAGACAATGACTTGACGGTCGAACAACTGCTGGCCAAGTACAAGTCAGGAAAAATCGATGAACCAACAACGGCAACGACGGCGCGCAACAAGAAATGTACGCCGCCGGCGAAGAAACGCGCGAAAGTCGAAATCGATTCCGACGATGACGAAGTGGCTGACGATGCGAGCAGCGATGGCACTGTGGTCGAAACGGAGAGTGAGTCGGGCGGCGAAGAAACCAACGATGAGGAGGCGCCTACGTCGAACGACGAGAGCGAAGAGAATGAGCAGGAAGACGGCTTAAAAAGTCTGCTAGAAGATACTGAGGGCAACAGCAAGGATGATATGATTAAAGATGCTGCCGCTTTAGCTGAGAGCATACAACCCAAAGGTAATACGTTGTCATCCACAAATGTGGTGACGCCGGTGCCATTCCTGCTGAAGCATTCCCTGCGCGAGTACCAGCACATCGGCTTGGATTGGCTGGTCACCATGAATGAGCGCAAACTCAACGGCATACTCGCCGATGAAATGGGCTTGGGCAAGACCATCCAAACCATTGCCTTGCTGGCGCATTTGGCCTGTGTCAAAGGCAATTGGGGACCACATTTAATTGTGGTGCCGTCGTCGGTGATGCTCAATTGGGAGATGGAATTCAAGAAGTGGTGTCCGGCCTTCAAAATACTCACCTACTATGGCACGCAGAAAGAGCGTAAGATGAAACGCGTCGGCTGGACGAAACCGAATGCATTTCATGTTTGCATAACGTCCTATAAATTGGTCGTGCAGGATCAGCAGAGTTTTCGGCGGAAAAAGTGGAAATATCTGATACTGGATGAGGCGCAGAATATAAAAAATTTCAAGTCACAACGCTGGCAACTGCTGCTGAACTTCTCCACAGAAAGACGGTTGCTACTTACCGGCACGCCCCTACAAAACGATTTGATGGAACTGTGGTCGCTTATGCATTTCCTTATGCCCTATGTGTTTTCATCGCATCGCGAGTTCAAAGAATGGTTCTCAAATCCCATGACCGGCATGATCGAAGGCAATATGGAGTACAATGAGACGCTCATAAGTCGCCTGCACAAGGTCATACGCCCCTTCTTGCTGCGTCGCCTCAAAAAGGAAGTCGAAAAGCAAATGCCGAAAAAATACGAACATGTTGTAATGTGTCGTTTGTCCAATCGCCAGCGCTACTTGTACGATGACTTTATGAGCCGCGCAAAAACCAAGGAAACGCTGCAGACCGGCAGTCTTTTGAGCGTCATCAATGTGCTCATGCAGCTGCGTAAAGTCTGTAATCATCCAAATATGTTTGAAGTGCGTCCAACAATATCGCCATTTCAAATGGAGGGCATAACCTATGAGGCGCCGAGAATTGCTTACGATCTGCTGGAATACGATCCATTTACGCACGTTGATTTGCATGCGCTCAATTTATTGCTAATCGACTTGGAGCTCACACTCACCGCTTACGTTTCGCACAAGTCACGCGTACTCGAAGCGCCACGTAAGCTGATTGAGGAAATCGACAACGCGCCCGCACCCCCGCCATCCTGCCCGCGTGGCAAATTCAAATTCTACATACGCGTACGCGATCAACAAGTGCAGGAGAATTTGAGCCAGCACAACACGGCGACAGTGCGCGTCGGCGCCAGTCCCGCCATGCGCACCGAAGGCAATAAACTGGTGCCGTTGCGTGATACGAACACCGCGAATATACGACTTGTGAAGCGTTTGAACAATATAAATCCGGTGAACACGTCCAAAATGCCCGCACTCTCAATGGCGCCCTCAACTTCATCGACCACAGCGGCCATGGCGGTAACCAACAGCACAGCTAGCGGTGGTGGCAGCGCTGGTGTCAGCGGCATTGGAAGTATACGCACCGCCCCCGGCATATCCGTGACGCGTGTGCAAGTTACACCGCAAGCAGGCGGTAATCTAGCGCCGCCAGCAGCGAAAATCGCCAAGCTCGTCCAACATGGCAGCGGTAAGGAGTATTTTATTGTTACTTCCTCCGCTGGGAGCAGCGCTTTGAGCGACACAATAAGCGGCAGTGGTAATGCGGCGGGCAATCGTTTGACTTTGGTGTGTAAGAGTGGCAGCGGACAGACAAACATACAAGCTGTAAGCGGCGCCAGAGCCAACGTCGGCATTAAACCGAAAGCGGAGAAATTGTTAAGTACCATTGCGCAGCAGGTGAAAAATGCGACGAACGATGCTACAACAATGGACGTAGACGAGCAAGAGACAACAGCAACGGAAACATCCGAAGGCGATCCCATATACAACATGCAAGAGATATTGGAGAAGCGTAAGGAGCAGCGCGTTGCGCGTCTCAAGTTGCTGTCGACTGTCAACCGACGACGCATCGAGGGTGTGCCCATCTACGGTGAGGACTGTCGCGATGCGCTGGTGAAATGCGTGCGACCCAATCAAACCTTGGAGTACACCACGTGGCAAACGCGTAGCCACGCCAATTGTAGTACGGCCATGACGCGTCGCGACAGTTGGACGCTCAGCAAGATACTCAAGTCGTATGAGAAGCGCGTCGAAGATTTGCGACAAACATTCGGTAATTTTGTGATTTACGTGCCGTCGGCTTGTGCGCCGCGTATACGTTTCTTCGTGCAGCACCTGACATCGGGGCGTTTGCAACGCGAGCGCGCCATCGAACAACGCGTCACGCAATATGTCTCACCGAAACTGGCACTGCTGCATCCGGTGATCTCGGCAATGACCACACAATTCCCAGATCCGCGACTCATACAATACGATTGCGGTAAATTGCAGACACTCGATCGGCTGTTGCGTCAGCTAAAATCCGAGCAACATCGTGTGCTCATTTTCACGCAAATGACGAAAATGTTGGACGTCTTGGAGGCGTTCCTCAACTACCATGGTCACATTTATTTGCGTTTGGACGGTTCGACACGTGTCGAACAGCGTCAAGTGCTGATGGAGCGCTTCAATGGTGACAAACGCATATTCTGCTTCATCCTGTCGACACGTTCCGGTGGTGTGGGCATTAATTTAACCGGCGCGGATACTGTGATATTTTACGATTCCGATTGGAATCCAACAATGGATGCGCAAGCGCAAGATCGCTGTCATCGTATCGGGCAAACACGCGATGTGCACATCTATCGCCTGGTATCGGAGAAAACCATCGAGGTGAACATACTGAAGAAGGCCAATCAAAAGCGTATGCTCAGCGATATGGCCATCGAGGGTGAGTTCCACCATCAAAGATCTCTTCAATTTGGAACAAGCCGACCAAGATGGCAGCAATGTAGTGCTTCCGATGCCGCAAGTGCGAATGGCGCACGCGCGGACAAAGCAGCAAGCTCCACCAGCACTGCCGCTGCGATCGTTAGTGAACTGGGCAGTGAAATTGAAACGGAGAAGCAATCGTTGCGTGCGTTTGAGAGCGCCTTGGCCGCTGCCGAGGATGAGCAGGATGTGCAGGCCACCAAGACGGCTAAGGCCGAAGCTGCCGCCGATTTGGCAGAGTTCGATGAAACCATACCCATCGATGAGGCGACAATGGGCGAAGGTGCCGCGACGACGGAAATGAGTAGAGCCGATTTGGAAATGCAAAATCTAGTGAAGCAGCTCTCGCCGATCGAACGCTATGCCATGCGTTTCGTGGAGGAAACCGGCGCCGCCTGGACGGCCGAACAACTGCGCGCCGCCGAGGAAGAAATCGAAGCGCAAAAGCGCGAATGGGAAGCCAATCGCTTGGCGGCATTGCAAAAGGAAGAGGAGATGCTGAAAAAGGAGGCTGAAGCCGATGAAATGCTCACCTACAATCGCAAGGATGCAAGCAATCAGGTTAATAATAAAAATCAAGGATCTACAATTAGAACAAAAACTATGATTAAGACAAATAGAAGAGTACTTAAGCAACAACAACAACAAAAATTAGGACGTGGTGGTAAAGTCGCCAGACACGGTAGAGGTAACAGTAATAGTGTTGAGGGTACGAAACGCGCCACCGAGGCCCGTAAGAATAGTGTGTTAGACCGGCGTTTACCAGTGAAACGCCGTCGGGGGGCTGGCAGCCAGAGTTGGCGTGGCCGAACTGTAGGCGGCATGAGAAATAACAATATTATTAGTCATACGGGTAGTAGTAGGAGTAGAGCTAACAGTGTTGAGCATGAACGAGTTGCCAAGGGTAGCGCCGCTGGTAATGCGCGAGCAACAAATCGTGCGTCGTCGTCACCCACAGCGTCAGAGGATGAGGCTGAGGAGGAGACGGCGACGACGATGACGACAACAAACACAATGAAATCCACTAGAAAGACAACGCGCACCTCAATGGCAGCAGCAGCAGCGGTCGTAGTTAATGCGGATACAGATGACGACGACGACGACAGTGACGTCAACGACGAGGACGACGAAGTCGAGACAAATAATGCGCGGAGCAATAAGCGCGGCGTAGTAGTGGGGACGAAGCGAAATGCGACCGGTGTGAAAAATCAAAGTTTATTGAATCGACGACGACTGCTGCAGCAGCGCAAACAGCTCAACGCTACGGCAGCGGCGACTAAGCGCAAGCGCAAGATAAGTGATGGAGCAGCAGCGGCGAAAATGCAGCCCGCTAAGCGAAAAGCAGCGGCGGAGAAGAGAGCGTTAGGGCGGGGCGCGGGCAAGCGGCGCCAATTGCGCAGCAGTCAGCAGACGAATGCGAATAAGACGCGATTGCGCACGTACAGTCACAAGCAAAGCGCGGAAGAGAATGACTTAGATGAGGATGATGATGATGAAGAAGTGGAAGACGCTGATGAGGAGGAAGAGGCGGCAGCAACAGCCAGCATTGAGGAGGATGAGGAAGAGGTGGAGCAAACGGCAAGCGACAGCGAGCGCAGTGATAATGAAGAAGAAACCGTCGAAGAAGAAGAGAGCGCCGATGAAGCCGAAGTCGATGCAGCCGATACTGCAGTGAGCGAGGACGATGGCACGGAGAATGGGCAAAACGAGTACGACAGCGCGCGTAGCCATTGCAGCGACGATGTTGGGGGGCAAAGTGAAGCGGCAGAGAGCGAGGAAGTAGAGGAGGCGGACGAACACGCACAGGTCGCTAGCAAAACGAAAAGAACAAAAGCGGCAACATTACGTAAAAACTCAACGGTTAAGTACTACACACCGCGCCGAAAGTACAACTCGCGCAACAGTAATATATCACCGCAGCCGCCAGCAACAGCCGAAGATGTGGAGGAAAATAACAGTGACGGCGCTGCGGAGGACGACAGTCAAAACGAGGATGCGGCTAGCTATGTAACTGTGCTTGACACCGTCGAAGACATTGACGACGACGAGTTGTACGAGAACGACGAGCAGGGTGAACACGACATGGACAATGGCAGCGGCGAAAGCGAAACGGAGAAAGCCAACAACGCACACTCCGCGCATGCATACGCCAATGAGCAGCGCCAACGACGACGACGTAACGACTCGGACGCGCCAACAAATTCCAACAGTTTGGACGTGTGGAATGCGCACACGCAAATACACGACACTACGACGACGAATTCAACATACTACAATGTGTCGGATGAAACGGACTCGGAAGAGAACGAAACGCCACTCGCGCGTTTGCATCACACAGCAGCATCGGCGACAAAACGCGGCGCGGCCGCTATGGGTAACATGTCAAACGCCAGCAAAACGTCAGCGGCAACGCCCAGCGCAATCGCCATGCACCAGAATCATGTCGATGTGAACAGTCCGCGCACGCGTTCACGCGGTGCAGTCAAAATCAATCTGTGGACATTAGATGAGAGTCCGGTGCTGCCGCCAGTGGTGCGCATGAGCAAGAAGCGACGCAGCCGTTTAAGTGCGACGAAAGATGCCAAAGCGCAATTGGAGGAGCCGGAAGATATGACTGCGTCCGCGGAGGAAGATCATTTGATGGACAGTGATGCTGAGAATGCCACCAGCAATCATAAAACTAAATTAGCGCACGCTACACCAACCACAACAGCGGTTAGTACACCGATTAGCAAAGCGCACATGACGAAGACAACTAAAACGCCCAGCGCGTTGGCGCAACGTAAGCGGTTGCCGAAAGCGCGCGTTGCTGCCACCAGCATACGCAGTGGCACAACAACGCTGCACCGTTGGCTACTCAAAACGCCCAAGAGCAGCACGACGCGCGCTGCCATGTGGTGTCCACCCACGCCACCGCAAGACGACAACGACATCTACATCGACTACTCGTTGACATTTATGTACGAGATGAATCCAATACCGGAGGTCGAATTACCACCAGTCTACATTAAGAAGGACTACAAGCGTTCGCGTTGTGACGCCGGCTTCGCCATGGATGGCAGTCGTAGGCCATTGAAAATGCGGCGTGAAGACAACTACGTAGCGCCACGTTCACTCTTCGATCGGCCATCGGCGGCAATAGCGCGCATACGACGCGATCTGAAGAATCAACGTTATCGCGGCGTATTCAAGCCGAACGTGCAAATACCCGGACTCAAACCACAAACACCGCAGAAGCAGCTGGTGGAACCCGAAGGCATGGCCGAGTGGACCATCTTCGAAGATATCGTAATATTGCATGTTCTGGTGAATCTACAAGGGCTACCGTGCAATTTAATGGTGCTCTCACCGGGACACACGCCAAACTGGGATCTGGTGTCGGAAATTGTGAATTTCCAAGCGAAAACCTTCCGCTCGGCGAAGCAATGCCGCTGGCGCTACGAAATGGTTATACAGCCGCGTGAGGAGGGTAAATTTGTAGAGAGTCCAAAGAAGCAGAAGAAGATGAAGGCAATGCTGAAATCGGAATATCTGAAAGGACCACTGCGTTATCTACGCACTACACAACTCTATGCGAACGACAACAACACCAGCTTCACCAAGCTGATGCGTTCGCGTTTCGATTGCATCAAAGCGGCGTATCTGAAGAAGGCGCCACCACCCAAACGCCACTTCAGCACACCGAATCTCATGAATCCCAAGCACATGGAAGTGCTGCAGGAGTTCGGCATCAGCAACTACGATCAACCGATTTCGCCGTTGAATATCGCCGCCATGAAAGCGAACAAGATACGAGAGAAACAGCGCAGTCAGTGTCCACCGCCGCCGCCACCGGTGCCCGCGCAAGCTGTGCCAGTGCAACAGCAGCAACAACAAGTGCAACAACAACAACAAACAACCGCCGTGCAAATACAGGAAATGGTTGTGCAACAGCAGCAAAATGTCAGCGCTGGCGGCGCGTCTACAATGCAACAGGCCGGCGGCCTACACACGCAGCAGCTGCAGATCCAGCATATACCCAGCGGCAATGTACAGGGCGTCACACAGCAACCAACCGCCACCGCCATTGTGCTACAACATGCGGGCGCTTTACCGGTGACGCACCAGCAGCAAGCCGCCGGCAATGCGGCGGCACAATCACAGCAGCAGCAACAACAGCAAATCTTACGCGCCGGTATGGGTAATACGCAAATCGTTAAGGCGATCGTGGCACCACAAACGGGTCTCCTAACCGCGGGCCAAATGCAACAGTTGACGCAGCAAGCGGCGGCCGCAGGCGCGCAACACGTACAATTGCAGCAGCAAGGCGGCAATGTTGGCTCCTCATCGACCGTGTCGGTCGTGTTGACCACGCCCGTGCAAACCCTAAGTTCCAGCGTACAATCGGCGCAGCAACATGTGCAGTCTTCCAACGCGCAAATCGTCTCGATTTCACCGCAAACCATAGTCTCCAGTGGCGCATCACAGAGCGGCGGCAGCATCGTGCAGACAATACCGTCACAAACGTTGCCGCAAGTGGTGTCCGTATCGCAGCTGGCCACAGTTGGAACCGTGCTCACGACGTCGGCCAACTTACAGCCGAGCGGGACAGTGACAACGCTCAATACGTCGGCGTTGCGCGCACAACGCATTGTTGCCGCCACCACTGGCGCGCTACAGGATGTCGTGCTGCAACAGCGCAGCGGCAATCCCAGTCCAACAATCGTCTCCATGTCCAATTTGGGTCCCAACGTAGCGGCGGCACAATTCCAAGCTGCGCAGTTACGGCTGACATCCATGCCAGGCACCACGCAGCAGGTGACCAAGGTGCCGGTCAGCACGTTGCAGCAGAGCGCCAAACTTACAAGCAACGTGGGTGGCAATGCACCGCCGCACATACAACTCTATCGCCAGCGCCAACAGCTCAAGGTGTTGCAAACCACGTCCGGACAAGGCGGTGGTCAAACACTTGTACAAACGGCCAGCGGTCAAACAGCGCTCGTTAATGCCGCCGGCACCATTATACAAGGCAGTCTCGTACAGACCGCCGGTGGCCAGGCCACGATGCAGGTGCAAGGTCAAAAGGTCGCCGTTGCCACGGTATCCTCATCGAATATGGTTGCCGCGCCGAGTGGCGGCGTTGCTGCCTCCGTGGCCACAGTACAAGTGGCGCACCAGGGACGCACGCAATTCATCAAGCAGGTGGCCGGCAAGCAGACTATCGCACGTCAAGTGGGCGACGACATGGTGCTGGTCAAGCGACAGGTGATCGGCGCGCATCAGAAGGCGCAAGTGTTACAGCAGGGCCAAATATTCAATACGACGGCCACCACTGCGCAAGGCACCACAGTACAACTGCAACAGCAACAAACACAAGGCGGTGGCGCGCAACAACAACTGCAAGCGCAACAGCAGCAGCAACAACAGGTGCAACAAGTGACCGCGCAGCAAATAGCAACGCTGGTGAAGACCTCATCCGGCGCCGGTATAGTGCAGCAAGGTGGCGGCGGCGTCACCGTCTCCACTGGTGGTGGCCAACAACAAGGCACCACCGTAAATATGGCGTTGTCGCACCTCAAACCCGGCGGTCAGATAAAGGTCACCACATCTATGGCGAATCAGGCGCAAATGCGTCAGCTGCACATGCAACCGTTGAATATGCCGCGCAAAATCAATCGCATGACGCAGATCGCCACGGGCGCGCAGGGTGGTCAGCAGGTGACCACTTCAGTGGGGCAATCGTCATCCGGCGCAACCGTGGTGCAGCAGCCGAAGGGCGCTGGTGGCGTACAGACGCAATTGGTGCACATACAGAATACGAAATCGCTACCCAGTTCGGTCACAGTGCAGCAAATACAGCATGTGATGCGTCAAGGTCAGCAGGGTTCGCTGGCCGCCACGGGCCTGGTGTTGAGCAAGACCAGTGTGGGGCGTGTAATACCTGTGTCGGTGGCATCGCAGTCGAATCAGCGCCAAACCATTCAGGTGGTTTCCGCCGCTTCCGCACAAGCAGCACTCGCTGCCGGCAATTTGCGCGCACATGTCACCAGCGGCCAAAACATTGCCGGCACCATAAAGGTGGGCACCGCCGGTGGCAATCAATCGCAGACACAACAGACAATACATCTAATACAACAACAAGTGGCTGCACAGCAGGGCCAACGGCAAAATGCCAGTCCGGTGCGTCTGCAAACGGCCGGCGGTAATTTGGTGGCAGTCGTGCAACAACAAAGCATACAACAGCAACAACAACAAGGTATGAGCACATCCAGCATAGCGAACTCATCGGGTGCGGGGCAAGGTGAAGTGATGACCATCACCCAAACGATAGCCACGTCCAGTGGTGGTGGCGGCGGTGCTGGTGGTGGACAACAGCAGCAACAACAACAACAAACTGTGCAGCAATCGACCGCGCAACAGGTGCGCACGCTGGTGAAGAAGAAGATCATGCAAATACGCAGCGAAAAGGAGTAAACGCGTGTTGTGCCGTAGTTGTTGTTTAGTTTACAAAAACAAAAATAATAATATGCAAAATAACAATAATAAGCGGAAAAACAAAAACCAAAATGTGTGGAAAATAGTGTCGATTGTGAAAGTGCTTTACAATTGCCCCGAAAAGTCCAAGAGTATTATATTCGTAAAGATTATGTTTAGTTCTAGAGCTTTCTAATTCAACTGTAGAAATATTGAACTGGAAAAAATATATACAGATTTACAGTTATATATGAATAAATAATAGTTGTATGTGTAAACAAATGGCAAATAAATATGCTGAACGCATAGTGTTTGTTGTTGCTTTTTTATTAATTTAGCTCGTTAACTATCCACAAATTAATTACAAACTCACACACACACTCATGTTTCCATATTTTACGATTAATAAATAAATATATATATTTTTTACAATTAAAACTGAAACTAAATCGCTCATGTACTTCTACGCTCTTGTAATCTTCACTGTAATTATAATTTTAAGCAAATATTTTTAAATTTCAAGAAACTAAAAATACATTTTAAGCAAATGTAAACATACAAATACAATAATGTGGTAACCGTACATAATTATACTTAAACTAAATTAAATTAAATGCCTAAATATAGAAGAAC
>maker-Btry1660.size72652-snap-gene-0.31-mRNA-1 transcript offset:6 AED:0.17 eAED:0.17 QI:6|0.5|0.44|0.88|0.87|0.77|9|384|839
AATTCGATGTTCAGCAATTGTGAACAAGAGTTCACAAAAGAAGAGGAGGTAAAACATCTGTCCAACTGCTTTCGACGACAAAAGCAAACGTTATCTACCAACAAAAATTTAAAAGCGCGATTTTTGGCACAAATGGCGCGAATTATAGCATCTTTTGCAAAAATCACCATTCCAAAGTTGGCTGGCGAACTGACCGGAGTTGTAAATCTTCATATACGTAGCTGTACACAAAAAGTTGGTAGTGTAATGTCGACTGTCGAAGTATTGAAGAAAAAATTAGAAGACGTCGAAAGTCCCTTGCCAAAAAAGATGAAAGTTGAATCAAAATGTGTACTGCGTTTCGCAAAGTTGACAGAGCATGCTCAAGCACCGGTACGTGGTTCGCCACGAGCGGCCGGTCTTGATTTGAAAAGCGCTTACGATGTGAAGATACCAGCGCGTGGCAAAGCTGTGGTGAAGACTGATTTACAAGTACAAGTTCCAGAGGGATCTTACGGACGTGTTGCGCCACGCTCTGGACTAGCTGTTAAGAACTTTATAGACGTTGGTGCTGGAGTCGTAGATGAAGACTACCGTGGTAACTTGGGCGTTGTATTATTTAATCATTCAGATGAAGATTTCGAAGTGAAACGAGGAGATCGCATTGCACAATTTATCTGTGAGCGTATTTTCTACCCAGATTTGGAAGAGGTAAACAAACTTGATGAAACAGAACGTGGCGCCGGTGGTTTTGGTTCGACGGGTATAAAAGAGATCGTTGCCAAAAATGGTAATGGAAGTGCTGCTATGGAAACTGAAGAAGTTAAAGATAAAGTGGAAGAATCTAAATTTCTAAAATGTGAGGTATTTATTCCTACTAACCAATATTGGCTGTTTGGGTTTAATCTCATAGCACGTTTGCTTAATTTTCTACCGGGCTGCATGCGAATTTTCAATAAACTCAAAGTAGCAATGAAGTACATAGATATTGGTGCCAATCTCACGGACCCCATGTTTCGTGGCATCTATGGCGGTACACAAAAGCATACTGACGATTTGAACTTGGTGTTGGAACGTGCGTGGACGCAAGGTGTGGAGAAGATGATAATTACAGTAGGCACACTGAATGAGGCGGATGAAGCATTAAATTTGGCAAAAACAAATGATCGCCTGACTGTTACAATGGGTTGCCATCCAACGCGCTGCAATGAATTCTCGCCCGATCCGGAACAATATTATGAAGATTTACGTATGAAAATTCGTGAAAATCCAGACAAAGTTATCGCTGTGGGTGAATGTGGACTCGACTATGATCGGCTGCATTTCTGTGAAAAAGACACCCAGAAAAAGTATTTCGAAAAACAACTCAGTTTGGCGGCTGAATTTCGCTTGCCACTTTTCCTACATTGTCGCAGTGCACATGCAGACTTTATGGAAATACTCGAACGTAATCGAGATAAGCTATTGGAATGTGGTGGCGGTGTCGTACATAGCTTTGATGGCACTTTAGAGGAAGCAGAAAAAGTAATCGCTTACGGTGGCCTTTACATAGGCTTAAATGGCTGTTCGCTTAAGACGTTGGATAATTTAGAAGTGGTGAAGGAATTGCCCAACGAATGCATTATGTTGGAAACGGATTGTCCGTGGTGCGGCATAAGACCATCTCATGCCGGTTCTAAATTTGTTAAAACCAAATTTGCGGCAGTTAAGAAAAAAGAGAAATGGACAGCAGAGACACTGGTGGACGGACGCTGTGAGCCATGCCAAATAAGTCAAGTGTTGGAGGTCATTGCTGGGGTGAAGGAATGCGATGTTAGCAAACTTGCCAAAATTTACTATGACAACACTTTGGAGTTGTTCTTTAATAAAAGTAAAAACAAAGTATCAACCAAGCAACAACTAGACCGTCTTGTCGATTTAGTGAGAAAAAATCCCAACGTTGGTAGAAACAGACGCTTATATGGGTCTAGTCGTGAAGAATTGAAGAAAACTTGGCAGCAGTTTGCCGTCGTGCTGAATAGGCTGGGACCGCCGTCAAGAACAGGACCAGAATGGCAAAGGGTGTGGATACATTATAAAGCCAACCTAAAGCGCAAGTTGGCGCGTAATAGAGAAATCCAGGAGGCGAGCGAGCCCGGCATTTTCCGCGAAATCAGTTTCTCTGCAACCGAGGAGAAGGCGTATGAAATTACAAAAAAACTGGATTTGTTCTCGCCCAGTACAACCGAATTCGTTGATGTGATTGCGAATGGTAACGAAACTCCGCCGCCAACTGCTGAGTCGCCGATAATTACTGAAAACGCCGAACCGCCGCCAAGCAAACGTTCGAAGACAGCCGAAGCGCAGATGCAGTTACTCGAGGGGATGGCTGGCAAGCAAAACGAAATGCTGCTTACGCTCAGAAAAATGCAAAGCACCCAACATAAGTTGTACCAGTTAAAGTTGGAGAAATTCAAGTTGCTGAAGAAGCGCGAAAAAGAAGCGAGTGCGCTTCGAAATCTACGAATAGAGCTTGCCAAAGAAAGATTAAAGCAAATTAAAAAGTAAATGTATATATATGTGTGTGTGTTGAAATTATTTAATGGATTGCCTCTAAGGGATTTGACGAAAAATGCAAGCGCGTTTTAAAAACACTTTTTTTTATTGAAAATTATTGCAGTTATTGTTATAATTTGCTTCACATAGGAATCTGTATATGTATATGTAGATTATATTCTCAAGTATATTATATAATATGTATGTAATTATGTATGTATATTGTATATAATTGGTATGTAATTGAATCGATAAGATTAGCATAGTATACGTAATACTACATAAGTAGGTAGTTATGTATGTATATAAGTATGTATGTATGTATGTACGCGTAATATTCATGGCGTTTTCATAGCTTAACTCGGTTATTAGTCTTTCGTATAGTCTGCTATATAT
>augustus_masked-Btry4343.size35530-processed-gene-0.0-mRNA-1 transcript offset:74 AED:0.11 eAED:0.11 QI:74|0.5|0.33|1|1|1|3|0|207
CACAAATAGGTGTTAAAGAAGTAAAAAGCAAAAACCATTTTTCATATTTCAAGATAAGGTTTTTATTAAATTTTATGAAGAATACTATACATTTATTTTCCCAAACTTTTTCAGTTTCAAATATGGAGGAAGAAATTAATTCAAAAATTCAAACTCCAATAATCAAGCGGGTGCGGAAAATGAAAGCAAAATGGACAGCAGAAGAGACCGAGCCGCTGATCCAAGAAGTAGAGTCCAGGGAAGGAACATGGAATTTTCTTTCCCATGATTATAGAGATCGAAATTTGCGAGAGGCTCAGTGGCATGAAGTAGCAGACATATTAAATATGCCACGATCAGAAGTAGCAGCCAAATGGAACAGCCTTCGCTGTTCTTTCCCCGCGGCCTTCAACCGAAAGGCACATACAAGAAGTGGTCAAGGTGCTGGAAGAACGCCTACAATGAACCCACTTTTTAATTCTTTAAAGTTCCTAGAGCCCACTTTGCGTGTTGAAGCGAACACGACATCAAATTTAATTAATGCAAGGAGACGTCGAGCTCAAAGAGATGATGATGAGTATATTCAAGTGGTGAAACGTGCACTGGAGACCCTCACATCAGCTACCAAAAGTAACGCTTGGGATGATTTAGGAAATTTTGTATCATCCAATGGCCGAGAGTGGGCCCAGGAATCTTCACAACTGGCCAAGGAATAT
>maker-Btry184.size238325-snap-gene-0.76-mRNA-1 transcript offset:0 AED:0.97 eAED:1.00 QI:0|0|0|0.16|0|0|6|0|105
ATGAGCACTGTTTGCTCACTTAAATTTATTTTAAAACCTATATTTCATTGCATTTTTAACAATAAAACTACTGAATTAAGTAAAATAAATGTGACAAATAAAATTTATTTAACAAATAAAGCAATTATATATTTTTTTTATGTTGTGAAATTATTGCTTGAAAAAGCATACGCAACGCAAGCAAAATTACAAATATTCGTATTGAGAAATTTGCAAATTGAAATCAAAAATCAAAATTCCAAAAAAAAAACAAAAACAAAAACAAAAAACGTTTACAAAATTCGTGTTTTTGGCAATTATGAGAAACAAAATTATTAA
>maker-Btry18.size900837-augustus-gene-3.138-mRNA-1 transcript offset:0 AED:0.21 eAED:0.21 QI:0|0.41|0.30|0.92|0.75|0.69|13|0|907
ATGAGTTCAACATTAATACGACGTCTTATTTCGCGCGATCAGTCTGTGAAATACTTGCTTGATGACAGGGTCATTGACTATATTCAAATGCAAGGATTATTTAATTGTAAAACTACACACACACACACATACCATCCGCCGTGCACCATGTTTTTCAAGCGTCGGCAGAAGCCTGCATTGCGTCCATCGCGCGCATATTACCACTCCAATGAGCCGCCTTCCATTCAGTCCCACAATGATCAGCGGCCATTTTTGTCGCGTGCGCGCTTTAGTGCGCTGCCACATTTGCACAAAATCGAGGAAAAGGAGAATTTGACACTCTTCATTGCAGTCCTTTACGTCGTCGATTTATTTGGTGTGCTGCCATTAATAACGCTCCCGGCTCTGCTGGTGCAATTAGGTGTGCTGGGCATACCTTTGGTCTTGTCCGTTATAGCGCTACAAATCTATACTTCCTTTTTACTCAGTCAGTGCTGGATTATGGCTGAGTCCTTCGATCCGTCGATTTCACAAAAGAGCAGATATCCCTATGCAGCAATAGCCCATTTGGCATATGGCCCCTGCCTGAGCTTGTTTGTGCGTATCTTGCTCGACATAAGTATTTTTGCCACCGCCATACCAAGTCTACTGATAGCAGCACAAAATCTCGAGCTTGTCGGCGAGCGCATAACGGATAATCAATTTTCTTTCTCCTTTTGTTACTGGGTTATTATAATAGGAATATTTTGCTGTCCGCTGATGTGGCTACGCAGTCCCAAACATATGCGGGGACTGACAATTTTCTCGCTCGTTGTACTCGTTGTTATTGTGATTCTTTTGTGGTTTTGCCTTTTCACATCGGCACCGTTGGGCAAACCCTTCGAAGGTGTCAGCTTAGAATTGCCATCTTTATTGGCCCTGCTTAATGGTTACAGCATTTTGGCTTTCCAGTTTGACATTCATCCGATGTTACTCACCTTGCAAATCGATATGCAGCAGAGATCTCAAGTTTACTGGGCCGCATTCAGTGGCATCACAATAACATGCACCATAGCTATCTTCGGTTCCATTATTGCGGTATATAAATTCGGTACCATGATCGCGGATAATCTATTGGAGACATTGCCGAAGAGTGTGGCGTTATATATTCTACTTATACTTATGGCATTGCAGTTGTGTTTCTCAATTATTGTTGGTAGTTCCGCCATGTTTTTACAGATTGAAAATTATCTGCGAATTAATGAAGCTTTCTCGTGGAAACGCATTGTGCTACGTTCCACCGTTGTCGCTCTTGAAGTGCTCATAGCCGAATTCGTACCCAGTTTTGATGTACTCATGGATATTGTAGGCGGCACGATTATTGCCCCATTGGTCTTTATACTACCACCGTTACTATATCGACGTATAAGCCAAATGGAAAGAACACATCAGCGCGTTGCAACGGAGTCTTCTTATGGCAGTATACCACTCGATTTGAATTTCGAGCCCGTGCATACGGATATAGAGCAACTATTGATGCTGGAACAGCAACAGCGTCGTGGAGTGGCGCTTTCTTGGCGTTTAAGATTGCATAAATGCTGGTTACACATTTTAAAATACTGGCATCGTCTGAAATGCGATCTGACAATGTCGCTGTCGGTGATGCTTTTCGGTGTGGCGGCCACCATAATTTCCACTTATTTGAATATATTTAGTATTCATGATCTATTTCGATACGAGGCAACATGTTTCTTTAATATGACAAAAGATTACCATCAAAATTATATGAATTTGATATATAGTTATTCATATAATTTTGATGGTACTGCAGAACGGAGAACCACTCTAGAAAGTGATATAAACGGTACTCTACCTGGTTGGGTTCCTCCCGGTTTGCGTGAGCGGCAGGATGGTGTGCAATTGAAATTGCTGTGTGGAGCTGATTTACTGGAATCATTTGCAGTGCCGGGATTATGGGCAGATAAGGATGTATGCATTAGCGCAAATATATTGCAGACACTTGATATACAATTTCATTCATTTGTTAATTTTTTTAAGATTGAAGATATTGTTGGCAATCATGGTTTAGTGGTTATCTCACGTAATGGCTCTAATCCTGAAAAATTCATTTTCGACCCACCGACACCAGTGGACTTTCGCATGTTCGAAATTGCACGTGATTATTTCAAAACACAAGGAACACATGACGTCATTGGTGGCATCGTTTCACCCACACACGATGCATATCAGAAGGAAGAACTCCTTGCTGGCAAACATAGATATGCTATGTTGCAATTAGCTTTGCAATCGTCAACATGGATCAAACCATCCAACTGGGAAGTACAACAATCGGAATGGTCGCGCACAATCTCCGTTCTGCAGTACCATCAAAATTATACGAATAACTACATCAACTCACTAGAAAGTGATATAAACGGTACTCTACCTGGTTGGATGCCTCCCGGTTTGCGTGAGCGGCAGGATGGTGTACAATTGAAATTGCTGTGGTCTGCAACCGTGATGGCGGACACGTCATTCGAAGACGAGGGGATGGGACCTCCATTGAGGTCGCCACCGAAGGTTATGGCGTCTCCAGGTGTGGAGAGTGGTGATGTGGAAGGGAGCGAAAAGAATTATATAAACAACACACAAACAACAGTAATTGAAGAGGAAAGTATGAATAATCAGCGCATGTTGCCTCGGATAGTTTTGATAGCCTGTGGTTCCTTCAACCCACCGACGCCAATGCACTTTCGAATGTTT
>maker-Btry584.size225362-snap-gene-0.73-mRNA-1 transcript offset:76 AED:0.38 eAED:0.58 QI:76|0|0.33|1|0|0|3|0|96
GCTCCATTTTTCCCGCAGGGTATCTTGAAAATCTCATACACAGTAATGAAAAGCTCAACCAAAGGATCAAAGTGCAATGGTATTTCGAAGAATTGCGATAATTATGCGCTTAACATCAGCTGGTACAACACCAACAATCGAACCGAACGTGCAGAAAGACAGTACAGTGCATGAATATTGGAAACATGAAAAAGATGTGCAACAAACACGTATGTATAGATGGATGGCTTCCCCAGTGGCACGTATGCGAAAGGAGCAAAAAAGGAAAGCATTTGCCTTTATTTGTATAACTGTAGCAAAGTTTTATTTGTATTTTGCTGCATTGTTTTTATTATTGTTGCATGCGTGTAATTTGCATTTTAAATGA
>maker-Btry1664.size64671-augustus-gene-0.21-mRNA-1 transcript offset:72 AED:0.57 eAED:0.57 QI:72|0|0.5|0.5|0|1|2|0|96
CGACGGCGGCGTGTGGGCGGCCAGTCAGAGCGGCAGAAGAGTCAACGACAGCGCATTTTACACGCAACTGTAATGGCTTTTTTGGCATTCAGCGCACTAAATGGGCGTGCGGGCGATATCGAATCGATTTTTGAAAACGCACGAAACAAAGAGGGTCTTGTGGGCGCACAGTGGTGGTGGGTACTTGGCAAGGCGGTGGGGTCAGTACACGAGTATACTAGTGAGATAATGCTTTGTGCATTGGCATCGTTGCGTAACTTTCGCACGGCCGTTTTGTGGCAGCCACAAAACACTCAACACTTGCCACTTACTATGCACCCTTCACCACTTGCCGCCGCTGCTGCAGCAGGATATGAAGGATAA
>maker-Btry50.size518450-augustus-gene-0.48-mRNA-1 transcript offset:925 AED:0.17 eAED:0.17 QI:925|0.71|0.5|1|0.71|0.62|8|689|516
ACAAAATTCAATTTTTTAAAAAATATAAAAAATATGTTTCAAGATACAATATAAATTAAAGGAAAATAGAACCATATTTAATTTTGCGGTATAAATTAATACGTTTACAATGGCATGCAATGAAGGAAAATTTTTTAAAACTCAAGCACCCGAATGCAACAAATTGGACTGTTGGTGCCTTCCAGAACCATATGTTGATAAAAAGGTCACCGTGAAAAACAAAAAATACTGTTGGCTATACCCCCAACAACGTGCAAAGGATTTAAACAAAATGTTACCCAATTTTGACCATTGCGAGACCCTTTACACAATTTGCGATTACAGACTTGAAAATTATGTATTTAAACAGTTACTCTTGATTGAAGAACAAATTCGCAATTATAAAAATAAGCTAGACAAGGAAATCGATTTCCAACGCAAAATGTTGGATGATATGTGGAAGCTATCTCAACGGTTTTTACTATTAACACAATATTACGGTTGCGTTAAGCCATACCCTGACATTGTCTCTATACCGGCGGAAAAAGTCACCCAATGCAAATTTCAGAAAAAGCGGAAGGCAATTCAGTATTCTAATTGTCGCCTGATCTTTATATTGGACACACTTCGCACTTCCATTAGAAAATTAAATCACGTATGCTCTCAAATGGATATGTCAGTTCAAAGTCCAATTATTTTAGGGGATTATAAAATACGTCCATTATCATACTACCGCAACTTGATCGACGATGCGTTCGAGTACTTCAATAAGGTACTATGCAATTTAAAGAGTTGGACCCAACTGCTTGACATAGGCGATCCAAATGCAATAGACGACTACAGGGCCTTACTGGATCCAAAGAAAAAGTTTGATGAATTTATGAAAACTGGAAAGATGAACTGTACCTGCATGCGCACTAAAAACCCTGAATAATTTTTTTTAATAATGACTAGTGAGACTGACATACATGTTCGCATACATTATCAAAAAGAAGAGGAGACACTTCGGCAACTACTCAAATTGGAAGAACTGTTTAGGGAGCACTTGACGCTTACCAAACGGGAAATGCTTCTTCAGAAAGAAATGGTAAACCGTTTGTGGGTTTTGTCTCAACGCTATGTGATTTTAATAAGCACAACGGGCTGTTGTAAACATCCAGAAGTATATTCTGGTCCCACGGAGGACATTTTGCTGCGAGAATATTCCGATAAACTTAACCTTTTACGTACATCCAATTGTCGAATTTCAGATTCCTTGAGAAAACTACGTCAGCAATGCATCATTTTTAATTCACTGCACAGTCATTTAGATTTAACGATGGAAACTCCTTTCATGATTGGTGACACATTTCACAAACCAATATCATATTTTGTTGAGCTAGTAGACGATTTATTTAAATATTTGCACGCGCTTAGTGTAAAACTAAAATATTTAAGTCATCAATTGGATCCGGTGGATTTACTTGTACTTGAGGAATTAAAAGCAGCCTTAGAACCGTCTGAAGACTTCGATGAATACTTACTTGTTGGACTAAGTTACTGTAAATGTTTGCGTCCCAAGCAGATTTTCAATTGGGATTTCTCTGGGATAAAAGCAATAAAAATGAAAAGCAATTTCCTGATTTTATTGCTGGTAGTGCCAGCACTAATTTGCACATTTCATGCCCCACATAGATTTGCGGCGTTCGCTGAAGGCTCGGCAGAGGATGACCTCGTAGATGTAGAAGGTGAAGATGGTGCCGTGACCGGTGATGATGCTGAGAATGAAGAAGATGCTGATGCTAGTGTGACCACGTCGCCTTATGCTGATACTTATTTGCTTTTCACAAAACCCTTATATACAGCTGGTCAACAATTGGATTTACCTGGTGGTAAACCCGTTGAATTCCTTATCGGTTTCACAAATAAAGGCAAAAATGAATTTGTTATCGAGACCGTGGAAGCATCTTTCCGTTACCCTATGGATTTCAACTATCATATTCAGAACTTCTCAGCTGTTGCATACAATCGTGAAGTGAAGCCAGGCTCTGAAGCTACTGTTGCATATTCGTTCATGCCATCAGACACATTTGCTGGTCGTCCTTTTGGTTTAAATATTGCCTTGAATTATCGTGATGGTGCCGGAGCTCAATTTACTGAAGCTGTTTTCAATGAAACTGTGTTGATCTCTGAGGTCGATGAAGGTCTTGACGGCGAAACTTTCTTCTTGTATGTGTTGTTAGCTGGCATTGTTGTCTTGTTGCTGGTTATTGGTCAGCAATACCTTTTGGGCTCATCTGGCAAGAGGAAGCGTGCTGCTGCTAAAAAGACCATTGAAACTGGTACTGCCAATGACAGCAACATCGAATATGAATGGCTACCACAAGAAACTTTGCGAGTGCTGCAACAATCACCCAAATCAAAGACTCCAAAAACATCGCCAAAGCCAGGCAAACAAAGCAGCCCAAAACAAGGTCAGAGCCCCAAACAGCGAAAAGTGAAACGCGGTGATGATTAAACTATAACTGTGGTCGCATCACAGTAAAAACAACAAATTCACCTCAAATGTAAACGCATAATCGCCTTACGCGCTTGGAAATCATATATATTTTTTTATTTTTTAATACGTTGTTTCTATTATTTCTATATGCGACATTTGAGAATTATTAGATTTCGATAAACACAAGTTATTTTTAAGTCTGAATAGTACTCTAAAACCCCTCCCATTACAAACGGTATTGTGTTGATGTGCGTTGCAGTGCAGTGCTGGTGTTATATTTGTTTTATATTTTTTTAAAACGTGCCAAACGCTTGTGCTGCAACGCCGTCAAATGATACTGACCAACAACATTTCATGTAGCCGAAAAATTTGTATTAAGTTCAATTTAGTTACCATTAACATATTGTGTAAAATGATGTGGACTTAATGTTGAAAACTTTCTACAAAACATGCAGCATTTACGATCAGCTCGCAACTTATAGTTTCGTATTAGAGATTTTGTTAGAACACAGACACACAAACTTGTTTAAATGTTTTTTTTTGCTTATTCATCTTCATTTTCGTATCAAAAAGATTGTTTGAGCTTTCGTTTTTGGTGCATTGGAATTGCTAATGTCTGATTTTTCTATTTGTAATTAGAAAATGTTCATTAACGAAACTAATTTATAAAATAAAACCAATAAAAAACGATTTCTATAAAATTTTTA
>maker-Btry5337.size30581-snap-gene-0.32-mRNA-1 transcript offset:0 AED:0.29 eAED:0.29 QI:0|0|0|0.75|0.66|0.75|4|0|457
ATGGAAGCGATAAAGGCAAGTGGAATATCTTTAAAAAAAATTTTTTTTCTTAAATATAACATTTCGCTTGGAATAATTTACGGCCTTTGGGATAGTATAAGAGGCATTGGGTTGCTATGGCATATAGATGCAGAGATAAATAGAATAAATGAGGAAAAAGAAGCTGAAAGGCGGCGGCGGAAACGAGAAAGGGAACAGCGTCGTAACCCATCACCGACCCCGTCGTCAGCAGCTGCAATGGCTCGAGAGGAGCTTAAGGAGTTAATCCAACAAAGGGATATTCCGGACGAACGCAGCATAAATAGTATATTTAAACGTTCAGATAACAATGAATTGACTTCTAAAAAACCCGACGATCCATCCAATTTTAAATATTTATGGAGTTACTTACAACCCGTTTTATCTGTAATTTTTGGTATGACGTGGTTATTACCCATATTTTTACTTAGTAAGTTTGTAAGCTCCTTGTGGTTTGCGGAGATCGCAAATTCCGCCTATCGTATACGGAAGGGAAAGCCACAGCTAATACCAAATTTCAGCAAATTATTAGCAGATTTTCTATTCAATTTCTTGGTACAAGTTTTGTTTCTTATACAAAGTATGCTCGTCAATTTATTACCCGTACCGTATATAGGTGAAATTCTATGTTTTATACATTTGAGTTTACTCTATTCATTATATTGTTTCGAATACAAATGGTTCAACATGGGTTGGGAACTACACCGTCGATTGAATTATATCGAAAATAACTGGCCATATTTCCTTGGTTTTGGAATACCCTTAACCGTACTAACCAACATGACCAATTCAATTATTGTGAGCAGCTGTATATTTTCTATATTTTTTCCACTATTCATCTTGAGTGGCAATGAAGCAATACCCATTGTCGATGCCGCTAATTTTTCAATGCGCCTTTTTTCGCCCGTGATATTTACATCTAATTTGATATTCACACGTGGAGGTCCCCCCAAGTTGAATGCAGATAAATTAGTTCAGCAGAAAAAGCAACTACTAATACAGCAAGGGAAACAATTAGAAGAGCACAATTTGATTCAGCAGCATATAGAAAATGAATATTTAGGACGTAGTCGCAGTCGCCAAACTGATGAAATGCCAGATGAATCTTACAATTTACAACGCCAACATTCATCACGCAACTCTCATTCACCGTCGGCAAGCTCAAGCCAATATCGTTACCAACAGCCACCAAACCAACCTCGGGTACCATCAGCAATGCGCACCATAAATGCTTTTCCTGAACGCGCTCCGTTCGCGAATACAGTTCCAACAATTACACCTACACATATTTTGCCGAGAGCCGCATCGACTACCAGCTCATCTCAACATTCAACACAAACAGTTCGTCGCAGGTAG
>maker-Btry7390.size23620-augustus-gene-0.12-mRNA-1 transcript offset:0 AED:0.17 eAED:0.17 QI:0|0.4|0|0.83|0.6|0.5|6|0|530
TTTATTGCAGCTCTACATTGCGTCCAATTTGAAGATGATCCAGCTCTTAGCGTCGACAAAGTTGCCGTGATAATTGCGGAGAATTCAGTCAATGTGTCGGAGATCATCGCAGGAGGACAAATCGATGTTGCCCTACTAAAACTAAGCGAAATACTTACTTTGAGTAAGAGTATAAGACCGATATGTATAACTGAGAGCGTATACATTGCAAGCTCCACAAAAGCATTTCTTCATGGTTGGCCGAAAGATACAAACAAAGTCACAGATGTATTTTATAAAACCGAACTGGATGTATTGCCTCCTCATAACTGCGGCGCCAATTTGAATGGAACGTATATTTGTGTGCGCCCTGCATATAAACTTGACAGAAATGAAACGCTGTGCGAAGGAGATAGTGGAAGCGGGATCATTGCCGAAAGCGACGGCGTGAACTATATAATTGGCATACTCAGTTTTAAGCCCGGCCGCAATGTAAAATGCACAAACGAGCCTATTGTGGCCGTCATGTTTAACCAAATACCAGACTCACTGAAAACTGGGATTAGCTCGGACAAAGAACCCTTGTTTGACATGAATCTATCCATGGGTTCGGGCTATCAATACCGTCTCTCCTTTGGTTCTTTTAATAAGAATGCCGACCTGGACGATGTGCCGTCACCAGGTCCAGAAATATGCGATCACGACGAGGGCTTCAACTGTACTGATGGTTCCTCTGTCGACTGTTTGGAAGTATGCAATGGCACAAAGGGTTGTCCAGATGGTTCTGACGAATTCTTGTGGAATGATATCACAAAAAGTCCCTGTCTAAACCAGGAGTGTCCCAATGATCATGTGCAGTGTAATTATGGCGCTTGCATTCCATTAGCGGCCCATTGTGATAACAATTTCGATTGCGCTGACAAATCGGATGAGTGGAAATATTATTGCAACATACATAAAGAAAATCCTGAAGAATTCAAATCGTGTGAGTCCGGCGATTTTATTCCAAAAAATAAATTTTGTAACGGAGAAATCGATTGCCCTAAAGATCGCAGTGACGAATTTCCACATTTATGCAACTTATGGCCTTGTCCGCTCGATACGCATTACCGTTGCGATTCTGGTGGATGCATTCCTCAAACTAAAAAATGTAATAACATAAAAGATTGTCATGATAATTCAGATGAGAAAGATTGTAGTACGAGTAGAAATGTAAGAAAAAATCCGGTATCTACAACACCAAGTCAGGGCTGTCTAATTAGACGAGATTCAAATTATTATATAAAAAATGAGCTCGAGAATTATATCATTTATCCTGAGGAACGAGTTCCCGTCAACACACGCATTATTATTAAATGTAGAAATAACTTCGTCTTTCATGGAAACTACTCCGAACAGAGAAGAGTATGTGAAAGACATGGTACATGGAATTCCCCACTACCGCATTGCATAAAATATTGCGATGAAAGAATCCTAAGCAATAGCAAATCTACAACAGCCCTATGCTCGTTTCAAGGATCGAAGGTTGATTGTAACAAAATAGTACCTGATACGATTGCGAAAGTGTCGTGTGCTGATAGTTATAAAATGCCGGAACAACTAGGGTTCGTATAA
>maker-Btry1665.size64620-snap-gene-0.36-mRNA-1 transcript offset:0 AED:0.60 eAED:0.70 QI:0|0|0|0.4|1|1|5|0|201
ATGTGCGACATTAGCACGTTTCATCCAGCCCGAAGCAAAAGCCGCGCAAATATGAACACACACACACACACACATAGCTGTTGTGACGTTAGCGAAGGCAACTGCCACTTCTCGTGTTGCCACATAACGCGTTTCGAATTACATAAAAGTGAAGCAACAGATGGTCCACCGCATTCCAAGCCAGTGTGTGAGTATGTGAGCATGTTTCTTCAGATGACGTGTGCATTCTGGAGCTTAGAGCTGGCAGCAGCAGGCGGCGAGAAATCAAGAGCATTTAGCAAGAGCAGCGCAACTGTCAAGCCAAATCCGTGCTGCTTTGGCGAATTGTGTCAAATCTTAACAGATGAACAGACGCAGCTGGTAGAGCTATCTATGTCGAGGTCGTCTCATAGAAAATGTTTACATATGCACACAGTATGCTATTACAAGCACACCAATATTAATGTGGAGAGCAATAGTACTTCGACATGCCTACAAACAGAGGAGGCATGCGAAAACACGAGAATGTTAAATTATGGGCATTCACTGGTTTTGCCCATAACATGGACTGTACTTATATGGAAAAGTGGCAACAAAGCAATTGTAATAATTGAACTGGCAGAATAA
>snap_masked-Btry13939.size11084-processed-gene-0.3-mRNA-1 transcript offset:46 AED:0.06 eAED:0.06 QI:46|1|0.5|1|0|0|2|0|121
GTGAGTCGTTATCGATGTTTTCGAAAATGTGCTAAAACTAAAATGAATGCATAAACATCTGTCAATGTACACGAATATATTTGTTTTGTTTACTACAAAAAAATTTTGTTTACTCTTATTTTTTTTATTCGTAATGAATCAAATTATGATAGCTGCTGCATTATTTGCCTTATTGGAGGACCAACGGAATATGTTACGCGTTCATCGGCGACATCTGAGGGATACAGCTGACACATTTCATTTGCCGGAAGCTCGCTTTGAAGAGCTATTCCGTTTTAAAAAAAGATCCCCCAATAGCCTTGTTACAAGAGCTAAGTCCTCATATGAAAAGTGGCGAAAGGCGTACGTTTGTCCCAAAATCATTAGGAATGACTGCAGCACTTCATTACTATGCGACAGGATCATATTT
>genemark-Btry3967.size42776-processed-gene-0.5-mRNA-1 transcript offset:903 AED:0.29 eAED:0.29 QI:903|0.66|0.5|1|0.66|0.5|4|0|96
ACTTCAGATGTTCCTATAAGGAGTGTACCTTCCAACGCGGGCGCATCCGGAAATGGCGTCGTAACGGCCGATTTTAAAATATCTTAAGTTCATCTAAATATAATAATATGTGTTACAGCTGTTACCAGTGCCGGCTCCAAAAATTCAAAATCGGAGAATGATAGTTCGTATATAAATTCATAGAGTCCATTGCTATCATAAACCAGAGCACGGGAAATAATTAATTCAAATTCAGACGAATTTAAGGAGTAAAATCAGTATTAAAATATGTTGAAAGGAAAAACACTCTAAGAAAGGATTTCTGGATCCTCTACTGGCTGTAACTTAGCTTAGTGCTCAAATGCCACTGAAACTTATAAGCTCCAGCAAAAAAAGCAAAGAATCCACGCTGTTTTAAAAATTTTCTGTGTTCCATTGAGTACAAGTAATCAAATTCCGCCTGGATGACGACGGCTGTTATTAAAGAATGGTTTCAGAAATCATTCGTTCCGCAGGAGAGAAACTTGCCAATTAAGGACCTATTAAAGACCTAATCGGCAACGCCCCTTTCATCTAGATAAAGCTGAACTGATACCGGGAAATGAAAAAAAAATCGCAATGTTTATGCGACCAAACGTAAATCATTCATCCGATGGATCAGAATGCAATAAAAATTACGAAGCTGCACTACAAAAACAGCCTTCTAGCTTCAGCAGCATCTACGAAATCTGATTTGCTCATTGACTGGAGAAGCTAACATTAAAAGCTGCAATAAATCTTTAGGAAGGTGCTTAAAGTCGTGCCATTGAAGAAACCCTAGCTAATTGCTGGAAGAATATTTTAAAATTTGCGGAAAACGATGCTGATCCTGAAGATGGTAGCCATTGGCAGTTTTAAAAATGAGAAGCTGAACTTCGCTCCTTCATGAGCAACTCCAACAATCTCCTTCACAGTTTAAATACTGAGAATGAATGTACGTTAGCAACCCTTCGTGAATGGAGCAAAGACATTAAAGTAGATAATGCGGACGACGATATTGAATCAGCGGACGAATCAGACGAAACTGCGTCTCAAAGACACCGGAGAACATCAAACCAAATGAAACAATTGAAAGCTATAAAGCGCTACAGTTGGCTAGTCATGAAGGCGTCGATCAAAACGATGTTTCTCTACAACCTACATTTCCTATCATATTCTTTGAATTTAAATGTATAA
>augustus_masked-Btry342.size160446-processed-gene-0.3-mRNA-1 transcript offset:0 AED:0.06 eAED:0.09 QI:0|0.16|0|0.84|1|1|13|0|931
ATGAATACCGAACTACAACAAGAAGCCGCGAATCAAATTCATCAGCAAAACAGAAAAAAAAAACAACTCGTCATCGATGATATAACACTGAATAATTCTGGTGAAAAGTTCCTACAAAATAAGGAAATGTACCCACCCTACAAACCATTTAAAATCGTACTCACGCCCGATGGCACAATCTCACATCTCTTCTTCAAGGAAGCAGATCCAATTTGGTCGACCAATTTCAAGCGTGCCATTGCATCTATAATGCAATTTCAAGTGGAGACTAGTGGTGCTTTTGTCGTAGATGAGATTGGCATACATGGCAAATGTTCGACAGAGTATTTCGTCTCGAATAAGACTAATTATATTTCCATACGCAAAACGCCGGAATTGAAGACTTGCACACCCTTCTCAGAAGCCATTCACGTCACACGCAGTAATGTACCCTCCAATACGTGTGAGTTCGACTTTCAAAAGAACGTCATTATTGGTAATGAAGCCATTTATGGCATGTTGCCACATCCGGTGACTGGTTACTTCCTCAGCATGGCGCATGTCAAGGGCACAACTTTGATACATACTTTTGAGTCAACAGGAGAGGCGCAATATATAAACTCAGAACTTTTACTGAATTTTCTGAACGAAACCTCCATCGATAATCCCATAGACATTGAGACATCCATGTGTTCCGAGGTGTCTGGCCTTGAACTGTTACCCGTCGAACTTAACGATCCTACGGGTGGACGCAATCCACAATTACAAGAATCTCTAATAACCGCAGCTTCCAGTATGCTTAATAGACTTGCGGAAGGTCTAGAAGATGCCGAACTACAATTTGGTGAACCTTATGATACTGCCGTTTCCGATTTGATAAAAGTATTGTCAGAAATGGATTATGATTCCTTAAAGAAGCTGTATAGAGATGTAGATATCGGTACTTCGTATCGACAGGAGACAATACGAAATATATTTAATGAGATTATACCACGTATCGATAGCAACGATTATGAGCAAAAAATGCTATATCTACAAGGTCTGAGCAACCTGCAAGTGGGTAATGTGGCCAACTATCTGGATCCCATTGTTAGCGATCCAAATGAAAATGAGGATATCAAATTTTTGGCCGCTTGGGTGACACTCTCCCTGGCTACAGAGCGCGCAGAACGGATCTATGAAATCTATTGGCCAATTTTCGAATCGCGTAATGCCAGCTTGGAGTTACGTGTTGCCGCTGTTACGCTCCTGCTAATTTCAAATCCCACAGCAGCACGTCTTATCAGTATTCATCGCATTATACAAAGTGAAACCGATCCGCATATGATTAATTATTATCGTACAACCATCACCAGCATATCCGAAACAACGTACCCTTGTTATCAACATCTGCGCCGCCTGCTCTCGTATATGCATCGACATTTACCACAAAAGCCCGAACCACGCTACTGGGTCACCGGCAACTATATATTCGATTATCGTGATTCGAAATTCGGTATTGGTGCAATGTTGCAAGCGTTTTTGGTTGGCGACTCGAAGTCAGACTTACCTGTAGTTGCTTATTTTAAATTCGATACAGAAGCGCTGGGAAAGTTTACCGGACAATTGGCGTTATACATCAAGGCACGCGGTCTACCAGATGCAATTTTCCATAAATTTCTCAAAAATGCTGCGAATCCACTGAAATTCGAACACATCAAGGAATTACTACATGCGATGAATGCGCCAATTATACAGTCGAAACCACTGCATCTTGAGTTCATTCTACAAATGGAAGGCAAGACGGTGTTGTCTTATTACCTAAATCAGAAAACTTTCCAAAAACTAACCTATACTGACCTTATTAACCGCGTGAGTTTCATTATACGCGCCGATAGTCACATCAATATGCAAACGGTACGTTGGCCATTCATGGCCAAATATTCAGTACCTACAGTTTTGGGTACCGCTTCAGACGTCTTACTGCAAACCACAGTGCTTACTTCACTGCGTGGCAACATTACGCAACATCAAGCCAATGATGTAATGAAGTCCGCACTGGAGATTGATGCACGTTACTCGTCGTATGCGTCGTGCCGCAGTCGTAGTTACAATCCGTTCTTAAATCTGGATCATGAGATTAATCGCGAACAAGGTTTTCTCATTTATGTGCCATTCAATACCGATTTAAATCTGAATATTACTAGCAAATGTCTGCGTTACTCCTTCCAGCGTCCAGAGAATATGACCAGTGGGCTCTCATTCAAATCGCGTTCGATTACATCAACTCGTGGCCAAATAACAAAAGCCACGGCACCATTCGAGGAGATCATGTATCCGGATCGGCTGGTTGATGTGGCAAGTTATGAATTCCAACTATTCAAGTATGACACGGAGGATCTGGGTATTTCGATGTCCATAAAAACGAATCTTAATGAACTGAATAAATATCGTGGCATGCTGCTTAAGTCCGAATTTATGGAAAATGGCTTCTCACGTAATGTGGTCATCAATTTCTTGATGTATGTTTTTGGTGTGGCCCAGTTGAGTTCAATACATTTGGGCTATGATCGAAACTTTACAATGCTCGTACAGAACGAGAAACCAACAAAGATCGATGGCTCAATTTGCAAACAAGATCTCTTAAATACGGCTGAGAAGATTGGTCAACAATTTAGTTTAACTATGGAGCACTCGAGTAATTTGAACGTTAATGAAGCTTTACATAGTTGGAATATTACAATGGATGTTTATTCCTCAACCAAAAACAACTGGTTCAATGTTATTGGCAATTTGGAACGTACATCGAAAATCGACACGCGTGACTGGAAGTCATAG
>maker-Btry40.size572299-augustus-gene-0.49-mRNA-1 transcript offset:0 AED:0.17 eAED:0.17 QI:0|0|0|0.5|0|0|2|0|146
ATGCTATCGAATTCGTTCTCCCAATACAAAATATTTATACAAATGGCTGCAAATAAAATGAAATGTCCAAAAAGTCCAAAACTGACTGAAATTGATAAAGCCACAATTTTGGCTTTGCGATCGCAAAACTTGAGTATACGTGAAATTAGTGGTAAAATAAATTTTATTAAAACTACTGTCGGTGCTTTACTTCAGAAATATGCGATGACTAAGTCTTTAAAACGCAAAACGGATCCCGGACGTCCGAAGAAGACCACTATCAGGGATGACCACCATATTAAGCGGACTAGTATTTATAATAGATTTAAAACAGCTGAAGACGTCAGAACCGAAATTCAGGAATTTAATGAAACCGAAATCAGTACGCGAACAGTACGATGGCGTCTCCAAGAAGCCGGACTAACTGCCTGCCGACCTGCCAAAAAACCACTATTGACG
>maker-Btry1358.size72285-snap-gene-0.22-mRNA-1 transcript offset:410 AED:0.23 eAED:0.23 QI:410|0.5|0.33|1|0|0|3|0|80
ATAGAAAAATATATATTAATTCATGTTGCAAATAAAATGTGTGAACGTCATGTGTTTGTTGCATATTCGTACGCCCTACGCGGCGGCGCTGAAGTGTTGTAAGCGGCGCAGCGCTTAGAAGAAAAGTTGAAAATCTGAAAATAATATTACTACACACATACAAGCTTAGAAAGCCATGTGCATATGTGCTCAATACAATTAGAAATTAGTAGCGCAAGGGAAGTGCTATGAATACCGTTAAGTTTGTGAAATTGTGTTTATTTGTGTGAAAGTGCAACATTGGCCTTTGCAGTAGGCAAATGCAATTTGAATAAATATTATAATATTACAAATATTCAATATTAAAAAACGTTTCCTAAAACAACAATAACAAAAAATTTCAGCACAATAACAACAACTCTGCAGAACGCTTGCACTTTAAGGATTACAAGTTGCCGTTACGTTGGTGCAACATAAATGATTTTTTTAACGACTTCTGTGTGATTTCCGTCAATTTGCCTGGCTTCCTGTCACCGGTGTTGTTGCGTTGCTTTGTTTGCGCAAGTGCTAAGTGCAAAAAATGCAAAATAGTTGAATATACTACACAAGTGTTTAGTTGTGATTGTGTTTGTATTCGCGTATGTGTCTATGTGTGCAACAGTGAAAATGTCTGA
>maker-Btry10688.size16953-snap-gene-0.11-mRNA-1 transcript offset:0 AED:0.68 eAED:0.78 QI:0|0|0|0.6|0.5|0.6|5|0|96
ATGAACTGCAAAAAAAATCATTTAGCGCAGCGCAACAACAAATCAACGAAACTTTGCGTACACGGCGAGCAACAGGCGGAAGACAATTGCCATAAATATCAATTTACCACCAAGATGCGCGCAGTATTCATTTTTATGGCGTTGTTCGCCTATACTGGTGCAGTTTCGTTCAGTGATCTTGTGAAAGAAGAATGGTTTGCCTACAAAAACAACGTAACAATGGAAGGAGTAATTGCGTGGCATGCACTGACACAATGGTGTCGAAATTATATGCAATATTCAAGTGACTGA
